# Supplementary material for: Slx5/Slx8‐dependent ubiquitin hotspots on chromatin contribute to stress tolerance
Source: EMBO J. 2019 Apr 23;38(11):e100368. doi: 10.15252/embj.2018100368 (PMC6545562; doi:10.15252/embj.2018100368)
Supplement: Supplementary file 3 — Dataset EV1 [file EMBJ-38-e100368-s003.xlsx]

## Sheet: Dataset_EV1_legend
Dataset EV1
Tables summarizing bioinformatics analysis of ubiquitin (FK2) ChIP-chip experiments
The overview sheet summarizes the identification of peaks/enriched regions (ERs) at ubiquitin hotspots 1-7, ub-only-sites 1-2 and Euc1-sites 1-3, other sheets list all enriched regions for the indicated experiments with features of interest indicated.

## Sheet: ChIP-chip-Exp-overview
ChIP-chip ub-FK2			Enriched region?
Strain	AB		ub-HS1	ub-HS2	ub-HS3	ub-HS4	ub-HS5	ub-HS6	ub-HS7		ub-only1	ub-only2		Euc1-site1	Euc1-site2	Euc1-site3
WT	ubiquitin-FK2		y			y	y				y
h2b-K123R	ubiquitin-FK2		y			y	y				y
rad6∆	ubiquitin-FK2		y			y	y				y
cdc48-6	ubiquitin-FK2		y		y	y	y	y	y		y
cdc48-3	ubiquitin-FK2		y			y	y				y

## Sheet: IP-ub-FK2_WT
Chromosome	Start [bp]	End [bp]	Feature
chrI	76351	78445
chrI	89624	91465
chrI	102660	103758
chrI	115681	116357
chrI	125168	126180
chrII	15632	17144
chrII	77195	78269
chrII	81632	82893
chrII	123628	124778
chrII	129082	131511
chrII	157388	158049
chrII	179372	180471
chrII	228414	229928
chrII	272770	273281
chrII	357844	359022
chrII	395926	397267
chrII	463260	463914
chrII	579430	580942
chrII	617327	617923
chrII	780550	781383
chrIII	124867	125792	ub-HS1
chrIII	186835	189265
chrIII	260807	262397
chrIII	280547	285739
chrIV	54730	56169
chrIV	107671	110690
chrIV	189601	190270
chrIV	195652	196928
chrIV	207094	210532
chrIV	225546	226571
chrIV	243004	244704
chrIV	251750	253165
chrIV	324584	326090
chrIV	342280	343039
chrIV	461802	463071
chrIV	481098	481831
chrIV	498139	501075
chrIV	570781	571640
chrIV	572642	573388
chrIV	658914	660007
chrIV	696161	696838
chrIV	737954	739811
chrIV	759939	762273
chrIV	773709	774212
chrIV	808490	809170
chrIV	814764	816192
chrIV	918188	919533
chrIV	938631	940307
chrIV	1046318	1047081
chrIV	1060015	1061017
chrIV	1069846	1070609
chrIV	1081952	1083604
chrIV	1085725	1086466
chrIV	1116707	1117382	ub-only1
chrIV	1122684	1123948
chrIV	1137081	1138324
chrIV	1142779	1143473
chrIV	1178861	1180528
chrIV	1186823	1187751
chrIV	1193054	1194647
chrIV	1252899	1253649
chrIV	1263569	1265076
chrIV	1290713	1291214
chrIV	1308763	1309757
chrIV	1370551	1371704
chrIV	1389786	1391801
chrIX	63601	67409
chrIX	78598	79686
chrIX	103361	104192
chrIX	118072	121437
chrIX	145493	146090
chrIX	212607	213760
chrIX	218629	220420
chrIX	281880	282537
chrIX	286495	287072
chrIX	297336	299937
chrIX	416404	418109
chrV	37206	38486
chrV	71154	71740
chrV	111869	113045
chrV	169325	171250
chrV	205804	206399
chrV	380991	381569
chrV	411259	412199
chrV	417724	418225
chrV	471042	471878
chrV	477174	481204
chrV	534259	534776
chrVI	59721	60236
chrVI	119928	121699
chrVI	150672	151350
chrVI	162728	163888
chrVI	165656	166333
chrVI	186382	187052
chrVI	234238	235937
chrVII	50232	51727
chrVII	99393	101399
chrVII	103913	106264
chrVII	131987	133155
chrVII	134501	135276
chrVII	142920	143424
chrVII	176620	179879
chrVII	223701	224778
chrVII	279062	279998
chrVII	339402	339904
chrVII	347883	348479
chrVII	407964	409157
chrVII	466875	468200
chrVII	509692	510258
chrVII	658246	658922
chrVII	662758	663579
chrVII	721293	723573
chrVII	751781	752633
chrVII	824646	825815
chrVII	861701	862347
chrVII	863443	864556
chrVII	932658	934677
chrVII	1020167	1021694
chrVII	1027895	1030748
chrVIII	154157	156318
chrVIII	269289	271222
chrVIII	303240	305351
chrVIII	346750	347694
chrVIII	414625	415280
chrVIII	435547	436634
chrVIII	510013	510705
chrX	92618	93799
chrX	107658	108983
chrX	175200	176967
chrX	214620	216637
chrX	244020	244615
chrX	286366	287529
chrX	296359	298044
chrX	371361	372953
chrX	593271	593944
chrX	598997	601779
chrXI	76039	76555
chrXI	110683	111765
chrXI	226842	227506
chrXI	336645	337757
chrXI	399301	400651
chrXI	414422	415766
chrXI	452018	452789
chrXI	494044	496303
chrXI	498154	498745
chrXI	504029	504809
chrXI	619328	624712
chrXI	627661	628489
chrXII	71948	72643
chrXII	102094	104459
chrXII	122632	123729
chrXII	132235	132912
chrXII	235774	237043
chrXII	277473	278205
chrXII	330981	333244
chrXII	518370	518936
chrXII	583132	585239
chrXII	695693	696535
chrXII	754126	756211
chrXII	787703	788705
chrXII	841748	843249
chrXII	916766	918845
chrXII	919874	921215
chrXIII	34862	37204
chrXIII	64288	67047
chrXIII	83271	84863
chrXIII	106177	107096
chrXIII	125769	126866
chrXIII	237558	238134
chrXIII	247888	248466
chrXIII	291649	293919
chrXIII	309026	310304	ub-HS4
chrXIII	345075	345924
chrXIII	363740	364418
chrXIII	369282	369889
chrXIII	413189	414120	ub-HS5
chrXIII	517945	520138
chrXIII	523906	524569
chrXIII	528290	529526
chrXIII	564955	565518
chrXIII	644051	644561
chrXIII	708482	709010
chrXIII	709749	710349
chrXIII	723942	724544
chrXIII	727825	730414
chrXIII	812167	813347
chrXIII	893448	894793
chrXIV	46617	47283
chrXIV	54428	55934
chrXIV	74042	75122
chrXIV	92859	93969
chrXIV	131792	134630
chrXIV	141554	143157
chrXIV	183137	184327
chrXIV	213224	213753
chrXIV	242650	243634
chrXIV	267674	269518
chrXIV	289755	291454
chrXIV	363360	363943
chrXIV	399230	400390
chrXIV	403104	405531
chrXIV	453105	455454
chrXIV	460166	461084
chrXIV	467387	469322
chrXIV	513020	514262
chrXIV	658486	659058
chrXIV	717005	718362
chrXV	74956	75717
chrXV	171388	172047
chrXV	173319	174488
chrXV	187527	188844
chrXV	235536	236538
chrXV	251685	252611
chrXV	257969	258824
chrXV	317709	320625
chrXV	358405	359002
chrXV	434673	435331
chrXV	509668	510599
chrXV	535058	535652
chrXV	540897	541417
chrXV	556273	557633
chrXV	591044	591716
chrXV	614271	616773
chrXV	634177	635174
chrXV	649951	650619
chrXV	686800	688047
chrXV	693352	694019
chrXV	713383	714702
chrXV	719342	719933
chrXV	727651	728661
chrXV	732263	732945
chrXV	813028	813532
chrXV	814397	815142
chrXV	855694	859913
chrXV	885193	887194
chrXV	919358	920622
chrXV	926104	927622
chrXV	928389	929638
chrXV	947280	948533
chrXV	1016329	1017332
chrXV	1035225	1035730
chrXVI	49572	50172
chrXVI	122534	123117
chrXVI	123877	124629
chrXVI	141733	142569
chrXVI	186362	187869
chrXVI	247403	249737
chrXVI	353480	354894
chrXVI	489358	490457
chrXVI	507245	508071
chrXVI	530752	532028
chrXVI	536552	538025
chrXVI	579289	580470
chrXVI	594985	595646
chrXVI	597229	597907
chrXVI	605312	606132
chrXVI	611114	611640
chrXVI	668708	669485
chrXVI	714297	714829
chrXVI	735427	735929
chrXVI	751065	751570
chrXVI	802717	803406
chrXVI	816858	817630

## Sheet: IP-ub-FK2_h2b-K123R
Chromosome	Start [bp]	End [bp]	Feature
chrIII	124698	125881	ub-HS1
chrIII	175991	176654
chrIV	461802	463156
chrIV	1116549	1117229	ub-only1
chrVII	434254	434762
chrX	109170	109818
chrXIII	308624	310032	ub-HS4
chrXIII	413112	414521	ub-HS5
chrXV	722006	722516

## Sheet: IP-ub-FK2_rad6∆
Chromosome	Start [bp]	End [bp]	Feature
chrIII	124867	125792	ub-HS1
chrIV	449185	449950
chrIV	461802	463156
chrIV	1116630	1117229	ub-only1
chrVII	394012	394515
chrXII	774962	775536
chrXIII	308689	310218	ub-HS4
chrXIII	405378	406139
chrXIII	413443	414449	ub-HS5

## Sheet: IP-ub-FK2_cdc48-6
Chromosome	Start [bp]	End [bp]	Feature
chrIII	122959	126313	ub-HS1
chrIV	1086796	1087308	ub-HS3
chrIV	1116474	1117382	ub-only1
chrXIII	308624	310463	ub-HS4
chrXIII	412924	414521	ub-HS5
chrXIII	433248	433923	ub-HS6
chrXV	167527	168701	ub-HS7

## Sheet: IP-ub-FK2_cdc48-3
Chromosome	Start [bp]	End [bp]	Feature
chrIII	122620	126041	ub-HS1
chrIV	1116310	1117382	ub-only1
chrXIII	308624	310958	ub-HS4
chrXIII	412924	414686	ub-HS5
chrXV	461642	463054
