# Supplementary material for: Slx5/Slx8‐dependent ubiquitin hotspots on chromatin contribute to stress tolerance
Source: EMBO J. 2019 Apr 23;38(11):e100368. doi: 10.15252/embj.2018100368 (PMC6545562; doi:10.15252/embj.2018100368)
Supplement: Supplementary file 4 — Dataset EV2 [file EMBJ-38-e100368-s004.xlsx]

## Sheet: Dataset_EV2_legend
Dataset EV2
Tables summarizing bioinformatics analysis of Slx8-9myc ChIP-chip experiments.
The overview sheet summarizes the identification of peaks/enriched regions (ERs) at ubiquitin hotspots 1-7, ub-only-sites 1-2 and Euc1-sites 1-3, other sheets list all enriched regions for the indicated experiments with features of interest indicated.

## Sheet: Slx8-9myc_overview
ChIP-chip Slx8-9myc			Enriched region?
Strain	AB		ub-HS1	ub-HS2	ub-HS3	ub-HS4	ub-HS5	ub-HS6	ub-HS7		ub-only1	ub-only2		Euc1-site1	Euc1-site2	Euc1-site3
Slx8-9myc	Myc-9E10			y	y	y			y					y	y
Slx8-9myc cdc48-3	Myc-9E10		y	y	y	y			y					y	y
Slx8-9myc euc1∆	Myc-9E10
Slx8-9myc ubc9-1	Myc-9E10		y		y	y

## Sheet: IP-Myc_Slx8-9myc
Chromosome	Start [bp]	End [bp]	Feature
chrIV	357827	359273	ub-HS2
chrIV	1085984	1088163	ub-HS3
chrVIII	226911	228360	Euc1-site1
chrXI	384609	385957	Euc1-site2
chrXIII	307348	310032	ub-HS4
chrXV	167678	169023	ub-HS7

## Sheet: IP-Myc_Slx8-9myc_cdc48-3
Chromosome	Start [bp]	End [bp]	Feature
chrII	278417	279428
chrIII	122890	124131	ub-HS1
chrIV	357421	359358	ub-HS2
chrIV	702635	703794
chrIV	1084722	1089157	ub-HS3
chrVII	609374	610568
chrVIII	226997	228360	Euc1-site1
chrX	233402	234513
chrXI	384344	386117	Euc1-site2
chrXII	448302	449925
chrXIII	307348	310304	ub-HS4
chrXV	167527	169023	ub-HS7

## Sheet: IP-Myc_Slx8-9myc_euc1∆
Chromosome	Start [bp]	End [bp]	Feature
chrVII	609455	610568

## Sheet: IP-Myc_Slx8-9myc_ubc9-1
Chromosome	Start [bp]	End [bp]	Feature
chr2MICRON	26	6246
chrII	604844	606126
chrIII	122722	123897	ub-HS1
chrIV	1086381	1088163	ub-HS3
chrVII	609455	610568
chrX	75217	76219
chrXII	369767	371280
chrXII	837621	839049
chrXIII	308527	309786	ub-HS4
chrM	6677	7983
chrM	13595	22903
chrM	24455	26644
chrM	36622	43567
chrM	58462	62082
chrM	74004	75682
