# Supplementary material for: Slx5/Slx8‐dependent ubiquitin hotspots on chromatin contribute to stress tolerance
Source: EMBO J. 2019 Apr 23;38(11):e100368. doi: 10.15252/embj.2018100368 (PMC6545562; doi:10.15252/embj.2018100368)
Supplement: Supplementary file 5 — Dataset EV3 [file EMBJ-38-e100368-s005.xlsx]

## Sheet: Dataset_EV3_legend
Dataset EV3
Tables summarizing bioinformatics analysis of ubiquitin (ub-K48) ChIP-chip experiments.
The overview sheet summarizes the identification of peaks/enriched regions (ERs) at ubiquitin hotspots 1-7, ub-only-sites 1-2 and Euc1-sites 1-3, other sheets list all enriched regions for the indicated experiments with features of interest indicated.

## Sheet: ChIP-chip-Exp-overview
ChIP-chip ub-K48			Enriched region?
Strain	AB		ub-HS1	ub-HS2	ub-HS3	ub-HS4	ub-HS5	ub-HS6	ub-HS7		ub-only1	ub-only2		Euc1-site1	Euc1-site2	Euc1-site3
WT_A (Fig. S1G)	ubiquitin-K48		y			y	y		y
WT_B (Fig. S1C, 2G, S2G)	ubiquitin-K48		y			y	y				y
cdc48-6	ubiquitin-K48		y		y	y	y	y	y		y	y
cdc48-3	ubiquitin-K48		y			y	y		y		y	y
ufd1-2	ubiquitin-K48		y			y	y	y	y		y	y
ubx4∆	ubiquitin-K48		y			y	y	y	y		y
ubx5∆	ubiquitin-K48		y		y	y	y	y	y		y	y
cdc48-3 euc1∆	ubiquitin-K48										y

## Sheet: IP-ub-K48_WT_A
Chromosome	Start [bp]	End [bp]	Feature
chrIII	124958	125792	ub-HS1
chrIII	177590	178418
chrX	73442	74946
chrXII	929364	929953
chrXIII	309191	309966	ub-HS4
chrXIII	413189	414120	ub-HS5
chrXIV	499876	500787
chrXV	92969	93602
chrXV	167849	168617	ub-HS7

## Sheet: IP-ub-K48_WT_B
Chromosome	Start [bp]	End [bp]	Feature
chrII	216119	217188
chrII	373663	374689
chrIII	123118	125952	ub-HS1
chrIV	461967	462994
chrIV	1116209	1117322	ub-only1
chrVIII	34840	36018
chrXII	837562	839049
chrXIII	308624	310463	ub-HS4
chrXIII	412924	414686	ub-HS5

## Sheet: IP-ub-K48_cdc48-6
Chromosome	Start [bp]	End [bp]	Feature
chrIII	122543	127395	ub-HS1
chrIV	1086722	1087476	ub-HS3
chrIV	1116310	1117382	ub-only1
chrXIII	308447	310709	ub-HS4
chrXIII	412753	414686	ub-HS5
chrXIII	433166	434106	ub-HS6
chrXV	167427	168701	ub-HS7
chrXVI	899600	900463	ub-only2

## Sheet: IP-ub-K48_cdc48-3
Chromosome	Start [bp]	End [bp]	Feature
chr2MICRON	2181	3284
chrIII	1255	2681
chrIII	122543	126642	ub-HS1
chrIII	132367	133534
chrIII	293826	295437
chrIV	1116209	1117908	ub-only1
chrIV	1502569	1503805
chrV	441903	443342
chrV	567371	568447
chrXII	448148	451373
chrXII	836697	837801
chrXIII	307618	311885	ub-HS4
chrXIII	412611	415291	ub-HS5
chrXIII	482473	483561
chrXV	166923	168701	ub-HS7
chrXV	461642	463144
chrXVI	338604	339966
chrXVI	899600	900613	ub-only2

## Sheet: IP-ub-K48_ufd1-2
Chromosome	Start [bp]	End [bp]	Feature
chrIII	123118	127547	ub-HS1
chrIV	1115959	1117382	ub-only1
chrX	73361	73871
chrX	414804	415543
chrXIII	307618	310958	ub-HS4
chrXIII	412667	415191	ub-HS5
chrXIII	433248	433923	ub-HS6
chrXV	167610	168701	ub-HS7
chrXVI	280485	281159
chrXVI	899869	900463	ub-only2

## Sheet: IP-ub-K48_ubx4∆
Chromosome	Start [bp]	End [bp]	Feature
chrIII	123118	127149	ub-HS1
chrIV	116500	117266
chrIV	1116310	1117382	ub-only1
chrV	141507	142091
chrV	424124	424862
chrVII	544819	545500
chrX	73184	74037
chrX	90115	90782
chrXI	158525	159273
chrXI	588896	589908
chrXII	929853	930696
chrXIII	308624	310112	ub-HS4
chrXIII	404378	405553	ubx4∆ (artefact)
chrXIII	412753	414449	ub-HS5
chrXIII	433343	433923	ub-HS6
chrXV	167849	168701	ub-HS7

## Sheet: IP-ub-K48_ubx5∆
Chromosome	Start [bp]	End [bp]	Feature
chrIII	122620	127481	ub-HS1
chrIV	703554	704236
chrIV	915322	916255
chrIV	1086895	1087476	ub-HS3
chrIV	1116057	1117812	ub-only1
chrIV	1127804	1129322
chrV	141264	142091
chrVII	646914	647599
chrVIII	293082	293675
chrXI	384428	384957
chrXII	424108	424721
chrXIII	307762	310873	ub-HS4
chrXIII	411682	415191	ub-HS5
chrXIII	433103	434106	ub-HS6
chrXIV	576049	576806
chrXV	167678	168701	ub-HS7
chrXVI	280653	281159
chrXVI	899600	900531	ub-only2

## Sheet: IP-ub-K48_cdc48-3 euc1∆
Chromosome	Start [bp]	End [bp]	Feature
chrIII	1447	3108
chrIV	1115959	1118323	ub-only1
chrIX	438402	439781
chrXII	449522	451373
