# Supplementary material for: Slx5/Slx8‐dependent ubiquitin hotspots on chromatin contribute to stress tolerance
Source: EMBO J. 2019 Apr 23;38(11):e100368. doi: 10.15252/embj.2018100368 (PMC6545562; doi:10.15252/embj.2018100368)
Supplement: Supplementary file 6 — Dataset EV4 [file EMBJ-38-e100368-s006.xlsx]

## Sheet: Dataset_EV4_legend
Dataset EV4
List of features annotated (Saccharomyces Genome Database, SGD) within a 5kb region around ubiquitin-hotspots are displayed.
ubiquitin-hotspot motif
ORF/feature direction away from HS

## Sheet: ub-HS_adjacent_features
HS	Chr.	ORF	Type	Gene	Alias	Start	End	Strand	Distance		Description
ub-HS1	chrIII	YCR004C	ORF	YCP4		119575	120318	-1			Protein of unknown function; has sequence and structural similarity to flavodoxins; predicted to be palmitoylated; the authentic, non-tagged protein is detected in highly purified mitochondria in high-throughput studies
	chrIII	YCR005C	ORF	CIT2	citrate (Si)-synthase CIT2	120946	122328	-1	-1564		Citrate synthase; catalyzes the condensation of acetyl coenzyme A and oxaloacetate to form citrate, peroxisomal isozyme involved in glyoxylate cycle; expression is controlled by Rtg1p and Rtg2p transcription factors; CIT2 has a paralog, CIT1, that arose from the whole genome duplication
		YCR006C	ORF (dubious)			122530	123003	-1			Dubious open reading frame; unlikely to encode a functional protein, based on available experimental and comparative sequence data
	chrIII	tP(AGG)C	tRNA	SUF2		123577	123648	-1	-244		Proline tRNA (tRNA-Pro), predicted by tRNAscan-SE analysis; can mutate to suppress +1 frameshift mutations in proline codons
ub-HS1-motif1						123892	123927
		YCRCdelta6	Ty1 LTR			124134	124465	-1	-963
ub-HS1-motif2						125428	125463
	chrIII	YCR007C	ORF			126011	126730	-1			Putative integral membrane protein; member of DUP240 gene family; YCR007C is not an essential gene
	chrIII	tN(GUU)C	tRNA			127716	127789	1			Asparagine tRNA (tRNA-Asn), predicted by tRNAscan-SE analysis
ub-HS2	chrIV	YDL055C	ORF	PSA1	VIG9 SRB1 MPG1 mannose-1-phosphate guanylyltransferase	355674	356759	-1	-2683		GDP-mannose pyrophosphorylase (mannose-1-phosphate guanyltransferase); synthesizes GDP-mannose from GTP and mannose-1-phosphate in cell wall biosynthesis; required for normal cell wall structure
ub-HS2						358322	358357
	chrIV	tK(UUU)D	tRNA			359577	359672	1	1220		Lysine tRNA (tRNA-Lys), predicted by tRNAscan-SE analysis; thiolation of uridine at wobble position (34) requires Ncs6p
	chrIV	YDL054C	ORF	MCH1		359825	361285	-1			Protein with similarity to mammalian monocarboxylate permeases; monocarboxylate permeases are involved in transport of monocarboxylic acids across the plasma membrane but mutant is not deficient in monocarboxylate transport
	chrIV	YDL053C	ORF	PBP4		361699	362256	-1			Pbp1p binding protein; interacts strongly with Pab1p-binding protein 1 (Pbp1p) in the yeast two-hybrid system; also interacts with Lsm12p in a copurification assay; relative distribution to the nucleus increases upon DNA replication stress
ub-HS3	chrIV	YDR311W	ORF	TFB1		1085065	1086993	1			Subunit of TFIIH and nucleotide excision repair factor 3 complexes; required for nucleotide excision repair, target for transcriptional activators; relocalizes to the cytosol in response to hypoxia
ub-HS3						1087212	1087247
	chrIV	YDR312W	ORF	SSF2		1087581	1088942	1	334		Protein required for ribosomal large subunit maturation; functionally redundant with Ssf1p; member of the Brix family; SSF2 has a paralog, SSF1, that arose from the whole genome duplication
	chrIV	YDR313C	ORF	PIB1	phosphatidylinositol-3-phosphate-binding ubiquitin-protein ligase	1089219	1090079	-1			RING-type ubiquitin ligase of the endosomal and vacuolar membranes; binds phosphatidylinositol(3)-phosphate; contains a FYVE finger domain
ub-HS4	chrXIII	YMR017W	ORF	SPO20	DBI9	307489	308682	1			Meiosis-specific subunit of the t-SNARE complex; required for prospore membrane formation during sporulation; similar to but not functionally redundant with Sec9p; SNAP-25 homolog
ub-HS4-motif1						308828	308853
ub-HS4-motif2						308898	308933
ub-HS4-motif3						309683	309718
	chrXIII	YMR018W	ORF	PEX9		310208	311752	1	490		Putative protein of unknown function with similarity to human PEX5Rp; transcription increases during colony development similar to genes involved in peroxisome biogenesis; YMR018W is not an essential gene; PEX5Rp is also known as peroxin protein 5 related protein
ub-HS5	chrXIII	YMR070W	ORF	MOT3	[MOT3+] [MOT3] ROX7	409154	410626	1			Transcriptional repressor and activator with two C2-H2 zinc fingers; involved in repression of a subset of hypoxic genes by Rox1p, repression of several DAN/TIR genes during aerobic growth and ergosterol biosynthetic genes in response to hyperosmotic stress; contributes to recruitment of Tup1p-Cyc8p general repressor to promoters; involved in positive transcriptional regulation of CWP2 and other …
	chrXIII	YMR071C	ORF	TVP18		410762	411265	-1			Integral membrane protein; localized to late Golgi vesicles along with the v-SNARE Tlg2p; may interact with ribosomes, based on co-purification experiments
	chrXIII	YMR072W	ORF	ABF2		411569	412120	1			Mitochondrial DNA-binding protein; involved in mitochondrial DNA replication and recombination, member of HMG1 DNA-binding protein family; activity may be regulated by protein kinase A phosphorylation; ABF2 has a paralog, IXR1, that arose from the whole genome duplication
	chrXIII	YMR073C	ORF	IRC21		412268	412873	-1			Putative protein of unknown function; may be involved in resistance to carboplatin and cisplatin; null mutant displays increase in spontaneous Rad52p foci; contains a lipid-binding domain and binds cardiolipin in a large-scale study
	chrXIII	YMR074C	ORF	SDD2		413036	413473	-1	-124		Protein with homology to human PDCD5; PDCD5 is involved in programmed cell death; N-terminal region forms a conserved triple-helix bundle structure; overexpression promotes H2O2-induced apoptosis; YMR074C is not an essential gene; protein abundance increases in response to DNA replication stress
ub-HS5						413597	413632
	chrXIII	YMR075W	ORF	RCO1		413982	416036	1	350		Essential component of the Rpd3S histone deacetylase complex; interacts with Eaf3p
ub-HS6	chrXIII	YMR081C	ORF	ISF1	MBR3	430079	431095	-1	-2706		Serine-rich, hydrophilic protein; overexpression suppresses growth defects of hap2, hap3, and hap4 mutants; expression is under glucose control; cotranscribed with NAM7 in a cyp1 mutant; ISF1 has a paralog, MBR1, that arose from the whole genome duplication
		YMR082C	ORF (dub)			431769	432125	-1			Dubious open reading frame; unlikely to encode a functional protein, based on available experimental and comparative sequence data
ub-HS6						433801	433836
	chrXIII	YMR083W	ORF	ADH3	alcohol dehydrogenase ADH3	434788	435915	1	952		Mitochondrial alcohol dehydrogenase isozyme III; involved in the shuttling of mitochondrial NADH to the cytosol under anaerobic conditions and ethanol production
	chrXIII	YMR084W	ORF			436628	437416	1			Putative protein of unknown function; YMR084W and adjacent ORF YMR085W are merged in related strains, and together are paralogous to glutamine-fructose-6-phosphate amidotransferase GFA1
	chrXIII	YMR085W	ORF			437491	438789	1			Putative protein of unknown function; YMR085W and adjacent ORF YMR084W are merged in related strains, and together are paralogous to glutamine-fructose-6-phosphate amidotransferase GFA1
ub-HS7	chrXV	YOL083W	ORF	ATG34	ATG19-B	165714	166952	1			Receptor protein involved in selective autophagy during starvation; specifically involved in the transport of cargo protein alpha-mannosidase (Ams1p); Atg19p paralog
ub-HS7-motif1						167991	168026
ub-HS7-motif2						168103	168138
	chrXV	YOL082W	ORF	ATG19	CVT19	168727	169974	1	589		Receptor protein for the cytoplasm-to-vacuole targeting (Cvt) pathway; delivers cargo proteins aminopeptidase I (Ape1p) and alpha-mannosidase (Ams1p) to the phagophore assembly site for packaging into Cvt vesicles
