# Supplementary material for: Slx5/Slx8‐dependent ubiquitin hotspots on chromatin contribute to stress tolerance
Source: EMBO J. 2019 Apr 23;38(11):e100368. doi: 10.15252/embj.2018100368 (PMC6545562; doi:10.15252/embj.2018100368)
Supplement: Supplementary file 7 — Dataset EV5 [file EMBJ-38-e100368-s007.xlsx]

## Sheet: Dataset_EV5_legend
Dataset EV5
Tables summarizing bioinformatics analysis of Euc1/Ymr111c ChIP-chip experiments.
The overview sheet summarizes the identification of peaks/enriched regions (ERs) at ubiquitin hotspots 1-7, ub-only-sites 1-2 and Euc1-sites 1-3, other sheets list all enriched regions for the indicated experiments with features of interest indicated.
abbreviations:
us: upstream (continuous enrichment)
ds: downstream (continuous enrichment)

## Sheet: Euc1_overview
ChIp-chip Euc1			Enriched region?
Strain	AB		ub-HS1	ub-HS2	ub-HS3	ub-HS4	ub-HS5	ub-HS6	ub-HS7		ub-only1	ub-only2		Euc1-site1	Euc1-site2	Euc1-site3
WT	Euc1		y	y	y	y	y	y	y					y	y	y
euc1∆	Euc1

## Sheet: IP-Euc1_WT
Chromosome	Start [bp]	End [bp]	Feature
chrIII	120195	128084	ub-HS1
chrIII	137592	138679	ub-HS1 (ds)
chrIV	355662	360759	ub-HS2
chrIV	1079743	1093593	ub-HS3
chrIV	1094680	1095690	ub-HS3
chrVIII	222455	232348	Euc1-site1
chrVIII	422436	423680	Euc1-site3
chrXI	380899	389321	Euc1-site2
chrXI	392266	393770	Euc1-site2 (ds)
chrXII	232516	233609
chrXIII	297179	298718
chrXIII	305766	315579	ub-HS4
chrXIII	411682	415291	ub-HS5
chrXIII	431915	435190	ub-HS6
chrXV	159073	163314	ub-HS7 (us)
chrXV	164084	172047	ub-HS7

## Sheet: IP-Euc1_euc1∆
Chromosome	Start [bp]	End [bp]	Feature
chrXIII	492468	493717	euc1∆ (artefact)
