# Supplementary material for: Slx5/Slx8‐dependent ubiquitin hotspots on chromatin contribute to stress tolerance
Source: EMBO J. 2019 Apr 23;38(11):e100368. doi: 10.15252/embj.2018100368 (PMC6545562; doi:10.15252/embj.2018100368)
Supplement: Supplementary file 8 — Dataset EV6 [file EMBJ-38-e100368-s008.xlsx]

## Sheet: Dataset_EV6_legend
Dataset EV6
Analysis of RNA sequencing of euc1∆ vs. WT
Statistical analysis tab: Systematic and standard names (where applicable) and adjacent ubiquitin-hotspots are indicated, as well as statistical parameters. See Material and Methods for details.
Gene ontology (GO) analysis tabs: significantly enriched biological processes of upregulated (up) or downregulated (down) genes are displayed.

## Sheet: euc1∆_vs_WT
	baseMean	log2FoldChange	lfcSE	stat	pvalue	padj	name	ubHS
YDL248W	53.2494	0.238109	0.260612	0.913653	0.360899	0.947118	COS7
YDL247W-A	3.75746	0.394619	0.951814	0.414597	0.678437	NA	NA
YDL247W	1.52461	0.948036	1.53982	0.615682	0.538105	NA	MPH2
YDL246C	0.329589	1.85704	2.9711	0.625036	0.531947	NA	SOR2
YDL245C	2.88041	-0.867718	1.10919	-0.782301	0.434037	NA	HXT15
YDL244W	9.33773	-0.426901	0.582758	-0.732552	0.463831	NA	THI13
YDL243C	106.975	0.0602006	0.184079	0.327037	0.74364	0.991459	AAD4
YDL242W	12.8995	0.110104	0.496219	0.221887	0.824402	NA	NA
YDL241W	183.088	-0.041652	0.158384	-0.262982	0.792564	0.993465	NA
YDL240C-A	0.792133	-0.450926	2.10542	-0.214173	0.830412	NA	NA
YDL240W	319.725	0.0617464	0.125854	0.490619	0.623696	0.983586	LRG1
YDL239C	170.167	0.175536	0.158885	1.1048	0.269248	0.930532	ADY3
YDL238C	56.8665	-0.223608	0.244681	-0.913876	0.360782	0.947118	GUD1
YDL237W	595.141	0.13301	0.108619	1.22455	0.220743	0.896149	AIM6
YDL236W	1046.85	-0.0602593	0.0951523	-0.633293	0.526542	0.977474	PHO13
YDL235C	494.713	-0.201432	0.108779	-1.85175	0.0640614	0.680767	YPD1
YDL234C	278.262	0.0795497	0.127701	0.622938	0.533326	0.980566	GYP7
YDL233W	152.69	0.108464	0.165938	0.653644	0.513341	0.976663	MFG1
YDL232W	231.195	-0.27539	0.146385	-1.88127	0.0599355	0.671738	OST4
YDL231C	632.109	0.119633	0.102463	1.16757	0.242979	0.907491	BRE4
YDL230W	171.817	-0.137795	0.158549	-0.869101	0.384792	0.951704	PTP1
YDL229W	7366.22	0.200823	0.0795603	2.52416	0.0115975	0.368745	SSB1
YDL228C	127.367	-0.0691101	0.187481	-0.368624	0.712408	0.984336	NA
YDL227C	786.264	0.126152	0.095351	1.32302	0.185827	0.860954	HO
YDL226C	1087.69	0.107774	0.0902598	1.19404	0.232462	0.897794	GCS1
YDL225W	682.819	0.075531	0.0971128	0.777765	0.436708	0.96167	SHS1
YDL224C	507.226	0.0304015	0.128652	0.236308	0.813193	0.993465	WHI4
YDL223C	234.926	0.0339649	0.14057	0.241623	0.809072	0.993465	HBT1
YDL222C	44.1006	-0.234636	0.274654	-0.854296	0.392941	0.951704	FMP45
YDL221W	24.48	0.112717	0.376396	0.299463	0.764587	NA	NA
YDL220C	104.852	0.0973821	0.197416	0.493283	0.621813	0.983586	CDC13
YDL219W	443.093	0.0264658	0.136711	0.193589	0.846498	0.993465	DTD1
YDL218W	49.5542	0.352123	0.263885	1.33438	0.182079	0.856361	NA
YDL217C	304.503	-0.224499	0.125434	-1.78978	0.0734899	0.702728	TIM22
YDL216C	74.317	0.0276368	0.224558	0.123072	0.90205	0.99426	RRI1
YDL215C	614.295	0.252766	0.0976744	2.58784	0.00965794	0.350833	GDH2
YDL214C	36.7414	0.140139	0.30118	0.4653	0.641717	NA	PRR2
YDL213C	1057.04	-0.2009	0.104833	-1.91638	0.0553162	0.654101	NOP6
YDL212W	2009.11	-0.10779	0.091058	-1.18375	0.236513	0.903126	SHR3
YDL211C	125.839	-0.0414789	0.186637	-0.222244	0.824124	0.993465	NA
tG(GCC)D1	0.792133	-0.450926	2.10542	-0.214173	0.830412	NA	NA
YDL210W	36.6868	-0.0081155	0.297041	-0.0273212	0.978204	NA	UGA4
YDL209C	265.137	-0.0867532	0.12864	-0.674386	0.500066	0.973505	CWC2
YDL208W	2431.66	-0.0478264	0.0824958	-0.579744	0.562087	0.983282	NHP2
YDL207W	588.667	0.115318	0.105523	1.09283	0.27447	0.934366	GLE1
YDL206W	161.128	0.0163234	0.156748	0.104138	0.91706	0.99426	NA
YDL205C	666.305	0.00123711	0.0957105	0.0129256	0.989687	0.998606	HEM3
YDL204W	139.703	0.016469	0.165614	0.0994421	0.920787	0.995571	RTN2
YDL203C	358.94	0.00090286	0.120994	0.00746204	0.994046	0.998606	ACK1
YDL202W	309.3	-0.0699332	0.125369	-0.557817	0.576969	0.983586	MRPL11
YDL201W	776.223	0.206864	0.0976378	2.11868	0.0341172	0.551757	TRM8
YDL200C	154.903	-0.308425	0.178781	-1.72516	0.0844986	0.726499	MGT1
YDL199C	66.1867	0.0722058	0.237483	0.304046	0.761093	0.993384	NA
YDL198C	671.204	0.149928	0.0948626	1.58048	0.113997	0.791212	GGC1
YDL197C	218.215	0.0965995	0.151259	0.638636	0.52306	0.976663	ASF2
YDL196W	4.96991	-0.771232	0.850463	-0.906837	0.364493	NA	NA
YDL195W	1538.22	0.120579	0.221683	0.543928	0.586491	0.983586	SEC31
YDL194W	110.855	0.134549	0.179876	0.748008	0.454455	0.962936	SNF3
YDL193W	496.397	-0.00241141	0.106336	-0.0226773	0.981908	0.998606	NUS1
YDL192W	5275.6	-0.118697	0.0875412	-1.3559	0.175132	0.850496	ARF1
YDL191W	3912.03	-0.228628	0.100109	-2.28379	0.0223841	0.486198	RPL35A
YDL190C	663.341	0.16935	0.098567	1.71812	0.0857747	0.728643	UFD2
YDL189W	642.091	0.010571	0.098662	0.107144	0.914675	0.99426	RBS1
YDL188C	686.889	0.0245076	0.0975309	0.25128	0.801598	0.993465	PPH22
YDL187C	0.671779	-1.46944	2.14503	-0.685041	0.493318	NA	NA
YDL186W	34.1976	0.342186	0.316243	1.08203	0.279238	NA	NA
YDL185C-A	17.1426	-0.179917	0.431569	-0.416889	0.676759	NA	NA
YDL185W	5205.77	0.204668	0.0774061	2.64408	0.0081913	0.331055	VMA1
YDL184C	13603.4	-0.214952	0.281267	-0.764225	0.444733	0.962122	RPL41A
YDL183C	64.2048	-0.100758	0.237118	-0.424929	0.670888	0.983586	NA
YDL182W	1242.44	0.138515	0.0949268	1.45918	0.144515	0.824814	LYS20
YDL181W	125.694	-0.167411	0.179239	-0.934013	0.350297	0.947118	INH1
YDL180W	323.404	-0.0645687	0.118166	-0.546422	0.584776	0.983586	NA
YDL179W	269.611	-0.0534872	0.131382	-0.407112	0.683926	0.983586	PCL9
YDL178W	853.529	-0.0702441	0.113625	-0.618211	0.536436	0.981122	DLD2
YDL177C	124.226	-0.254409	0.185664	-1.37027	0.170604	0.850496	NA
YDL176W	271.44	0.0570162	0.128283	0.444457	0.656712	0.983586	NA
YDL175C	207.905	-0.0140619	0.143885	-0.0977303	0.922146	0.995636	AIR2
YDL174C	646.549	0.18867	0.10957	1.72191	0.0850865	0.728053	DLD1
YDL173W	324.59	0.0697406	0.15378	0.453509	0.650182	0.983586	PAR32
YDL172C	2.9401	-0.251038	1.05448	-0.238068	0.811828	NA	NA
YDL171C	1562.15	0.400146	0.120669	3.31606	0.000912954	0.0999592	GLT1
YDL170W	326.205	0.0305718	0.118904	0.257114	0.797091	0.993465	UGA3
YDL169C	11.5105	0.106816	0.551066	0.193835	0.846305	NA	UGX2
YDL168W	1155.96	0.0266876	0.0862623	0.309377	0.757035	0.993058	SFA1
YDL167C	1003.42	0.087784	0.0915464	0.958901	0.337608	0.947118	NRP1
YDL166C	514.242	0.0903313	0.119128	0.758272	0.448288	0.962122	FAP7
YDL165W	386.084	-0.127857	0.147646	-0.865974	0.386504	0.951704	CDC36
YDL164C	582.047	0.222882	0.104781	2.12713	0.0334097	0.551367	CDC9
YDL162C	4.28737	0.459113	0.852663	0.538447	0.590269	NA	NA
YDL161W	599.757	-0.040491	0.120816	-0.335146	0.737515	0.989439	ENT1
YDL160C-A	98.9058	-0.136915	0.203333	-0.673353	0.500723	0.974031	MHF2
YDL160C	636.539	0.0565231	0.115422	0.489707	0.624342	0.983586	DHH1
YDL159W-A	4.65743	-0.456557	0.835937	-0.546162	0.584955	NA	NA
YDL159W	135.742	0.0308496	0.164847	0.187141	0.85155	0.993465	STE7
YDL158C	97.3954	-0.134031	0.205391	-0.652564	0.514037	0.976663	NA
YDL157C	655.486	-0.21443	0.107043	-2.00321	0.0451552	0.611582	NA
YDL156W	117.113	0.203572	0.189989	1.0715	0.283946	0.934528	CMR1
YDL155W	503.092	0.136611	0.105985	1.28897	0.197407	0.87673	CLB3
YDL154W	122.49	0.173352	0.178429	0.971545	0.331277	0.947118	MSH5
YDL153C	1753.56	0.00887309	0.0968929	0.0915762	0.927035	0.996723	SAS10
YDL152W	0.149317	-0.947676	4.08052	-0.232244	0.816349	NA	NA
YDL151C	13.5209	-0.1577	0.492038	-0.320504	0.748586	NA	NA
YDL150W	471.719	0.0470754	0.111918	0.420623	0.67403	0.983586	RPC53
YDL149W	155.459	0.0717767	0.159602	0.449723	0.65291	0.983586	ATG9
YDL148C	1431.46	0.0663339	0.0965661	0.686928	0.492128	0.971382	NOP14
YDL147W	2052.49	-0.0407743	0.086532	-0.471205	0.637494	0.983586	RPN5
YDL146W	177.758	0.0792235	0.147292	0.537868	0.590668	0.983586	LDB17
YDL145C	2504.89	0.105152	0.0928695	1.13225	0.257528	0.92396	COP1
YDL144C	349.836	-0.00955247	0.122476	-0.0779948	0.937832	0.996938	NA
YDL143W	2733.73	0.0992704	0.0791717	1.25386	0.209892	0.893022	CCT4
YDL142C	167.552	0.0881917	0.158113	0.557777	0.576997	0.983586	CRD1
YDL141W	508.58	0.0967487	0.113897	0.849437	0.395638	0.951704	BPL1
YDL140C	1996.48	0.290983	0.125955	2.31021	0.0208766	0.479173	RPO21
YDL139C	77.8956	-0.245813	0.209965	-1.17073	0.241706	0.906423	SCM3
YDL138W	304.938	0.0482916	0.140782	0.343025	0.73158	0.987591	RGT2
YDL137W	1771.47	-0.051222	0.0864721	-0.592353	0.553614	0.982255	ARF2
YDL136W	2978.21	-0.0299977	0.0974496	-0.307828	0.758213	0.993058	RPL35A
YDL135C	607.148	-0.110613	0.100274	-1.10311	0.26998	0.930532	RDI1
YDL134C	854.011	-0.0431585	0.0961418	-0.448904	0.653501	0.983586	PPH21
YDL133C-A	9401.33	-0.161379	0.354531	-0.45519	0.648973	0.983586	RPL41A
YDL133W	346.23	-0.132124	0.123346	-1.07117	0.284095	0.934528	SRF1
YDL132W	904.355	-0.0611058	0.0944531	-0.646944	0.517668	0.976663	CDC53
YDL131W	876.778	0.253917	0.0980269	2.59028	0.00958973	0.350833	LYS21
YDL130W-A	117.517	-0.318005	0.18852	-1.68685	0.0916321	0.744989	STF1
YDL130W	10253.9	0.133252	0.107361	1.24116	0.214546	0.896149	RPP1B
YDL129W	212.387	-0.0109126	0.138054	-0.0790463	0.936996	0.996938	NA
YDL128W	952.513	0.0729849	0.0920303	0.793053	0.427747	0.957389	VCX1
YDL127W	247.55	-0.186734	0.134697	-1.38633	0.165646	0.850097	PCL2
YDL126C	5467.63	0.119512	0.0765691	1.56084	0.11856	0.802114	CDC48
YDL125C	1240.94	0.0907312	0.0984945	0.921181	0.356956	0.947118	HNT1
YDL124W	908.771	0.144654	0.103722	1.39463	0.163127	0.850097	NA
YDL123W	188.82	-0.12186	0.159644	-0.763325	0.44527	0.962122	SNA4
YDL122W	1412.57	0.110346	0.0855342	1.29008	0.197022	0.876591	UBP1
YDL121C	1029.56	-0.0567439	0.227231	-0.249719	0.802805	0.993465	NA
YDL120W	398.493	0.0108277	0.116915	0.0926124	0.926212	0.996723	YFH1
YDL119C	92.167	-0.306477	0.20118	-1.5234	0.12766	0.805622	HEM25
YDL118W	2.33742	0.0188883	1.16722	0.0161823	0.987089	NA	NA
YDL117W	590.732	0.0977484	0.109799	0.890247	0.373333	0.951704	CYK3
YDL116W	629.093	0.093304	0.101991	0.91483	0.360281	0.947118	NUP84
YDL115C	298.426	0.0795168	0.125369	0.634263	0.525909	0.977474	IWR1
YDL114W-A	0	NA	NA	NA	NA	NA	NA
YDL114W	3.21396	0.0665272	1.02594	0.064845	0.948297	NA	NA
YDL113C	309.722	0.0130714	0.121431	0.107645	0.914277	0.99426	ATG20
YDL112W	950.767	0.195921	0.0940529	2.08309	0.0372428	0.580836	TRM3
YDL111C	638.751	-0.00624013	0.0980051	-0.0636714	0.949232	0.998442	RRP42
YDL110C	195.693	-0.188877	0.153687	-1.22897	0.219084	0.896149	TMA17
YDL109C	128.785	0.235118	0.183746	1.27958	0.200692	0.885455	NA
YDL108W	248.786	-0.196442	0.149528	-1.31374	0.188932	0.863109	KIN28
YDL107W	119.628	0.00870849	0.183811	0.0473775	0.962212	0.998606	MSS2
YDL106C	246.578	-0.112756	0.14171	-0.795682	0.426217	0.955959	PHO2
YDL105W	123.339	-0.00429414	0.173927	-0.0246894	0.980303	0.998606	NSE4
YDL104C	95.72	-0.181975	0.203511	-0.894178	0.371227	0.949752	QRI7
YDL103C	605.327	0.0143123	0.104877	0.136467	0.891452	0.99426	QRI1
YDL102W	463.593	0.0822447	0.107783	0.763056	0.44543	0.962122	POL3
YDL101C	245.719	-0.0940152	0.141276	-0.665473	0.505748	0.976663	DUN1
YDL100C	2583.89	-0.0855698	0.081224	-1.0535	0.29211	0.937092	GET3
YDL099W	887.319	-0.276422	0.114511	-2.41393	0.0157816	0.429789	BUG1
YDL098C	125.98	-0.251844	0.172978	-1.45593	0.145412	0.827001	SNU23
YDL097C	1879.35	0.0567754	0.0803769	0.706364	0.479962	0.970533	RPN6
YDL096C	0.365865	0.0141131	2.9243	0.00482616	0.996149	NA	NA
YDL095W	2818.01	0.122412	0.0813172	1.50536	0.13223	0.812618	PMT1
YDL094C	32.5477	-0.113716	0.333347	-0.341135	0.733002	NA	NA
YDL093W	530.351	0.0797444	0.106136	0.751341	0.452447	0.962482	PMT5
YDL092W	564.071	0.152106	0.108347	1.40388	0.160354	0.847632	SRP14
YDL091C	181.158	-0.0529571	0.150314	-0.352311	0.724605	0.986427	UBX3
YDL090C	204.638	-0.119778	0.146018	-0.820297	0.412047	0.952219	RAM1
YDL089W	256.425	-0.0989609	0.132592	-0.746359	0.455451	0.963143	NUR1
YDL088C	513.237	0.0302688	0.11185	0.27062	0.786683	0.993465	ASM4
YDL087C	94.1792	0.043691	0.20998	0.208072	0.835173	0.993465	LUC7
YDL086W	197.859	-0.106469	0.155516	-0.684618	0.493585	0.971382	NA
YDL085C-A	500.065	-0.278626	0.15669	-1.7782	0.0753704	0.707756	NA
YDL085W	26.3649	-0.28508	0.37093	-0.768557	0.442157	NA	NDE2
YDL084W	5412.57	0.0720383	0.078974	0.912178	0.361675	0.947118	SUB2
YDL083C	9328.86	-0.0281273	0.0808595	-0.347853	0.72795	0.987026	RPS16A
YDL082W	6562.49	0.0626841	0.0792024	0.791441	0.428687	0.958515	RPL13A
YDL081C	12927.2	0.0961344	0.128689	0.747029	0.455046	0.963047	RPP1A
YDL080C	249.672	0.00775219	0.133642	0.0580073	0.953743	0.998606	THI3
YDL079C	121.132	0.155168	0.181525	0.854803	0.39266	0.951704	MRK1
YDL078C	1272.53	-0.0974101	0.0979026	-0.994969	0.319751	0.941529	MDH3
YDL077C	295.291	-0.0262131	0.128443	-0.204083	0.838288	0.993465	VAM6
YDL076C	290.09	-0.170213	0.131534	-1.29406	0.195646	0.875428	RXT3
YDL075W	11101.2	-0.0350042	0.0890123	-0.393252	0.694134	0.983586	RPL31A
snR63	188.132	-0.11928	0.172015	-0.693429	0.488041	0.971382	NA
YDL074C	949.712	0.229163	0.0882881	2.59563	0.00944181	0.350833	BRE1
YDL073W	595.578	0.147792	0.10511	1.40606	0.159707	0.847034	AHK1
YDL072C	879.545	-0.20461	0.0950123	-2.15351	0.0312787	0.541619	YET3
YDL071C	23.2409	0.171991	0.398544	0.431547	0.66607	NA	NA
YDL070W	1996.73	0.10781	0.0926032	1.16422	0.244336	0.90977	BDF2
YDL069C	99.0391	-0.264766	0.20375	-1.29947	0.193784	0.870002	CBS1
YDL068W	1.03046	-0.0846116	1.79691	-0.0470873	0.962444	NA	NA
YDL067C	355.085	-0.192843	0.116765	-1.65154	0.0986289	0.758086	COX9
YDL066W	1697.63	0.0515096	0.085644	0.601439	0.547548	0.982255	IDP1
YDL065C	584.072	-0.161042	0.100808	-1.59751	0.110151	0.782754	PEX19
YDL064W	485.479	-0.176167	0.119518	-1.47398	0.140488	0.816597	UBC9
YDL063C	740.567	0.115095	0.0959655	1.19934	0.230396	0.897576	SYO1
YDL062W	4.31215	0.0641262	0.911073	0.0703854	0.943887	NA	NA
YDL061C	3634.37	-0.359848	0.102895	-3.49722	0.000470125	0.074183	RPS29B
YDL060W	1274.51	0.0776789	0.10288	0.755045	0.450222	0.962327	TSR1
YDL059C	101.467	-0.0520281	0.196141	-0.265259	0.79081	0.993465	RAD59
YDL058W	1053.78	0.224985	0.087963	2.55772	0.0105361	0.364685	USO1
YDL057W	71.2423	-0.181818	0.220818	-0.823384	0.410289	0.951704	NA
YDL056W	394.195	-0.0155396	0.111883	-0.138892	0.889535	0.99426	MBP1
YDL055C	12094.3	0.110065	0.0784383	1.4032	0.160556	0.84782	PSA1	ubHS2
tK(UUU)D	8.70841	-1.43004	0.711443	-2.01005	0.0444257	NA	NA
YDL054C	318.013	-0.0960521	0.121819	-0.78848	0.430416	0.959918	MCH1	ubHS2
YDL053C	439.714	-0.0563501	0.116251	-0.484727	0.62787	0.983586	PBP4
YDL052C	1048.3	0.118899	0.0876894	1.35591	0.175127	0.850496	SLC1
YDL051W	1133.15	-0.0812745	0.0930381	-0.873562	0.382357	0.951704	LHP1
YDL050C	30.9995	-0.354144	0.356999	-0.992004	0.321196	NA	NA
YDL049C	59.2087	-0.355213	0.249759	-1.42223	0.15496	0.842312	KNH1
YDL048C	105.74	-0.16213	0.18867	-0.859334	0.390156	0.951704	STP4
YDL047W	868.681	0.0866416	0.0908464	0.953716	0.340228	0.947118	SIT4
YDL046W	836.638	-0.057762	0.09056	-0.637831	0.523584	0.976663	NPC2
YDL045W-A	198.897	-0.324673	0.143163	-2.26785	0.0233383	0.491195	MRP10
YDL045C	242.892	-0.189839	0.134223	-1.41436	0.157256	0.845688	FAD1
YDL044C	161.124	-0.0684592	0.171209	-0.399857	0.689262	0.983586	MTF2
YDL043C	201.404	-0.375275	0.147472	-2.54472	0.0109366	0.367462	PRP11
YDL042C	252.125	-0.812495	0.138393	-5.87092	4.33374e-09	7.75017e-06	SIR2
YDL041W	0.171834	0.975902	4.08052	0.239161	0.810981	NA	NA
YDL040C	1346.48	0.0390194	0.0833279	0.468264	0.639596	0.983586	NAT1
YDL039C	390.03	-0.160078	0.131401	-1.21824	0.223133	0.896149	PRM7
YDL037C	99.5801	0.0402731	0.201194	0.200171	0.841347	0.993465	BSC1
YDL036C	270.914	0.115521	0.130369	0.88611	0.375558	0.951704	PUS9
YDL035C	531.209	0.0251857	0.106183	0.237191	0.812509	0.993465	GPR1
YDL034W	3.40896	0.992425	1.01551	0.977272	0.328435	NA	NA
YDL033C	102.364	0.191509	0.188819	1.01425	0.310465	0.94003	SLM3
YDL032W	0	NA	NA	NA	NA	NA	NA
YDL031W	1677.6	0.0619692	0.096541	0.641895	0.520941	0.976663	DBP10
YDL030W	285.164	-0.0533889	0.128411	-0.415767	0.677581	0.983586	PRP9
YDL029W	1580.53	-0.00231808	0.0842986	-0.0274984	0.978062	0.998606	ARP2
YDL028C	323.639	0.125626	0.128752	0.975722	0.329202	0.946965	MPS1
YDL027C	169.495	-0.0869499	0.158484	-0.548635	0.583256	0.983586	MRX9
YDL026W	0.313326	0.0141131	3.07631	0.00458767	0.99634	NA	NA
YDL025C	254.953	-0.0348053	0.138768	-0.250817	0.801956	0.993465	RTK1
YDL024C	18.0407	-0.0601359	0.422951	-0.142182	0.886936	NA	DIA3
YDL022C-A	0	NA	NA	NA	NA	NA	NA
tA(AGC)D	0.515695	-0.911498	2.46346	-0.370008	0.711377	NA	NA
YDL023C	0.493499	0.938283	2.49287	0.376386	0.70663	NA	NA
YDL022W	863.929	0.060407	0.0911604	0.662645	0.507558	0.976663	GPD1
YDL021W	29.0531	-0.150597	0.355752	-0.42332	0.672062	NA	GPM2
YDL020C	1040.74	0.00127674	0.0882768	0.0144629	0.988461	0.998606	RPN4
YDL019C	782.236	0.084383	0.107045	0.788295	0.430524	0.959918	OSH2
YDL018C	253.179	-0.258782	0.134216	-1.9281	0.0538428	0.654039	ERP3
YDL017W	142.25	-0.078464	0.169449	-0.463055	0.643325	0.983586	CDC7
YDL016C	142.626	-0.138756	0.169895	-0.816715	0.414092	0.952219	NA
YDL015C	1735.35	0.0241224	0.0785434	0.307122	0.75875	0.993058	TSC13
YDL014W	6216.36	0.178218	0.0751763	2.37066	0.0177563	0.464547	NOP1
YDL013W	339.633	0.163946	0.118119	1.38797	0.165145	0.850097	SLX5
YDL012C	260.743	-0.303103	0.151559	-1.9999	0.0455109	0.61328	NA
YDL011C	0	NA	NA	NA	NA	NA	NA
YDL010W	117.033	0.05721	0.176569	0.324009	0.745931	0.991802	GRX6
YDL009C	80.7619	-0.339377	0.216995	-1.56399	0.117821	0.800739	NA
YDL008W	197.668	-0.0596226	0.148336	-0.401943	0.687726	0.983586	APC11
tT(AGU)D	1.59077	-1.0377	1.53872	-0.674388	0.500064	NA	NA
YDL007C-A	0.328431	0.0141131	3.02866	0.00465986	0.996282	NA	NA
tS(AGA)D1	0	NA	NA	NA	NA	NA	NA
YDL007W	2236.55	-0.00750264	0.0889419	-0.0843544	0.932775	0.996723	RPT2
YDL006W	331.592	0.042022	0.12562	0.334516	0.73799	0.98947	PTC1
YDL005C	438.039	-0.184808	0.123599	-1.49522	0.134856	0.816597	MED2
YDL004W	801.266	-0.0933968	0.0968823	-0.964023	0.335035	0.947118	ATP16
YDL003W	698.682	-0.0192293	0.0942647	-0.203993	0.838359	0.993465	MCD1
YDL002C	339.717	-0.10265	0.128181	-0.800821	0.423236	0.954865	NHP10
YDL001W	237.57	-0.0299746	0.138028	-0.217162	0.828082	0.993465	RMD1
YDR001C	578.264	-0.00942801	0.101923	-0.0925015	0.9263	0.996723	NTH1
YDR002W	4322.3	-0.117317	0.0908494	-1.29134	0.196586	0.876591	YRB1
YDR003W	242.73	-0.0252078	0.15536	-0.162254	0.871106	0.99426	RCR2
YDR003W-A	65.5884	-0.114176	0.232307	-0.491487	0.623082	0.983586	NA
YDR004W	417.871	-0.0678161	0.118365	-0.572941	0.566685	0.983282	RAD57
YDR005C	266.738	-0.0461185	0.12843	-0.359095	0.719524	0.984336	MAF1
YDR006C	623.572	-0.104208	0.109863	-0.948529	0.34286	0.947118	SOK1
YDR007W	0	NA	NA	NA	NA	NA	TRP1
YDR008C	0	NA	NA	NA	NA	NA	NA
YDR009W	37.5578	-0.505038	0.302002	-1.6723	0.0944653	NA	GAL3
YDR010C	9.47493	-0.782594	0.593968	-1.31757	0.187647	NA	NA
YDR011W	1657.62	0.227543	0.109224	2.08328	0.0372259	0.580836	SNQ2
YDR012W	4422.41	0.0919153	0.0808923	1.13627	0.255845	0.92396	RPL4B
YDR013W	203.919	-0.117212	0.151314	-0.774628	0.438559	0.96167	PSF1
YDR014W	109.961	0.0376007	0.190742	0.197129	0.843727	0.993465	RAD61
YDR014W-A	5.36125	-0.721926	0.774029	-0.932685	0.350983	NA	HED1
YDR016C	209.405	-0.378536	0.162038	-2.3361	0.0194862	0.468021	DAD1
YDR017C	762.106	0.0193742	0.099894	0.193947	0.846217	0.993465	KCS1
YDR018C	25.7824	-0.0836937	0.357997	-0.233783	0.815153	NA	NA
YDR019C	1638.25	0.273367	0.0945808	2.8903	0.00384875	0.217353	GCV1
YDR020C	197.218	0.0105345	0.152944	0.0688782	0.945087	0.998442	DAS2
YDR021W	313.447	-0.101564	0.119982	-0.846487	0.397281	0.951704	FAL1
YDR022C	81.0364	-0.263842	0.211428	-1.24791	0.212066	0.893818	ATG31
tV(UAC)D	4.3411	0.681675	0.921419	0.73981	0.459415	NA	NA
YDR023W	5296.8	0.0659259	0.0758448	0.869221	0.384726	0.951704	SES1
YDR024W	45.1968	-0.454594	0.323107	-1.40695	0.159444	0.847034	NA
YDR025W	7524.22	-0.190909	0.0942936	-2.02462	0.0429065	0.601027	RPS11B
YDR026C	413.822	0.0210708	0.117568	0.179222	0.857763	0.99426	NSI1
YDR027C	483.593	-0.0206794	0.109073	-0.189592	0.849629	0.993465	VPS54
YDR028C	968.878	0.151444	0.11368	1.33219	0.182797	0.856361	REG1
YDR029W	33.5835	-0.0258303	0.317394	-0.0813823	0.935138	NA	NA
YDR030C	76.1238	-0.0247349	0.212446	-0.116429	0.907312	0.99426	RAD28
YDR031W	161.687	-0.219177	0.416557	-0.526164	0.598774	0.983586	MIX14
YDR032C	980.468	-0.0382243	0.107294	-0.356258	0.721648	0.984702	PST2
YDR033W	7404.91	0.221194	0.100702	2.19651	0.0280552	0.522484	MRH1
YDR034C	352.839	-0.0760678	0.11595	-0.65604	0.511799	0.976663	LYS14
tL(UAA)D	0.149317	-0.947676	4.08052	-0.232244	0.816349	NA	NA
YDR034C-A	2.3458	0.372924	1.17287	0.31796	0.750516	NA	NA
tQ(UUG)D1	0.157242	0.975902	4.08052	0.239161	0.810981	NA	NA
YDR034W-B	5.2325	-1.77926	0.861228	-2.06596	0.0388322	NA	NA
YDR035W	1640.1	0.179433	0.0905129	1.9824	0.0474344	0.621453	ARO3
YDR036C	380.425	0.0206848	0.133405	0.155052	0.87678	0.99426	EHD3
YDR037W	7488.18	0.128857	0.0755522	1.70554	0.0880946	0.737778	KRS1
YDR038C	120.917	0.0200161	0.176464	0.113429	0.90969	0.99426	ENA5
YDR039C	0	NA	NA	NA	NA	NA	ENA2
YDR040C	179.588	0.0370603	0.154086	0.240516	0.80993	0.993465	ENA1
YDR041W	279.208	-0.0483837	0.143502	-0.337164	0.735993	0.988139	RSM10
YDR042C	34.7558	-0.16138	0.317506	-0.508273	0.611262	NA	NA
snR47	26.5579	-0.0133792	0.366549	-0.0365003	0.970883	NA	NA
YDR043C	64.017	0.112823	0.233161	0.483883	0.628469	0.983586	NRG1
YDR044W	539.404	0.193391	0.124021	1.55933	0.118918	0.802509	HEM13
YDR045C	397.01	0.0147233	0.128518	0.114562	0.908792	0.99426	RPC11
YDR046C	1699.55	0.0606633	0.0848452	0.714987	0.474617	0.968189	BAP3
YDR047W	784.708	0.15795	0.0947502	1.66702	0.095511	0.751282	HEM12
YDR048C	2.33778	-0.404416	1.16315	-0.34769	0.728073	NA	NA
YDR049W	399.375	0.122156	0.116727	1.04652	0.295323	0.93752	VMS1
YDR050C	30538.6	0.140525	0.104882	1.33984	0.180296	0.85586	TPI1
YDR051C	484.637	-0.0825603	0.120722	-0.683885	0.494048	0.971382	DET1
YDR052C	547.999	0.137297	0.120885	1.13577	0.256054	0.92396	DBF4
YDR053W	2.72214	-1.12251	1.16869	-0.960482	0.336813	NA	NA
YDR054C	667.321	-0.0781889	0.101486	-0.770443	0.441037	0.96167	CDC34
YDR055W	917.653	-0.0575773	0.105064	-0.54802	0.583678	0.983586	PST1
YDR056C	799.611	-0.0386744	0.110685	-0.349408	0.726783	0.986939	EMC10
YDR057W	332.632	0.0496758	0.135044	0.367849	0.712986	0.984336	YOS9
YDR058C	98.941	0.0387216	0.204283	0.189549	0.849663	0.993465	TGL2
tD(GUC)D	2.47579	-1.95701	1.25361	-1.5611	0.1185	NA	NA
YDR059C	84.7568	0.00338055	0.209095	0.0161675	0.987101	0.998606	UBC5
YDR060W	2449.46	0.12313	0.0807659	1.52453	0.127377	0.805622	MAK21
YDR061W	367.9	0.0281019	0.117346	0.239479	0.810735	0.993465	NA
YDR062W	2359.52	0.179347	0.0844565	2.12354	0.0337089	0.551367	LCB2
YDR063W	351.351	-0.0702424	0.13207	-0.531857	0.594825	0.983586	AIM7
YDR064W	14715.3	0.0980309	0.0963244	1.01772	0.308813	0.94003	RPS13
YDR065W	122.187	-0.100925	0.183747	-0.549262	0.582826	0.983586	RRG1
YDR066C	105.768	-0.0495693	0.185785	-0.266809	0.789616	0.993465	RTR2
YDR067C	198.271	-0.0600537	0.147542	-0.407029	0.683987	0.983586	OCA6
YDR068W	589.181	0.0174759	0.108357	0.16128	0.871872	0.99426	DOS2
YDR069C	170.951	-0.0589999	0.152989	-0.385647	0.699758	0.983785	DOA4
YDR070C	22.9872	0.134981	0.377527	0.357539	0.720689	NA	FMP16
YDR071C	1212.08	-0.218689	0.0927109	-2.35882	0.0183329	0.465027	PAA1
YDR072C	1090.7	-0.0379904	0.0915477	-0.414979	0.678157	0.983586	IPT1
YDR073W	192.08	-0.111663	0.168823	-0.661419	0.508344	0.976663	SNF11
YDR074W	539.573	0.159042	0.121153	1.31274	0.189272	0.863109	TPS2
YDR075W	337.905	-0.0482778	0.121432	-0.397572	0.690946	0.983586	PPH3
YDR076W	75.3457	0.0826706	0.213087	0.387966	0.698042	0.983785	RAD55
YDR077W	5189.2	0.00592892	0.273083	0.0217111	0.982678	0.998606	SED1
YDR078C	139.232	-0.223247	0.185097	-1.20611	0.227776	0.897089	SHU2
YDR079W	123.891	-0.140315	0.170883	-0.821118	0.411579	0.952187	PET100
YDR079C-A	190.805	-0.269856	0.176317	-1.53051	0.12589	0.805622	TFB5
YDR080W	364.332	0.105272	0.121569	0.865943	0.386522	0.951704	VPS41
YDR081C	465.454	0.051522	0.109819	0.469156	0.638958	0.983586	PDC2
YDR082W	162.385	0.0483602	0.156625	0.308764	0.757501	0.993058	STN1
YDR083W	1022.2	-0.0378977	0.0918808	-0.412466	0.679998	0.983586	RRP8
YDR084C	390.426	-0.195403	0.113186	-1.7264	0.0842763	0.725751	TVP23
YDR085C	110.258	-0.200723	0.18252	-1.09973	0.27145	0.93241	AFR1
YDR086C	1759.03	-0.136343	0.0954405	-1.42857	0.153128	0.834889	SSS1
YDR087C	816.876	-0.0694241	0.107439	-0.646175	0.518166	0.976663	RRP1
YDR088C	279.612	0.033749	0.129099	0.261419	0.79377	0.993465	SLU7
tR(ACG)D	2.15686	-1.69608	1.3157	-1.2891	0.197362	NA	NA
YDR089W	600.008	0.144608	0.0988923	1.46228	0.143665	0.823464	VTC5
YDR090C	288.685	-0.0476995	0.125772	-0.379255	0.704498	0.98395	NA
YDR091C	1802.13	0.160209	0.085722	1.86894	0.0616311	0.674798	RLI1
YDR092W	445.105	-0.0548342	0.10917	-0.502285	0.615467	0.983586	UBC13
YDR093W	1053.93	0.303504	0.113645	2.67063	0.00757099	0.317331	DNF2
YDR095C	6.73027	-0.58357	0.72622	-0.803572	0.421644	NA	NA
YDR096W	174.875	0.0279831	0.15773	0.177412	0.859185	0.99426	GIS1
YDR097C	651.203	0.0174768	0.111417	0.15686	0.875355	0.99426	MSH6
YDR098C	931.66	-0.160327	0.093317	-1.71809	0.0857793	0.728643	GRX3
tQ(UUG)D2	0	NA	NA	NA	NA	NA	NA
YDR099W	2121.13	0.00163939	0.090879	0.0180393	0.985608	0.998606	BMH2
YDR100W	273.909	-0.294023	0.14178	-2.07379	0.0380985	0.589045	TVP15
YDR101C	1639.51	-0.0047195	0.0804584	-0.0586576	0.953225	0.998606	ARX1
YDR102C	8.70156	0.341086	0.604207	0.564519	0.572401	NA	NA
YDR103W	428.069	0.0475483	0.113978	0.417171	0.676553	0.983586	STE5
YDR104C	188.805	-0.0686076	0.15446	-0.444177	0.656915	0.983586	SPO71
YDR105C	497.189	0.0578687	0.117105	0.494159	0.621194	0.983586	TMS1
YDR106W	19.2761	-0.332927	0.422405	-0.788169	0.430598	NA	ARP10
tI(AAU)D	0.995435	2.24488	1.90286	1.17974	0.238102	NA	NA
YDR107C	341.572	0.0972305	0.118193	0.822642	0.410712	0.951704	TMN2
YDR108W	285.028	-0.0778882	0.124116	-0.627541	0.530304	0.978053	TRS85
YDR109C	330.624	0.0688335	0.121026	0.56875	0.569526	0.983282	NA
YDR110W	538.841	-0.0282222	0.101647	-0.277651	0.781281	0.993465	FOB1
YDR111C	298.606	0.115068	0.137	0.839908	0.40096	0.951704	ALT2
YDR112W	8.58512	-0.424551	0.599782	-0.707842	0.479043	NA	NA
YDR113C	234.884	0.0503318	0.137822	0.365195	0.714966	0.984336	PDS1
YDR114C	2.03934	-1.03047	1.30471	-0.789805	0.429642	NA	NA
YDR115W	161.538	-0.412029	0.158887	-2.59321	0.00950837	0.350833	MRX14
YDR116C	307.577	-0.211963	0.128526	-1.64919	0.0991087	0.759572	MRPL1
YDR117C	413.973	0.103967	0.117362	0.885863	0.375691	0.951704	TMA64
YDR118W	164.632	0.0254988	0.153723	0.165875	0.868256	0.99426	APC4
YDR118W-A	2.20232	-0.720134	1.23485	-0.583178	0.559774	NA	NA
YDR119W	1394.21	0.0940287	0.0874279	1.0755	0.282151	0.934528	VBA4
YDR119W-A	9.30309	-0.515047	0.580864	-0.886691	0.375245	NA	COX26
YDR120C	1526.22	0.0417506	0.0840745	0.49659	0.619478	0.983586	TRM1
YDR121W	351.048	-0.118032	0.120307	-0.981087	0.32655	0.945972	DPB4
YDR122W	570.067	0.140796	0.117268	1.20063	0.229893	0.897576	KIN1
YDR123C	148.422	-0.0183578	0.174717	-0.105072	0.916319	0.99426	INO2
YDR124W	94.0307	0.00961389	0.199817	0.0481134	0.961626	0.998606	NA
YDR125C	62.3625	-0.262446	0.231022	-1.13602	0.255948	0.92396	ECM18
YDR126W	106.553	-0.0621489	0.187658	-0.331181	0.740508	0.9906	SWF1
YDR127W	2242.08	0.271829	0.0874863	3.1071	0.00188934	0.149063	ARO1
YDR128W	481.859	0.146413	0.119009	1.23027	0.218596	0.896149	MTC5
YDR129C	1970.89	0.0926408	0.0869616	1.06531	0.286737	0.936292	SAC6
YDR130C	137.595	0.105941	0.176981	0.598601	0.549439	0.982255	FIN1
YDR131C	125.728	-0.00615565	0.173273	-0.0355257	0.971661	0.998606	NA
YDR132C	107.218	-0.362101	0.187516	-1.93104	0.0534782	0.65207	NA
YDR133C	1367.49	-0.2453	0.107382	-2.28435	0.0223507	0.486198	NA
YDR135C	1704.14	0.0836087	0.0880844	0.949189	0.342524	0.947118	YCF1
YDR136C	4.35995	-0.945756	0.86676	-1.09114	0.275211	NA	NA
YDR137W	303.725	0.0111897	0.12506	0.0894747	0.928705	0.996723	RGP1
YDR138W	385.802	0.0556081	0.119202	0.466505	0.640854	0.983586	HPR1
YDR139C	463.651	-0.170434	0.122153	-1.39526	0.162938	0.850097	RUB1
YDR140W	263.847	-0.0728702	0.141783	-0.513957	0.607282	0.983586	MTQ2
YDR141C	520.82	0.258065	0.119454	2.16038	0.0307435	0.537261	DOP1
YDR142C	188.127	-0.0663772	0.160495	-0.413578	0.679183	0.983586	PEX7
YDR143C	556.47	0.0729539	0.112005	0.651346	0.514823	0.976663	SAN1
YDR144C	1306.15	0.0478641	0.0930451	0.514419	0.606959	0.983586	MKC7
YDR145W	761.597	-0.0340057	0.117514	-0.289377	0.772293	0.993465	TAF12
YDR146C	523.047	0.0418709	0.111801	0.374513	0.708023	0.98395	SWI5
YDR147W	323.733	0.0264254	0.120785	0.218781	0.826821	0.993465	EKI1
YDR148C	594.064	0.0568992	0.10726	0.53048	0.595779	0.983586	KGD2
YDR149C	0	NA	NA	NA	NA	NA	NA
YDR150W	740.397	0.117869	0.106768	1.10398	0.269604	0.930532	NUM1
YDR151C	386.504	-0.055718	0.131801	-0.422744	0.672482	0.983586	CTH1
YDR152W	887.288	0.0401618	0.0980609	0.40956	0.682129	0.983586	GIR2
YDR153C	530.064	0.000396455	0.106466	0.00372377	0.997029	0.999451	ENT5
YDR154C	518.452	-0.0219391	0.124784	-0.175817	0.860438	0.99426	NA
YDR155C	5235.96	-0.117431	0.0820388	-1.43141	0.152312	0.834497	CPR1
YDR156W	429.598	-0.0194335	0.123673	-0.157136	0.875138	0.99426	RPA14
YDR157W	19.6916	-0.0378891	0.405066	-0.0935382	0.925476	NA	NA
YDR158W	5513.75	0.195117	0.0837978	2.32842	0.0198898	0.468021	HOM2
YDR159W	463.818	0.121533	0.119685	1.01544	0.309895	0.94003	SAC3
YDR160W	330.839	0.0250726	0.129252	0.193982	0.84619	0.993465	SSY1
YDR161W	1039.67	-0.0233154	0.0899287	-0.259266	0.79543	0.993465	ACL4
YDR162C	282.466	-0.198713	0.156854	-1.26686	0.205205	0.890169	NBP2
YDR163W	196.851	-0.472821	0.157088	-3.00991	0.00261322	0.179742	CWC15
YDR164C	368.809	0.103757	0.129333	0.802249	0.422409	0.954602	SEC1
YDR165W	1081.39	-0.0155881	0.0899691	-0.173261	0.862446	0.99426	TRM82
YDR166C	366.58	0.0725462	0.129036	0.562218	0.573968	0.983282	SEC5
YDR167W	635.433	-0.299942	0.126891	-2.36378	0.0180896	0.465027	TAF10
YDR168W	1049.37	0.012024	0.0898962	0.133754	0.893597	0.99426	CDC37
YDR169C	248.375	0.0302822	0.154984	0.195389	0.845089	0.993465	STB3
YDR169C-A	2.8008	-0.844962	1.10155	-0.76707	0.44304	NA	NA
YDR170C	1556.77	0.153469	0.0837686	1.83206	0.0669432	0.682589	SEC7
tQ(UUG)D3	1.158	-0.346576	1.71188	-0.202453	0.839563	NA	NA
YDR171W	340.211	-0.0999146	0.128437	-0.777928	0.436611	0.96167	HSP42
YDR172W	3277.5	0.0703011	0.0800999	0.877669	0.380123	0.951704	SUP35
YDR173C	191.654	0.106391	0.144184	0.737883	0.460586	0.965702	ARG82
YDR174W	1468.82	-0.0405398	0.0828311	-0.489428	0.624539	0.983586	HMO1
YDR175C	320.103	-0.151331	0.126695	-1.19445	0.232303	0.897794	RSM24
YDR176W	632.355	0.0263083	0.0991568	0.26532	0.790763	0.993465	NGG1
YDR177W	836.433	-0.104207	0.101255	-1.02916	0.303405	0.939039	UBC1
YDR178W	217.997	0.14628	0.145257	1.00704	0.313915	0.94003	SDH4
YDR179C	179.804	-0.189044	0.183315	-1.03125	0.302423	0.938215	CSN9
YDR179W-A	211.064	0.0540079	0.137756	0.392054	0.695019	0.983586	NVJ3
YDR180W	353.923	0.105564	0.121491	0.868899	0.384902	0.951704	SCC2
YDR181C	267.698	0.116742	0.126692	0.921457	0.356812	0.947118	SAS4
YDR182W	631.26	-0.026517	0.109575	-0.241998	0.808781	0.993465	CDC1
YDR182W-A	17.9891	-0.168993	0.433909	-0.389465	0.696932	NA	NA
YDR183W	147.839	0.0610096	0.166025	0.367472	0.713267	0.984336	PLP1
YDR183C-A	40.8699	-0.20455	0.286775	-0.713277	0.475674	0.96912	NA
YDR184C	436.689	-0.0691681	0.11413	-0.606045	0.544485	0.982255	ATC1
YDR185C	107.419	-0.101517	0.186299	-0.544911	0.585814	0.983586	UPS3
YDR186C	827.851	0.0121973	0.0954981	0.127723	0.898368	0.99426	SND1
YDR187C	9.7389	-0.0361701	0.575124	-0.0628909	0.949853	NA	NA
YDR188W	2411.57	0.122339	0.079076	1.54711	0.121838	0.805622	CCT6
YDR189W	775.12	-0.0127231	0.0947644	-0.13426	0.893197	0.99426	SLY1
YDR190C	1663.89	0.11855	0.0862419	1.37462	0.169249	0.850496	RVB1
YDR191W	146.192	-0.029391	0.170681	-0.172198	0.863282	0.99426	HST4
YDR192C	149.46	0.135003	0.160288	0.842255	0.399645	0.951704	NUP42
YDR193W	0	NA	NA	NA	NA	NA	NA
YDR194C	1472.78	0.0895956	0.0876659	1.02201	0.306775	0.94003	MSS116
YDR194W-A	0.149317	-0.947676	4.08052	-0.232244	0.816349	NA	NA
YDR195W	475.409	0.0509725	0.106308	0.479478	0.631599	0.983586	REF2
YDR196C	375.172	-0.250866	0.126002	-1.99097	0.0464841	0.618572	CAB5
YDR197W	207.206	-0.023696	0.147011	-0.161186	0.871947	0.99426	CBS2
YDR198C	256.384	-0.13194	0.131968	-0.999791	0.317412	0.94003	RKM2
YDR199W	9.88702	-0.589713	0.625965	-0.942087	0.346148	NA	NA
YDR200C	227.662	0.0132103	0.149062	0.0886231	0.929381	0.996723	VPS64
YDR201W	184.186	-0.0170867	0.154895	-0.110311	0.912162	0.99426	SPC19
YDR202C	164.465	0.103695	0.161738	0.641132	0.521437	0.976663	RAV2
YDR203W	0	NA	NA	NA	NA	NA	NA
YDR204W	276.42	-0.012536	0.126509	-0.0990914	0.921066	0.995636	COQ4
YDR205W	296.061	0.0291011	0.13633	0.213461	0.830967	0.993465	MSC2
YDR206W	805.738	0.0516841	0.0974115	0.530575	0.595713	0.983586	EBS1
YDR207C	345.186	0.105589	0.122905	0.859111	0.390279	0.951704	UME6
YDR208W	687.217	0.173509	0.0956305	1.81437	0.0696214	0.690084	MSS4
YDR209C	344.688	-0.0204596	0.12943	-0.158074	0.874399	0.99426	NA
tI(UAU)D	0.994409	2.2437	1.90323	1.17889	0.238442	NA	NA
YDR211W	1613.07	0.108183	0.0836497	1.29328	0.195913	0.875773	GCD6
YDR212W	2537.66	0.0799821	0.0797807	1.00252	0.316091	0.94003	TCP1
YDR213W	396.895	0.0439339	0.117748	0.373118	0.70906	0.983991	UPC2
YDR214W	1360.53	0.0277804	0.0894556	0.31055	0.756143	0.993058	AHA1
YDR215C	13.7007	-0.576443	0.478341	-1.20509	0.228169	NA	NA
YDR216W	139.559	0.324022	0.204962	1.58089	0.113904	0.791212	ADR1
YDR217C	454.372	0.00340038	0.124843	0.0272373	0.97827	0.998606	RAD9
YDR218C	8.09389	-0.0126612	0.632799	-0.0200083	0.984037	NA	SPR28
YDR219C	256.329	0.00438202	0.139332	0.0314503	0.97491	0.998606	MFB1
YDR220C	7.78302	0.440942	0.641033	0.687861	0.49154	NA	NA
YDR221W	470.641	0.0860318	0.109007	0.78923	0.429977	0.959918	GTB1
YDR222W	326.785	0.260299	0.122286	2.1286	0.0332874	0.551367	NA
YDR223W	78.2204	0.0145858	0.221288	0.0659135	0.947447	0.998442	CRF1
YDR224C	4396.34	-0.168162	0.0892736	-1.88366	0.0596103	0.671738	HTB1
YDR225W	4810.38	0.00163828	0.0931119	0.0175948	0.985962	0.998606	HTA1
YDR226W	4819.43	0.128061	0.076173	1.68118	0.0927273	0.74697	ADK1
YDR227W	497.443	0.103036	0.112737	0.913943	0.360747	0.947118	SIR4
YDR228C	421.268	-0.0989471	0.108855	-0.908979	0.363361	0.947118	PCF11
YDR229W	341.218	-0.200338	0.118203	-1.69486	0.0901015	0.740267	IVY1
YDR230W	6.72298	-0.0572782	0.733654	-0.0780724	0.93777	NA	NA
YDR231C	89.1075	-0.212467	0.201925	-1.05221	0.292704	0.937092	COX20
YDR232W	1275.18	0.235685	0.10121	2.32867	0.0198764	0.468021	HEM1
YDR233C	3633.87	-0.0274029	0.0850162	-0.322326	0.747206	0.992759	RTN1
YDR234W	912.656	0.212956	0.105976	2.00947	0.0444877	0.607871	LYS4
YDR235W	306.332	-0.050806	0.131497	-0.386366	0.699226	0.983785	PRP42
YDR236C	313.702	-0.0653782	0.124523	-0.525028	0.599564	0.983586	FMN1
YDR237W	351.565	-0.0633183	0.121474	-0.521249	0.602193	0.983586	MRPL7
YDR238C	2056.95	0.180247	0.0951878	1.89359	0.0582796	0.668099	SEC26
YDR239C	279.682	0.0356837	0.124441	0.286751	0.774303	0.993465	NA
YDR240C	211.966	-0.324681	0.147988	-2.19396	0.0282379	0.522484	SNU56
YDR241W	48.333	-0.164712	0.272811	-0.603759	0.546004	0.982255	NA
tY(GUA)D	1.18998	1.33155	1.77701	0.749322	0.453663	NA	NA
YDR242W	149.608	0.201227	0.169088	1.19007	0.23402	0.899367	AMD2
YDR243C	164.189	-0.0480047	0.157783	-0.304245	0.760941	0.993384	PRP28
YDR244W	313.303	-0.0449885	0.124503	-0.361346	0.717841	0.984336	PEX5
YDR245W	1348.45	-0.0119813	0.10009	-0.119706	0.904716	0.99426	MNN10
YDR246W	199.885	-0.128518	0.141088	-0.910906	0.362345	0.947118	TRS23
YDR246W-A	10.1049	-0.197959	0.566587	-0.349388	0.726798	NA	NA
YDR247W	120.681	0.019506	0.18565	0.105069	0.916321	0.99426	VHS1
YDR248C	218.089	-0.0551905	0.169879	-0.324881	0.745271	0.991802	NA
YDR249C	120.679	0.137679	0.175777	0.783259	0.433475	0.96167	NA
YDR250C	8.35811	0.00651176	0.60574	0.0107501	0.991423	NA	NA
YDR251W	605.304	0.0673387	0.119079	0.565496	0.571737	0.983282	PAM1
YDR252W	54.1282	-0.586268	0.259175	-2.26206	0.0236938	0.491195	BTT1
YDR253C	121.152	-0.0412953	0.177828	-0.232221	0.816367	0.993465	MET32
YDR254W	187.624	-0.100274	0.152638	-0.656937	0.511221	0.976663	CHL4
YDR255C	150.221	-0.142769	0.167676	-0.851458	0.394515	0.951704	RMD5
YDR256C	173.529	0.211243	0.152685	1.38351	0.166507	0.850097	CTA1
YDR257C	500.747	0.193065	0.117673	1.6407	0.10086	0.764282	RKM4
YDR258C	537.785	0.0100577	0.116768	0.0861335	0.93136	0.996723	HSP78
YDR259C	61.68	-0.401998	0.243897	-1.64823	0.0993053	0.759572	YAP6
YDR260C	175.862	0.0248578	0.149127	0.166689	0.867615	0.99426	SWM1
YDR261C	827.563	0.106022	0.104379	1.01574	0.309751	0.94003	EXG2
tS(AGA)D2	0.694296	-0.00325746	2.1359	-0.0015251	0.998783	NA	NA
tG(GCC)D2	6.61453	0.938473	0.712437	1.31727	0.187748	NA	NA
YDR262W	437.897	-0.0502217	0.127563	-0.3937	0.693803	0.983586	NA
YDR263C	150.413	0.0753727	0.162755	0.463106	0.643288	0.983586	DIN7
YDR264C	1662.83	-0.0197323	0.112132	-0.175974	0.860314	0.99426	AKR1
YDR265W	208.332	-0.109631	0.15961	-0.68687	0.492164	0.971382	PEX10
YDR266C	687.849	0.080095	0.111378	0.71913	0.472061	0.966275	HEL2
YDR267C	404.833	0.100798	0.126276	0.79823	0.424737	0.954865	CIA1
YDR268W	170.489	-0.00584618	0.161644	-0.0361671	0.971149	0.998606	MSW1
YDR269C	0.366378	0.0141131	2.92298	0.00482833	0.996148	NA	NA
YDR270W	363.612	-0.0464246	0.170536	-0.272227	0.785447	0.993465	CCC2
YDR271C	0.172347	0.975902	4.08052	0.239161	0.810981	NA	NA
YDR272W	583.391	-0.043547	0.109042	-0.39936	0.689628	0.983586	GLO2
YDR273W	101.37	-0.17366	0.189252	-0.917613	0.358821	0.947118	DON1
YDR274C	180.935	0.0668691	0.183382	0.364643	0.715378	0.984336	NA
YDR275W	479.723	0.149959	0.110371	1.35868	0.174247	0.850496	BSC2
YDR276C	1424.5	-0.287464	0.106373	-2.7024	0.00688403	0.30523	PMP3
YDR277C	73.6052	0.27659	0.235957	1.17221	0.241114	0.906423	MTH1
YDR278C	0.172347	0.975902	4.08052	0.239161	0.810981	NA	NA
YDR279W	263.69	-0.132356	0.144189	-0.917931	0.358655	0.947118	RNH202
YDR280W	759.382	0.0339302	0.113415	0.299169	0.764811	0.993465	RRP45
YDR281C	46.5198	-0.353981	0.295079	-1.19962	0.230289	0.897576	PHM6
YDR282C	114.532	-0.0446613	0.185726	-0.240469	0.809966	0.993465	MRX10
YDR283C	503.708	0.0705153	0.11613	0.60721	0.543711	0.982255	GCN2
YDR284C	522.421	-0.0625695	0.106021	-0.590162	0.555082	0.982426	DPP1
YDR285W	129.835	-0.18088	0.174165	-1.03856	0.29901	0.938215	ZIP1
YDR286C	71.7721	0.038492	0.22624	0.170138	0.864902	0.99426	NA
YDR287W	184.216	-0.0368504	0.149912	-0.245813	0.805827	0.993465	INM2
YDR288W	305.291	-0.148567	0.121821	-1.21955	0.222637	0.896149	NSE3
YDR289C	313.559	-0.135403	0.133646	-1.01314	0.310991	0.94003	RTT103
YDR290W	0	NA	NA	NA	NA	NA	NA
YDR291W	346.685	0.0350579	0.121996	0.28737	0.773829	0.993465	HRQ1
YDR292C	1057.89	-0.00974382	0.0937964	-0.103883	0.917262	0.99426	SRP101
YDR293C	1113.22	0.13721	0.117029	1.17244	0.24102	0.906423	SSD1
YDR294C	846.072	0.0693488	0.0913795	0.758909	0.447907	0.962122	DPL1
YDR295C	337.966	-0.126648	0.124807	-1.01475	0.310225	0.94003	HDA2
YDR296W	281.35	0.109189	0.126541	0.862872	0.388208	0.951704	MHR1
YDR297W	1046.79	0.0758762	0.0910764	0.833106	0.404785	0.951704	SUR2
YDR298C	787.729	0.0356663	0.104834	0.340218	0.733692	0.987591	ATP5
YDR299W	1225.85	0.00205253	0.090652	0.0226419	0.981936	0.998606	BFR2
YDR300C	828.081	0.0831426	0.0923847	0.899961	0.368141	0.949203	PRO1
YDR301W	440.929	0.0490517	0.121207	0.404694	0.685702	0.983586	CFT1
YDR302W	358.456	-0.227678	0.123737	-1.84002	0.0657659	0.681846	GPI11
YDR303C	694.023	0.161566	0.108048	1.49531	0.134833	0.816597	RSC3
YDR304C	1486.99	-0.0565387	0.0823927	-0.686211	0.49258	0.971382	CPR5
YDR305C	185.252	-0.262765	0.148545	-1.76893	0.0769061	0.70885	NA
YDR306C	186.638	-0.0894637	0.15477	-0.578042	0.563236	0.983282	NA
tV(CAC)D	0.194031	-0.947676	3.93366	-0.240915	0.809621	NA	NA
YDR307W	415.072	-0.0885575	0.113857	-0.777793	0.436691	0.96167	PMT7
YDR308C	181.747	-0.224708	0.146999	-1.52864	0.126355	0.805622	SRB7
YDR309C	486.333	-0.075555	0.147713	-0.511498	0.609002	0.983586	GIC2
YDR310C	987.976	0.193432	0.116424	1.66145	0.0966234	0.751282	SUM1
YDR311W	365.197	0.123639	0.114789	1.0771	0.281436	0.934528	TFB1	ubHS3
YDR312W	408.979	-0.688484	0.125433	-5.48887	4.04523e-08	5.42566e-05	SSF2	ubHS3
YDR313C	153.979	-0.226395	0.156507	-1.44654	0.148025	0.831346	PIB1
YDR314C	73.2213	0.130627	0.222383	0.587394	0.556939	0.982426	RAD34
YDR315C	79.7154	0.191027	0.209743	0.910765	0.362419	0.947118	IPK1
YDR316W	243.988	0.116316	0.137736	0.844484	0.398399	0.951704	OMS1
tF(GAA)D	0.61196	-1.38104	2.29363	-0.602121	0.547094	NA	NA
YDR317W	67.1013	-0.46418	0.228036	-2.03555	0.0417951	0.594225	HIM1
YDR318W	213.246	0.0365173	0.13947	0.261829	0.793453	0.993465	MCM21
YDR319C	181.977	0.0608645	0.153161	0.397388	0.691081	0.983586	YFT2
YDR320C	293.037	0.0806908	0.135072	0.597392	0.550246	0.982255	SWA2
YDR320C-A	273.537	-0.567629	0.153946	-3.68721	0.000226728	0.0455263	DAD4
YDR320W-B	4.09218	0.3776	0.875132	0.431478	0.666121	NA	NA
YDR321W	1690.57	-0.0302458	0.0807694	-0.374471	0.708054	0.98395	ASP1
YDR322W	282.722	0.109388	0.132781	0.823824	0.41004	0.951704	MRPL35
YDR322C-A	688.32	-0.132783	0.132744	-1.0003	0.317167	0.94003	TIM11
YDR323C	126.035	-0.150441	0.175816	-0.855675	0.392178	0.951704	PEP7
YDR324C	1231.92	0.153132	0.085062	1.80024	0.0718229	0.70139	UTP4
YDR325W	367.219	0.0719981	0.119672	0.60163	0.547421	0.982255	YCG1
YDR326C	877.239	0.144535	0.113967	1.26821	0.204721	0.890169	YSP2
YDR327W	141.765	-0.185079	0.186664	-0.991507	0.321438	0.943389	NA
YDR328C	865.03	-0.0936629	0.098088	-0.954886	0.339635	0.947118	SKP1
YDR329C	396.394	-0.0598287	0.116281	-0.514518	0.60689	0.983586	PEX3
YDR330W	284.999	-0.121511	0.127414	-0.95367	0.340251	0.947118	UBX5
YDR331W	536.79	-0.110669	0.114818	-0.963869	0.335112	0.947118	GPI8
YDR332W	212.822	0.0212671	0.142678	0.149056	0.881509	0.99426	IRC3
YDR333C	687.649	0.107936	0.0963528	1.12022	0.26262	0.927826	RQC1
YDR334W	795.92	0.0573756	0.104215	0.550552	0.581941	0.983586	SWR1
YDR335W	1045.82	0.113993	0.0924631	1.23285	0.217632	0.896149	MSN5
YDR336W	160.919	0.00246618	0.15909	0.0155018	0.987632	0.998606	MRX8
YDR337W	337.729	-0.0164952	0.127253	-0.129626	0.896863	0.99426	MRPS28
YDR338C	237.402	0.0122161	0.131782	0.0926993	0.926142	0.996723	NA
YDR339C	586.579	-0.0510509	0.105574	-0.483557	0.6287	0.983586	FCF1
tX(XXX)D	0.329589	1.85704	2.9711	0.625036	0.531947	NA	NA
YDR340W	1.95385	-2.26693	1.45435	-1.55872	0.119062	NA	NA
YDR341C	3021.78	0.100221	0.0748327	1.33926	0.180485	0.85586	NA
YDR342C	42.6366	-0.511077	0.284126	-1.79877	0.0720555	0.701593	HXT7
YDR343C	11.6982	0.173012	0.519352	0.333131	0.739036	NA	HXT6
YDR344C	11.6398	-0.324604	0.521033	-0.623002	0.533283	NA	NA
YDR345C	6787.7	0.0411804	0.0840353	0.490037	0.624107	0.983586	HXT3
YDR346C	2680.43	0.127735	0.0767962	1.6633	0.0962519	0.751282	SVF1
YDR347W	502.852	0.00743808	0.105536	0.0704787	0.943813	0.998442	MRP1
YDR348C	716.89	-0.143571	0.108642	-1.32151	0.186333	0.861214	PAL1
YDR349C	860.61	0.0527247	0.0915684	0.575796	0.564753	0.983282	YPS7
tM(CAU)D	0.671586	1.52487	2.37008	0.643385	0.519974	NA	NA
YDR350C	277.798	-0.01241	0.126602	-0.098024	0.921913	0.995636	ATP22
YDR351W	436.414	5.65724e-05	0.10782	0.000524691	0.999581	0.999768	SBE2
YDR352W	388.112	-0.171742	0.111596	-1.53896	0.123813	0.805622	YPQ2
YDR353W	3516	-0.0409285	0.0776977	-0.526766	0.598356	0.983586	TRR1
YDR354W	537.31	0.132158	0.108635	1.21653	0.223782	0.896149	TRP4
YDR355C	0	NA	NA	NA	NA	NA	NA
YDR356W	514.688	0.0120679	0.107468	0.112293	0.910591	0.99426	SPC110
YDR357C	241.991	-0.308371	0.159003	-1.93941	0.052452	0.647072	CNL1
YDR358W	191.881	-0.0108397	0.14545	-0.074525	0.940593	0.997724	GGA1
YDR359C	405.731	0.0907379	0.142071	0.63868	0.523031	0.976663	EAF1
YDR360W	9.55733	-0.378999	0.569835	-0.665102	0.505985	NA	NA
YDR361C	1053.09	0.106873	0.0900838	1.18637	0.235477	0.902315	BCP1
YDR362C	286.547	0.0757277	0.129351	0.585445	0.558248	0.982426	TFC6
YDR363W	156.695	0.220736	0.159484	1.38407	0.166337	0.850097	ESC2
tK(CUU)D1	0.350114	-1.90294	2.91042	-0.653839	0.513216	NA	NA
YDR363W-A	982.924	-0.377628	0.109278	-3.45567	0.000548923	0.0748437	SEM1
YDR364C	307.102	-0.137951	0.126809	-1.08787	0.276654	0.934528	CDC40
YDR365C	2229.75	0.0419287	0.0834616	0.502371	0.615407	0.983586	ESF1
YDR366C	12.307	-0.765389	0.553741	-1.38222	0.166905	NA	NA
YDR367W	580.334	0.0313142	0.103036	0.303914	0.761193	0.993384	KEI1
YDR368W	768.6	-0.00982035	0.0960514	-0.102241	0.918566	0.99426	YPR1
YDR369C	151.24	-0.137747	0.163633	-0.841802	0.399899	0.951704	XRS2
YDR370C	259.681	-0.0670865	0.131603	-0.509766	0.610216	0.983586	DXO1
YDR371W	249.039	-0.161334	0.133486	-1.20862	0.22681	0.897089	CTS2
YDR372C	1197.79	0.00984682	0.0936158	0.105183	0.91623	0.99426	VPS74
YDR373W	571.351	-0.0805377	0.125878	-0.639808	0.522298	0.976663	FRQ1
YDR374C	2.45781	0.27012	1.16746	0.231375	0.817024	NA	PHO92
YDR374W-A	125.133	-0.470508	0.192849	-2.43978	0.0146963	0.414976	WIP1
YDR375C	258.155	-0.234432	0.128722	-1.82123	0.0685725	0.686365	BCS1
YDR376W	358.515	0.0101311	0.116056	0.0872955	0.930437	0.996723	ARH1
YDR377W	679.257	-0.0790228	0.101926	-0.775295	0.438166	0.96167	ATP17
YDR378C	642.847	-0.273537	0.119087	-2.29696	0.0216212	0.486059	LSM6
YDR379W	322.169	-0.0600511	0.120895	-0.496722	0.619385	0.983586	RGA2
YDR379C-A	30.8316	-0.579966	0.327505	-1.77086	0.0765837	NA	SDH6
YDR380W	495.049	0.281137	0.111403	2.52361	0.0116156	0.368745	ARO10
YDR381W	3454.22	-0.0193026	0.0959424	-0.20119	0.84055	0.993465	YRA1
YDR381C-A	141.966	-0.416893	0.170638	-2.44314	0.01456	0.41476	NA
YDR382W	14414.5	0.138604	0.120625	1.14904	0.250539	0.921278	RPP2B
YDR383C	352.152	0.0243836	0.15287	0.159506	0.87327	0.99426	NKP1
YDR384C	1162.79	0.34396	0.0851836	4.03787	5.39389e-05	0.0222602	ATO3
YDR385W	3964.45	0.199218	0.0846312	2.35395	0.0185751	0.465027	EFT1
YDR386W	152.088	0.00152211	0.161235	0.00944035	0.992468	0.998606	MUS81
YDR387C	254.046	0.0351436	0.133541	0.263167	0.792422	0.993465	CIN10
YDR388W	1360.84	0.0606977	0.103968	0.583813	0.559346	0.982426	RVS167
YDR389W	511.78	0.0706261	0.111498	0.633431	0.526452	0.977474	SAC7
YDR390C	568.14	-0.0235658	0.116953	-0.201498	0.840309	0.993465	UBA2
tG(CCC)D	0.838193	1.94157	2.09102	0.928526	0.353135	NA	NA
YDR391C	109.848	-0.141715	0.183182	-0.773626	0.439152	0.96167	NA
YDR392W	277.806	-0.049102	0.135957	-0.361158	0.717981	0.984336	SPT3
YDR393W	291.943	0.0165006	0.126261	0.130686	0.896023	0.99426	SHE9
YDR394W	1490.89	-0.0371816	0.0976506	-0.380762	0.70338	0.98395	RPT3
YDR395W	1451.5	0.191517	0.0846806	2.26164	0.0237194	0.491195	SXM1
YDR396W	30.2887	0.226403	0.337477	0.670868	0.502304	NA	NA
YDR397C	44.2912	-0.0644462	0.282743	-0.227932	0.819699	0.993465	NCB2
YDR398W	1460.69	0.0605528	0.0907015	0.667605	0.504386	0.976663	UTP5
YDR399W	3133.97	-0.0186037	0.074182	-0.250785	0.801981	0.993465	HPT1
YDR400W	319.623	0.0183228	0.119972	0.152726	0.878614	0.99426	URH1
YDR401W	0.388062	-2.02306	3.01611	-0.670751	0.502379	NA	NA
YDR402C	15.6455	0.250717	0.455417	0.550521	0.581962	NA	DIT2
YDR403W	27.3547	-0.574148	0.348899	-1.6456	0.099846	NA	DIT1
YDR404C	504.138	-0.0172595	0.105881	-0.163008	0.870512	0.99426	RPB7
YDR405W	290.216	0.0771066	0.14935	0.516281	0.605658	0.983586	MRP20
YDR406W	243.227	-0.141259	0.141094	-1.00117	0.316743	0.94003	PDR15
YDR406W-A	4.34337	-0.0554632	0.886034	-0.0625971	0.950087	NA	NA
YDR407C	551.689	0.0393238	0.118209	0.332664	0.739388	0.990405	TRS120
YDR408C	1114.13	0.000608688	0.103902	0.00585831	0.995326	0.998606	ADE8
YDR409W	296.327	0.0781276	0.131478	0.594225	0.552362	0.982255	SIZ1
YDR410C	310.139	-0.0487459	0.122463	-0.398047	0.690596	0.983586	STE14
YDR411C	387.471	-0.210791	0.117463	-1.79453	0.0727292	0.702728	DFM1
YDR412W	76.9562	-0.344033	0.218317	-1.57584	0.115063	0.793459	RRP17
YDR413C	17.0166	0.274267	0.446475	0.614294	0.539021	NA	NA
YDR414C	370.139	-0.14275	0.115688	-1.23392	0.217232	0.896149	ERD1
YDR415C	294.82	0.0062413	0.128637	0.0485188	0.961303	0.998606	NA
YDR416W	336.585	0.0186778	0.121621	0.153573	0.877946	0.99426	SYF1
YDR417C	3.08439	0.310632	1.02632	0.302666	0.762145	NA	NA
YDR418W	3382.35	0.030743	0.0955052	0.321899	0.747529	0.992942	RPL12B
YDR419W	195.488	-0.000792038	0.14536	-0.00544882	0.995652	0.998606	RAD30
tS(AGA)D3	0.194031	-0.947676	3.93366	-0.240915	0.809621	NA	NA
YDR420W	482.645	0.0615257	0.13695	0.449257	0.653247	0.983586	HKR1
YDR421W	221.822	0.20008	0.147876	1.35303	0.176047	0.853973	ARO80
YDR422C	417.701	0.177205	0.110921	1.59759	0.110135	0.782754	SIP1
YDR423C	163.606	-0.033339	0.155843	-0.213927	0.830604	0.993465	CAD1
YDR424C	338.984	-0.193541	0.164226	-1.1785	0.238597	0.906423	DYN2
YDR425W	128.696	-0.0227704	0.17504	-0.130087	0.896498	0.99426	SNX41
YDR426C	1.8206	-2.16187	1.4873	-1.45355	0.14607	NA	NA
YDR427W	1039.71	-0.0316364	0.0935322	-0.338241	0.735182	0.987591	RPN9
YDR428C	269.337	0.0586306	0.130063	0.450785	0.652145	0.983586	BNA7
YDR429C	3572.3	-0.0806625	0.0734886	-1.09762	0.272371	0.93241	TIF35
YDR430C	453.703	0.0436813	0.110884	0.393938	0.693627	0.983586	CYM1
YDR431W	0.306559	0.0141131	3.09886	0.0045543	0.996366	NA	NA
YDR432W	1276.2	0.0204165	0.0951019	0.21468	0.830017	0.993465	NPL3
YDR433W	29.0047	0.0212058	0.343228	0.0617834	0.950735	NA	NA
YDR434W	847.675	-0.0430616	0.0936123	-0.46	0.645517	0.983586	GPI17
YDR435C	191.354	0.23114	0.154015	1.50076	0.133417	0.814983	PPM1
YDR436W	249.94	0.0167062	0.130439	0.128077	0.898088	0.99426	PPZ2
YDR437W	38.9053	0.369951	0.294681	1.25543	0.209322	0.8928	GPI19
YDR438W	174.992	-0.00330163	0.153167	-0.0215557	0.982802	0.998606	THI74
YDR439W	159.43	-0.0694059	0.169539	-0.40938	0.682261	0.983586	LRS4
YDR440W	339.045	-0.0366523	0.118259	-0.309933	0.756612	0.993058	DOT1
YDR441C	348.37	0.0285329	0.121009	0.235792	0.813594	0.993465	APT2
YDR442W	5.95394	-0.152725	0.73548	-0.207653	0.8355	NA	NA
YDR443C	195.963	0.129459	0.158566	0.816433	0.414252	0.952219	SSN2
YDR444W	293.284	0.119801	0.141903	0.844245	0.398533	0.951704	NA
YDR445C	0	NA	NA	NA	NA	NA	NA
YDR446W	29.4235	-0.311872	0.34336	-0.908294	0.363723	NA	ECM11
YDR447C	13651.3	-0.0998384	0.109041	-0.915606	0.359874	0.947118	RPS17B
YDR448W	350.792	-0.0666356	0.120381	-0.553539	0.579894	0.983586	ADA2
YDR449C	885.664	-0.0539017	0.0919688	-0.586087	0.557817	0.982426	UTP6
YDR450W	11562.3	-0.0598277	0.0938676	-0.637363	0.523889	0.976663	RPS18B
YDR451C	280.693	-0.0929159	0.12803	-0.725735	0.468001	0.966006	YHP1
YDR452W	1450.84	0.00239805	0.0827199	0.02899	0.976873	0.998606	PPN1
YDR453C	67.6878	0.20874	0.240449	0.868127	0.385325	0.951704	TSA2
YDR454C	2317.05	-0.00922908	0.08773	-0.105199	0.916218	0.99426	GUK1
YDR455C	2.65806	0.0308163	1.06672	0.0288888	0.976953	NA	NA
YDR456W	639.444	0.0159363	0.105364	0.15125	0.879778	0.99426	NHX1
YDR457W	1067.64	0.186798	0.10299	1.81375	0.0697159	0.690084	TOM1
YDR458C	520.373	0.0651087	0.108637	0.599321	0.548959	0.982255	HEH2
YDR459C	264.385	-0.0583381	0.131781	-0.44269	0.65799	0.983586	PFA5
YDR460W	314.961	-0.0980449	0.127921	-0.76645	0.443408	0.962122	TFB3
YDR461W	337.166	-0.621389	0.159235	-3.90234	9.52672e-05	0.0283949	MFA1
YDR461C-A	78.1287	-0.604778	0.225311	-2.68419	0.00727052	0.317125	NA
YDR462W	136.17	-0.302896	0.178255	-1.69922	0.0892768	0.740267	MRPL28
YDR463W	638.313	0.0734004	0.102679	0.714854	0.474699	0.968189	STP1
YDR464W	889.721	0.104698	0.10453	1.0016	0.316535	0.94003	SPP41
YDR465C	1001.47	0.0991852	0.0884049	1.12194	0.261887	0.927826	RMT2
YDR466W	269.929	-0.0406017	0.142926	-0.284075	0.776353	0.993465	PKH3
YDR467C	26.1696	-0.151685	0.363412	-0.417392	0.676392	NA	NA
YDR468C	426.736	-0.0312713	0.120714	-0.259054	0.795594	0.993465	TLG1
YDR469W	273.969	-0.345497	0.134631	-2.56626	0.0102803	0.361905	SDC1
YDR470C	250.663	0.131755	0.144294	0.913103	0.361189	0.947118	UGO1
YDR471W	6454.86	-0.0130123	0.110481	-0.117779	0.906243	0.99426	RPL27B
snR13	17.3673	-0.272601	0.461891	-0.590184	0.555067	NA	NA
YDR472W	322.027	0.163998	0.124238	1.32004	0.186823	0.861214	TRS31
YDR473C	256.378	-0.0295684	0.133887	-0.220845	0.825213	0.993465	PRP3
YDR475C	293.984	0.171906	0.125029	1.37493	0.169152	0.850496	JIP4
YDR476C	303.064	-0.140671	0.129771	-1.084	0.278366	0.934528	NA
YDR477W	699.921	0.123312	0.0999744	1.23343	0.217414	0.896149	SNF1
YDR478W	86.8235	-0.044859	0.223847	-0.2004	0.841167	0.993465	SNM1
YDR479C	312.683	0.104103	0.128778	0.808391	0.418866	0.952219	PEX29
YDR480W	200.232	-0.0225923	0.148299	-0.152343	0.878917	0.99426	DIG2
YDR481C	1116.35	0.0445165	0.0949821	0.468683	0.639296	0.983586	PHO8
YDR482C	166.379	-0.229814	0.161675	-1.42145	0.155185	0.842678	CWC21
YDR483W	2563.93	0.070362	0.0764351	0.920546	0.357287	0.947118	KRE2
YDR484W	200.824	-0.118505	0.148286	-0.799164	0.424195	0.954865	VPS52
YDR485C	435.918	-0.0595217	0.108909	-0.546527	0.584703	0.983586	VPS72
YDR486C	261.438	-0.194686	0.135866	-1.43293	0.151879	0.834497	VPS60
YDR487C	1253.02	0.0300246	0.0863567	0.347681	0.728079	0.987026	RIB3
YDR488C	182.354	0.0741344	0.146989	0.504355	0.614012	0.983586	PAC11
YDR489W	158.178	-0.00102088	0.154989	-0.00658678	0.994745	0.998606	SLD5
YDR490C	327.41	0.0164553	0.121621	0.1353	0.892375	0.99426	PKH1
YDR491C	71.7112	-0.225811	0.240396	-0.939327	0.347563	0.947118	NA
YDR492W	788.65	-0.241789	0.105636	-2.2889	0.0220852	0.486198	IZH1
YDR493W	113.426	-0.0292043	0.19265	-0.151593	0.879508	0.99426	MZM1
YDR494W	343.341	-0.150441	0.118672	-1.2677	0.204905	0.890169	RSM28
YDR495C	249.95	0.0820354	0.132227	0.620415	0.534985	0.981122	VPS3
YDR496C	1859.07	0.05169	0.0847095	0.610203	0.541727	0.981122	PUF6
YDR497C	2956.74	0.100137	0.0773083	1.2953	0.195218	0.874974	ITR1
YDR498C	255.055	-0.0504255	0.128928	-0.391113	0.695713	0.983785	SEC20
YDR499W	273.16	0.00367636	0.134529	0.0273277	0.978198	0.998606	LCD1
YDR500C	6253.76	-0.154892	0.0857419	-1.80649	0.0708421	0.696095	RPL37B
YDR501W	129.821	-0.134689	0.170252	-0.79112	0.428874	0.958515	PLM2
YDR502C	1973.61	0.000549321	0.086027	0.00638545	0.994905	0.998606	SAM2
YDR503C	156.271	-0.0825633	0.160578	-0.514164	0.607138	0.983586	LPP1
YDR504C	130.535	-0.205556	0.192931	-1.06544	0.286678	0.936292	SPG3
YDR505C	438.984	-0.0607978	0.114016	-0.533237	0.593869	0.983586	PSP1
YDR506C	111.413	-0.107979	0.18949	-0.569842	0.568785	0.983282	GMC1
tL(CAA)D	0.327918	0.0141131	3.03022	0.00465746	0.996284	NA	NA
YDR507C	830.159	0.0671718	0.096062	0.699255	0.484393	0.971175	GIN4
YDR508C	3845.94	0.206076	0.100572	2.04903	0.040459	0.593518	GNP1
YDR509W	0.812757	-1.87056	2.00941	-0.930898	0.351906	NA	NA
YDR510W	1118.69	0.0992268	0.0986056	1.0063	0.314271	0.94003	SMT3
YDR510C-A	59.3152	-0.331074	0.25118	-1.31808	0.187478	0.861214	NA
YDR511W	113.881	-0.0284874	0.18507	-0.153928	0.877666	0.99426	SDH7
YDR512C	186.883	-0.529077	0.157113	-3.3675	0.000758524	0.090827	EMI1
YDR513W	401.021	-0.14688	0.133257	-1.10224	0.270359	0.930532	GRX2
YDR514C	343.051	-0.0446132	0.127384	-0.350227	0.726169	0.986939	NA
YDR515W	229.445	-0.251494	0.142036	-1.77063	0.0766215	0.70885	SLF1
YDR516C	589.934	0.194497	0.109039	1.78373	0.074467	0.704891	EMI2
YDR517W	694.432	0.0192717	0.0959532	0.200844	0.84082	0.993465	GRH1
YDR518W	480.136	-0.132068	0.104916	-1.2588	0.208103	0.892464	EUG1
YDR519W	544.051	-0.13849	0.113495	-1.22023	0.222379	0.896149	FPR2
YDR520C	187.928	0.0886673	0.144943	0.61174	0.54071	0.981122	URC2
YDR521W	0.649069	0.106546	2.27445	0.0468449	0.962637	NA	NA
YDR522C	32.5952	0.314762	0.31335	1.00451	0.315135	NA	SPS2
YDR523C	28.3895	-0.206549	0.339228	-0.608879	0.542605	NA	SPS1
YDR524C	322.356	0.00898294	0.136391	0.0658618	0.947488	0.998442	AGE1
YDR524W-C	6115.26	0.100363	0.107919	0.929986	0.352378	0.947118	NA
YDR524C-B	14914.5	-0.189143	0.0879016	-2.15176	0.0314164	0.541619	NA
YDR524C-A	0.298634	-1.72712	3.32163	-0.51996	0.603091	NA	NA
YDR525W	2.98691	-0.0116641	1.04921	-0.011117	0.99113	NA	NA
YDR525W-A	88.2858	-0.651636	0.20387	-3.19633	0.00139186	0.12074	SNA2
YDR526C	0.873735	-0.659365	1.95524	-0.337231	0.735943	NA	NA
YDR527W	403.639	0.0860826	0.115065	0.74812	0.454388	0.962936	RBA50
snR84	101.8	-0.040437	0.192753	-0.209787	0.833834	0.993465	NA
YDR528W	393.911	0.0791204	0.132049	0.599175	0.549056	0.982255	HLR1
YDR529C	602.881	-0.2025	0.109759	-1.84494	0.0650457	0.681846	QCR7
YDR530C	179.676	-0.0414695	0.147113	-0.281889	0.778029	0.993465	APA2
YDR531W	712.05	-0.0601582	0.104644	-0.574885	0.565369	0.983282	CAB1
YDR532C	205.133	-0.114569	0.151375	-0.756853	0.449138	0.962122	KRE28
YDR533C	125.694	-0.142049	0.170249	-0.834355	0.404081	0.951704	HSP31
YDR534C	141.76	-0.551255	0.637059	-0.865312	0.386868	0.951704	FIT1
YDR535C	7.45968	-0.170836	0.643115	-0.265638	0.790518	NA	NA
YDR536W	38.0482	0.318135	0.303589	1.04791	0.294679	0.937356	STL1
YDR537C	1.65772	0.0420601	1.36579	0.0307955	0.975433	NA	NA
YDR538W	40.2562	-0.697904	0.291236	-2.39635	0.0165592	0.4442	PAD1
YDR539W	439.909	-0.209117	0.113727	-1.83876	0.06595	0.681846	FDC1
YDR540C	37.1173	-0.238206	0.294999	-0.807482	0.419389	NA	IRC4
YDR541C	102.324	-0.311126	0.191213	-1.62711	0.103713	0.767478	NA
YDR542W	0.156084	-0.947676	4.08052	-0.232244	0.816349	NA	PAU10
YDR543C	0	NA	NA	NA	NA	NA	NA
YDR544C	0	NA	NA	NA	NA	NA	NA
YDR545W	0	NA	NA	NA	NA	NA	YRF1-5
YOL166W-A	0	NA	NA	NA	NA	NA	NA
YOL166C	0.365865	0.0141131	2.9243	0.00482616	0.996149	NA	NA
YOL165C	0.985651	-0.932039	1.94128	-0.480115	0.631145	NA	AAD15
YOL164W-A	6.36016	0.639194	0.707323	0.903681	0.366165	NA	NA
YOL164W	236.83	0.0578416	0.143829	0.402155	0.68757	0.983586	BDS1
YOL163W	13.5339	-0.580711	0.523006	-1.11033	0.266856	NA	NA
YOL162W	13.0463	-0.699856	0.525934	-1.33069	0.183291	NA	NA
YOL161C	0.156084	-0.947676	4.08052	-0.232244	0.816349	NA	PAU20
YOL160W	10.431	0.290834	0.560099	0.519255	0.603583	NA	NA
YOL159C-A	68.5496	0.0996975	0.225371	0.442371	0.658221	0.983586	NA
YOL159C	115.895	-0.0574816	0.179223	-0.320727	0.748417	0.993058	CSS3
YOL158C	2123.61	-0.311068	0.426809	-0.728822	0.466111	0.966006	ENB1
YOL157C	37.3096	-0.0452514	0.297062	-0.15233	0.878927	NA	IMA2
YOL156W	26.7662	-0.292392	0.383677	-0.762077	0.446014	NA	HXT11
YOL155W-A	1.60012	0.680064	1.47341	0.461558	0.644398	NA	NA
YOL155C	952.527	-0.0411417	0.118381	-0.347536	0.728188	0.987026	HPF1
YOL154W	89.2497	-0.0447535	0.197401	-0.226714	0.820646	0.993465	ZPS1
YOL152W	284.486	0.439258	0.142549	3.08146	0.00205991	0.155654	FRE7
YOL151W	376.395	0.0153391	0.120478	0.127319	0.898688	0.99426	GRE2
YOL150C	0.350114	-1.90294	2.91042	-0.653839	0.513216	NA	NA
YOL149W	423.542	-0.199011	0.11412	-1.74387	0.0811811	0.719344	DCP1
YOL148C	358.154	0.0235202	0.128583	0.182918	0.854862	0.993789	SPT20
YOL147C	190.928	-0.0351937	0.147394	-0.238773	0.811281	0.993465	PEX11
YOL146W	193.7	0.0462248	0.159742	0.289372	0.772297	0.993465	PSF3
YOL145C	1144.5	0.0751205	0.0952281	0.788848	0.430201	0.959918	CTR9
YOL144W	569.02	0.0691275	0.105257	0.65675	0.511342	0.976663	NOP8
YOL143C	1133.96	0.0803463	0.0953887	0.842305	0.399618	0.951704	RIB4
YOL142W	527.699	-0.0694992	0.10814	-0.642678	0.520433	0.976663	RRP40
YOL141W	108.032	-0.0558005	0.193658	-0.288139	0.77324	0.993465	PPM2
YOL140W	535.39	-0.00748398	0.104162	-0.0718497	0.942721	0.998442	ARG8
YOL139C	3435.32	-0.0558352	0.0745565	-0.748899	0.453918	0.962936	CDC33
YOL138C	332.522	0.153275	0.12782	1.19915	0.230471	0.897576	RTC1
YOL137W	363.78	0.106924	0.115708	0.924085	0.355442	0.947118	BSC6
YOL136C	573.944	-0.192571	0.11303	-1.70372	0.0884338	0.737865	PFK27
YOL135C	135.943	-0.143338	0.187213	-0.765644	0.443888	0.962122	MED7
YOL134C	1.17153	-0.368069	1.63583	-0.225004	0.821976	NA	NA
YOL133W	142.405	0.0326895	0.170656	0.191552	0.848093	0.993465	HRT1
YOL132W	23.5924	-0.436218	0.369384	-1.18093	0.23763	NA	GAS4
YOL131W	1.66703	0.00610282	1.38555	0.00440462	0.996486	NA	NA
YOL130W	821.227	0.120823	0.101382	1.19176	0.233355	0.897794	ALR1
YOL129W	763.774	-0.181865	0.0987506	-1.84166	0.065525	0.681846	VPS68
YOL128C	172.6	-0.196278	0.158939	-1.23493	0.216858	0.896149	YGK3
YOL127W	14498.6	-0.0640844	0.0985324	-0.650389	0.515441	0.976663	RPL25
YOL126C	587.28	0.164493	0.106416	1.54575	0.122165	0.805622	MDH2
YOL125W	503.726	-0.0243278	0.104804	-0.232128	0.816439	0.993465	TRM13
YOL124C	1083.77	0.0364996	0.0884343	0.412731	0.679803	0.983586	TRM11
YOL123W	2347.82	0.0233636	0.0848688	0.27529	0.783093	0.993465	HRP1
YOL122C	483.324	0.0961956	0.127059	0.757097	0.448992	0.962122	SMF1
YOL121C	7888.83	-0.0564866	0.0900873	-0.627021	0.530646	0.978053	RPS19A
YOL120C	12146.4	-0.0594732	0.0960749	-0.61903	0.535897	0.981122	RPL18B
YOL119C	433.934	0.00485512	0.112651	0.0430987	0.965623	0.998606	MCH4
YOL118C	45.1926	-0.0780666	0.283301	-0.27556	0.782886	0.993465	NA
YOL117W	89.7709	-0.190915	0.202621	-0.942226	0.346077	0.947118	RRI2
YOL116W	221.104	0.129382	0.141245	0.916006	0.359664	0.947118	MSN1
YOL115W	534.862	-0.0252785	0.105907	-0.238686	0.811349	0.993465	PAP2
YOL114C	29.0545	-0.257934	0.332206	-0.77643	0.437495	NA	PTH4
YOL113W	327.286	0.121785	0.118864	1.02457	0.305566	0.94003	SKM1
YOL112W	320.348	0.0777949	0.122368	0.635744	0.524944	0.977474	MSB4
YOL111C	411.274	0.0392976	0.111907	0.351165	0.725465	0.986847	MDY2
YOL110W	166.34	0.0695852	0.165761	0.419793	0.674636	0.983586	SHR5
YOL109W	13289	-0.178147	0.118039	-1.50922	0.131243	0.811075	ZEO1
tG(UCC)O	0.156084	-0.947676	4.08052	-0.232244	0.816349	NA	NA
YOL108C	119.548	-0.109588	0.181222	-0.604718	0.545366	0.982255	INO4
YOL107W	151.548	-0.0786737	0.162627	-0.483769	0.62855	0.983586	NA
YOL106W	23.3499	0.174426	0.377519	0.462034	0.644057	NA	NA
tT(AGU)O1	1.48572	1.11422	1.68762	0.660233	0.509104	NA	NA
YOL105C	213.776	-0.085378	0.13927	-0.613038	0.539851	0.981122	WSC3
YOL104C	18.9307	0.177413	0.417597	0.424843	0.670951	NA	NDJ1
YOL103W	1160.92	-0.0304373	0.0961691	-0.316497	0.751625	0.993058	ITR2
YOL102C	290.935	-0.137871	0.133138	-1.03555	0.300413	0.938215	TPT1
YOL101C	549.86	-0.334093	0.151588	-2.20395	0.0275279	0.520025	IZH4
YOL100W	198.084	0.126853	0.150255	0.84425	0.39853	0.951704	PKH2
YOL099C	7.02594	0.0950091	0.675335	0.140685	0.888119	NA	NA
YOL098C	1099.71	0.106565	0.0952619	1.11865	0.26329	0.927918	SDD3
snR58	11.125	-0.384171	0.536695	-0.715809	0.474109	NA	NA
YOL097W-A	27.2165	0.0586401	0.362955	0.161563	0.87165	NA	NA
YOL097C	2383.78	0.00893823	0.0751217	0.118983	0.905289	0.99426	WRS1
YOL096C	150.917	-0.113398	0.159338	-0.711685	0.47666	0.96912	COQ3
YOL095C	169.767	-0.189683	0.156656	-1.21083	0.225962	0.897089	HMI1
YOL094C	348.64	-0.0372799	0.125069	-0.298074	0.765647	0.993465	RFC4
YOL093W	419.097	0.000622861	0.10919	0.00570438	0.995449	0.998606	TRM10
YOL092W	1227.38	-0.00274182	0.0879673	-0.0311686	0.975135	0.998606	YPQ1
YOL091W	56.0459	0.109654	0.249966	0.438674	0.660898	0.983586	SPO21
YOL090W	742.21	0.0794367	0.102474	0.775188	0.438229	0.96167	MSH2
YOL089C	271.801	0.132567	0.127937	1.03619	0.300112	0.938215	HAL9
YOL088C	466.177	-0.0217901	0.115282	-0.189015	0.850081	0.993465	MPD2
YOL087C	538.027	0.0265826	0.106551	0.249483	0.802987	0.993465	DUF1
YOL086W-A	197.229	0.302094	0.154937	1.94978	0.0512021	0.644234	MHF1
YOL086C	58330.9	0.165929	0.0805395	2.06022	0.0393774	0.593518	ADH1
YOL085W-A	3.18597	-0.754171	1.06952	-0.705147	0.480719	NA	NA
YOL085C	4.68081	-0.395925	0.81585	-0.485291	0.62747	NA	NA
YOL084W	18.3818	-0.219183	0.421956	-0.519445	0.603451	NA	PHM7
YOL083W	43.9506	-0.171283	0.307416	-0.557169	0.577412	0.983586	ATG34	ubHS7
YOL082W	252.16	0.00187608	0.130698	0.0143543	0.988547	0.998606	ATG19	ubHS7
YOL081W	711.178	0.259655	0.0976642	2.65865	0.00784539	0.326283	IRA2
YOL080C	235.643	-0.155106	0.13982	-1.10933	0.267288	0.930532	REX4
YOL079W	0	NA	NA	NA	NA	NA	NA
YOL078W	272.814	0.0102403	0.140959	0.0726474	0.942087	0.998442	AVO1
YOL077W-A	211.978	-0.453983	0.151931	-2.98809	0.00280724	0.18826	ATP19
YOL077C	1773.52	-0.0379418	0.0852104	-0.445273	0.656123	0.983586	BRX1
YOL076W	668.714	0.103251	0.0956733	1.07921	0.280496	0.934528	MDM20
YOL075C	256.099	0.0471735	0.133811	0.352538	0.724435	0.986427	NA
YOL073C	249.595	-0.0284718	0.138976	-0.204868	0.837675	0.993465	DSC2
YOL072W	178.028	-0.132544	0.16178	-0.819287	0.412623	0.952219	THP1
YOL071W	121.949	-0.036012	0.179519	-0.200602	0.841009	0.993465	SDH5
YOL070C	587.499	0.0860421	0.113519	0.757955	0.448478	0.962122	NBA1
YOL069W	251.029	-0.131403	0.134765	-0.975049	0.329536	0.946965	NUF2
YOL068C	824.332	0.0515627	0.0975678	0.528481	0.597166	0.983586	HST1
YOL067C	139.118	-0.0897425	0.180135	-0.498196	0.618346	0.983586	RTG1
YOL066C	380.837	0.153748	0.112948	1.36123	0.173442	0.850496	RIB2
YOL065C	194.456	-0.104266	0.149828	-0.695904	0.486489	0.971382	INP54
YOL064C	608.749	-0.0630234	0.108007	-0.583514	0.559547	0.982426	MET22
YOL063C	368.514	0.187536	0.117125	1.60116	0.109342	0.782754	CRT10
YOL062C	686.191	0.0131952	0.0974986	0.135338	0.892345	0.99426	APM4
YOL061W	1676.93	0.0661006	0.0815613	0.810441	0.417687	0.952219	PRS5
YOL060C	593.063	0.0325091	0.129925	0.250213	0.802422	0.993465	MAM3
YOL059W	1525.71	0.291339	0.0844158	3.45124	0.000558015	0.0748437	GPD2
YOL058W	1795.56	0.365781	0.0799161	4.57707	4.7154e-06	0.00316226	ARG1
YOL057W	797.279	0.0540661	0.09437	0.572917	0.566701	0.983282	NA
YOL056W	319.155	-0.120199	0.123754	-0.971276	0.331411	0.947118	GPM3
YOL055C	209.828	-0.00942152	0.143531	-0.0656412	0.947663	0.998442	THI20
tG(GCC)O1	0.649907	-1.456	2.25687	-0.645139	0.518837	NA	NA
tN(GUU)O1	0.171834	0.975902	4.08052	0.239161	0.810981	NA	NA
YOL054W	361.673	0.186074	0.122706	1.51641	0.129415	0.808278	PSH1
YOL053W	135.962	-0.196684	0.164773	-1.19366	0.23261	0.897794	AIM39
YOL052C-A	21.1935	-0.789212	0.464536	-1.69892	0.0893336	NA	DDR2
YOL052C	530.044	0.190725	0.116447	1.63786	0.10145	0.765475	SPE2
snR81	17.353	-0.331102	0.446969	-0.740772	0.458832	NA	NA
YOL051W	612.456	0.229665	0.125991	1.82286	0.068324	0.686096	GAL11
YOL050C	3.61582	0.2748	0.950485	0.289115	0.772493	NA	NA
YOL049W	1180.77	0.0193652	0.0908635	0.213124	0.83123	0.993465	GSH2
YOL048C	161.935	-0.219581	0.163215	-1.34535	0.178512	0.85586	RRT8
YOL047C	23.1081	0.138289	0.382039	0.361975	0.71737	NA	LDS2
YOL046C	2.0907	-0.177132	1.25	-0.141706	0.887312	NA	NA
YOL045W	502.311	0.00123797	0.111484	0.0111044	0.99114	0.998606	PSK2
YOL044W	121.041	-0.167235	0.188275	-0.888249	0.374407	0.951704	PEX15
YOL043C	154.561	0.0670032	0.156847	0.427189	0.669242	0.983586	NTG2
YOL042W	194.369	-0.0710434	0.156774	-0.453157	0.650436	0.983586	NGL1
YOL041C	1519.49	0.0390172	0.0820637	0.47545	0.634466	0.983586	NOP12
YOL040C	15632.3	0.0238918	0.0841135	0.284042	0.776378	0.993465	RPS15
YOL039W	10309.8	0.150123	0.106936	1.40385	0.160363	0.847632	RPP2A
YOL038C-A	30.3287	-0.426175	0.340367	-1.2521	0.210532	NA	NA
YOL038W	1714.03	0.00880374	0.0876277	0.100468	0.919973	0.995092	PRE6
YOL037C	3.64964	-0.780326	0.929273	-0.839717	0.401067	NA	NA
YOL036W	455.01	-0.0167525	0.122917	-0.136291	0.891591	0.99426	NA
YOL035C	17.5817	0.196348	0.435826	0.45052	0.652336	NA	NA
snR50	14.6549	-0.726992	0.471009	-1.54348	0.122715	NA	NA
YOL034W	322.19	0.15742	0.124739	1.26199	0.206951	0.890371	SMC5
YOL033W	224.333	-0.0973907	0.138894	-0.701188	0.483185	0.971175	MSE1
YOL032W	148.48	-0.0217941	0.160232	-0.136016	0.891808	0.99426	OPI10
YOL031C	394.665	-0.0314777	0.118995	-0.26453	0.791372	0.993465	SIL1
YOL030W	1725.97	0.188301	0.098379	1.91404	0.0556156	0.654101	GAS5
YOL029C	263.33	0.0597085	0.150005	0.398042	0.690599	0.983586	NA
YOL028C	240.329	0.138115	0.144706	0.95445	0.339856	0.947118	YAP7
YOL027C	1052.24	0.299255	0.0929193	3.22059	0.00127926	0.118331	MDM38
YOL026C	283.874	-0.0967839	0.135254	-0.715572	0.474256	0.968189	MIM1
tS(GCU)O	0.820903	0.689753	2.09087	0.329888	0.741484	NA	NA
YOL025W	129.8	0.066163	0.174756	0.378603	0.704982	0.98395	LAG2
YOL024W	11.862	-0.263831	0.527913	-0.499762	0.617243	NA	NA
YOL023W	193.978	-0.0733583	0.151817	-0.483204	0.628951	0.983586	IFM1
YOL022C	743.371	0.062121	0.0962848	0.64518	0.51881	0.976663	TSR4
tG(GCC)O2	1.45557	-0.94923	1.46048	-0.649945	0.515728	NA	NA
YOL021C	973.633	0.0742079	0.0896866	0.827413	0.408003	0.951704	DIS3
YOL020W	1050.34	0.134326	0.0937249	1.4332	0.151801	0.834497	TAT2
tY(GUA)O	1.47332	1.88283	1.61628	1.16491	0.244054	NA	NA
YOL019W-A	0.544145	-2.52725	2.4786	-1.01963	0.307905	NA	NA
YOL019W	414.199	-0.000739956	0.137657	-0.00537535	0.995711	0.998606	NA
YOL018C	354.37	0.00049003	0.130442	0.00375668	0.997003	0.999451	TLG2
YOL017W	256.29	0.040608	0.134026	0.302986	0.761901	0.993465	ESC8
YOL016C	295.81	0.0885908	0.123556	0.717009	0.473369	0.967844	CMK2
YOL015W	46.1294	-0.0670698	0.266944	-0.25125	0.801621	0.993465	IRC10
YOL014W	131.799	-0.194511	0.171802	-1.13218	0.257558	0.92396	NA
YOL013W-B	2.35404	0.0076276	1.1849	0.00643734	0.994864	NA	NA
YOL013W-A	16.312	-0.633401	0.488511	-1.2966	0.19477	NA	NA
YOL013C	362.844	0.0382894	0.126442	0.302822	0.762025	0.993465	HRD1
YOL012C	622.415	-0.0179396	0.100527	-0.178455	0.858365	0.99426	HTZ1
YOL011W	467.612	0.0469532	0.126617	0.370828	0.710765	0.984048	PLB3
YOL010W	830.821	-0.10996	0.0925331	-1.18833	0.234703	0.900057	RCL1
YOL009C	106.675	0.00124064	0.182847	0.00678513	0.994586	0.998606	MDM12
YOL008W	150.754	-0.114713	0.159707	-0.718273	0.472589	0.966987	COQ10
YOL007C	448.357	-0.0619791	0.123072	-0.503599	0.614543	0.983586	CSI2
YOL006C	1090.97	0.0394116	0.0973202	0.404968	0.685501	0.983586	TOP1
YOL005C	432.925	0.0399641	0.135434	0.295082	0.767931	0.993465	RPB11
YOL004W	1173.66	0.127175	0.0995571	1.27741	0.201457	0.886644	SIN3
YOL003C	249.208	-0.039132	0.131518	-0.297542	0.766053	0.993465	PFA4
YOL002C	1042.83	-0.0207803	0.123422	-0.168369	0.866293	0.99426	IZH2
YOL001W	182.431	0.0865742	0.1476	0.586546	0.557509	0.982426	PHO80
YOR001W	808.204	0.180636	0.0977798	1.84737	0.0646933	0.681846	RRP6
YOR002W	853.887	-0.00991539	0.0914957	-0.10837	0.913702	0.99426	ALG6
YOR003W	115.709	0.0210978	0.179336	0.117644	0.90635	0.99426	YSP3
YOR004W	818.675	-0.145394	0.0969071	-1.50034	0.133527	0.814983	UTP23
YOR005C	171.696	0.101647	0.155899	0.652007	0.514397	0.976663	DNL4
YOR006C	510.18	-0.0444379	0.112487	-0.395048	0.692807	0.983586	TSR3
YOR007C	4697.44	0.0823988	0.0726304	1.1345	0.256587	0.92396	SGT2
tR(ACG)O	0.157242	0.975902	4.08052	0.239161	0.810981	NA	NA
YOR008C	852.579	-0.135893	0.0974811	-1.39405	0.163303	0.850097	SLG1
YOR008C-A	5.16752	-0.323811	0.782584	-0.413771	0.679042	NA	NA
YOR008W-B	11.1736	0.557215	0.55127	1.01078	0.31212	NA	NA
YOR009W	86.6509	0.0462101	0.224352	0.205972	0.836813	0.993465	TIR4
YOR010C	58.4143	0.00951755	0.240967	0.0394973	0.968494	0.998606	TIR2
YOR011W	309.42	-0.0922815	0.119788	-0.770372	0.441079	0.96167	AUS1
tT(AGU)O2	2.98601	-0.982664	1.08994	-0.901573	0.367284	NA	NA
YOR011W-A	1.15694	-0.390162	1.59587	-0.244482	0.806858	NA	NA
YOR012W	37.1466	-0.056918	0.310731	-0.183174	0.854661	NA	NA
YOR013W	34.6238	0.31038	0.313884	0.988836	0.322743	NA	NA
YOR014W	769.031	0.149906	0.10804	1.38751	0.165286	0.850097	RTS1
YOR015W	245.939	0.0868386	0.13506	0.642961	0.520249	0.976663	NA
YOR016C	379.883	-0.0423729	0.112165	-0.377773	0.705599	0.98395	ERP4
YOR017W	331.988	0.0297237	0.126627	0.234735	0.814414	0.993465	PET127
YOR018W	221.216	-0.104636	0.140828	-0.743005	0.457479	0.96371	ROD1
YOR019W	120.509	-0.0292168	0.172839	-0.16904	0.865765	0.99426	NA
YOR020C	2010.81	-0.00285404	0.0923101	-0.030918	0.975335	0.998606	HSP10
YOR020W-A	132.751	0.0887684	0.197789	0.448804	0.653573	0.983586	NA
YOR021C	1119.32	0.0061475	0.0983985	0.0624756	0.950184	0.998442	SFM1
YOR022C	155.058	-0.128201	0.165639	-0.773975	0.438946	0.96167	DDL1
YOR023C	455.032	0.028428	0.129787	0.219035	0.826623	0.993465	AHC1
YOR024W	0.63499	0.0669418	2.19198	0.0305395	0.975637	NA	NA
YOR025W	387.45	0.197214	0.121178	1.62747	0.103637	0.767478	HST3
YOR026W	367.744	0.0214599	0.113797	0.18858	0.850422	0.993465	BUB3
YOR027W	3151.96	0.0708519	0.0966728	0.732905	0.463616	0.966006	STI1
YOR028C	77.1827	-0.328364	0.21488	-1.52813	0.12648	0.805622	CIN5
YOR029W	4.45038	-0.351689	0.866333	-0.405952	0.684778	NA	NA
YOR030W	230.283	-0.00998387	0.148456	-0.0672512	0.946382	0.998442	DFG16
YOR032C	25.3948	-0.0396275	0.380714	-0.104087	0.9171	NA	HMS1
YOR032W-A	13.9301	-0.0795715	0.478892	-0.166158	0.868033	NA	NA
YOR033C	412.326	0.0826713	0.111367	0.742335	0.457885	0.963741	EXO1
YOR034C	391.59	-0.0948697	0.113051	-0.839174	0.401372	0.951704	AKR2
YOR034C-A	21.2944	-0.559987	0.400839	-1.39704	0.162403	NA	NA
YOR035C	208.393	0.0567406	0.143309	0.395932	0.692155	0.983586	SHE4
YOR036W	221.52	-0.029363	0.139477	-0.210523	0.83326	0.993465	PEP12
YOR037W	147.381	-0.184796	0.16834	-1.09775	0.272312	0.93241	CYC2
YOR038C	334.396	-0.102043	0.118536	-0.860859	0.389316	0.951704	HIR2
YOR039W	651.94	0.0735598	0.0982769	0.748496	0.454161	0.962936	CKB2
YOR040W	124.362	-0.11868	0.18918	-0.627337	0.530438	0.978053	GLO4
snR9	56.2093	-0.324207	0.255914	-1.26686	0.205205	0.890169	NA
YOR041C	1.44932	-0.939954	1.52096	-0.618001	0.536575	NA	NA
YOR042W	522.479	0.000590411	0.104356	0.00565765	0.995486	0.998606	CUE5
snR62	32.7129	-0.481393	0.347883	-1.38378	0.166426	NA	NA
YOR043W	922.512	-0.00199823	0.0916256	-0.0218087	0.982601	0.998606	WHI2
YOR044W	82.0298	-0.263707	0.2099	-1.25634	0.208991	0.8928	IRC23
YOR045W	383.037	-0.59238	0.150172	-3.94467	7.99096e-05	0.0267035	TOM6
YOR046C	1577.46	0.0407155	0.0801923	0.507723	0.611648	0.983586	DBP5
YOR047C	501.608	-0.0633522	0.103755	-0.610593	0.541469	0.981122	STD1
YOR048C	1001.55	0.133018	0.0936922	1.41973	0.155685	0.842836	RAT1
YOR049C	88.572	-0.0730962	0.238479	-0.30651	0.759216	0.993058	NA
YOR050C	54.1874	0.114923	0.252621	0.454924	0.649164	0.983586	NA
YOR051C	1302.66	0.0334678	0.0869018	0.385123	0.700147	0.983785	ETT1
YOR052C	414.825	-0.307848	0.115241	-2.67133	0.00755505	0.317331	TMC1
YOR053W	0.865297	-1.92332	1.9824	-0.970198	0.331948	NA	NA
YOR054C	149.882	0.0127792	0.178599	0.0715525	0.942958	0.998442	VHS3
YOR055W	4.23174	-1.0884	0.889225	-1.22398	0.220959	NA	NA
YOR056C	1022.62	0.0212426	0.0910296	0.233359	0.815482	0.993465	NOB1
YOR057W	416.561	-0.0889913	0.110393	-0.806131	0.420167	0.953172	SGT1
YOR058C	312.263	0.152383	0.130178	1.17058	0.241769	0.906423	ASE1
tK(UUU)O	3.36676	-0.277144	0.964822	-0.287248	0.773922	NA	NA
YOR059C	245.773	-0.106689	0.137838	-0.774012	0.438924	0.96167	LPL1
YOR060C	64.5462	-0.020479	0.235871	-0.0868228	0.930812	0.996723	SLD7
YOR061W	885.449	0.0485211	0.0966155	0.502208	0.615521	0.983586	CKA2
YOR062C	77.0783	-0.0507554	0.210008	-0.241683	0.809025	0.993465	NA
YOR063W	38811.9	0.070594	0.0730638	0.966197	0.333945	0.947118	RPL3
YOR064C	157.048	0.152936	0.160212	0.954585	0.339788	0.947118	YNG1
YOR065W	423.2	0.0634384	0.130752	0.485181	0.627548	0.983586	CYT1
YOR066W	277.382	-0.0448382	0.168732	-0.265737	0.790442	0.993465	MSA1
YOR067C	769.766	0.0673341	0.0919954	0.731929	0.464212	0.966006	ALG8
YOR069W	368.156	-0.0505235	0.120979	-0.417623	0.676223	0.983586	VPS5
YOR070C	253.003	0.0785139	0.136523	0.575097	0.565226	0.983282	GYP1
YOR071C	232.366	0.0874223	0.141616	0.617319	0.537025	0.981122	NRT1
YOR072W	9.90052	-0.15269	0.576636	-0.264795	0.791167	NA	NA
YOR072W-A	5.02478	-1.25183	0.83924	-1.49162	0.135799	NA	NA
YOR072W-B	0	NA	NA	NA	NA	NA	NA
YOR073W	254.987	0.0874287	0.136978	0.63827	0.523298	0.976663	SGO1
YOR074C	286.279	-0.0645145	0.131927	-0.489017	0.62483	0.983586	CDC21
YOR073W-A	0.52362	0.897392	2.45415	0.365663	0.714616	NA	NA
YOR075W	270.285	-0.0400315	0.135705	-0.29499	0.768002	0.993465	UFE1
YOR076C	256.319	-0.00316045	0.133661	-0.0236451	0.981136	0.998606	SKI7
YOR077W	97.1122	0.0580878	0.196282	0.295941	0.767275	0.993465	RTS2
YOR078W	861.862	-0.104033	0.0990098	-1.05074	0.29338	0.937092	BUD21
YOR079C	330.676	-0.0900685	0.146047	-0.616711	0.537426	0.981122	ATX2
YOR080W	250.234	0.0273305	0.130283	0.209778	0.833841	0.993465	DIA2
YOR081C	299.564	0.0265928	0.144143	0.184488	0.85363	0.993578	TGL5
YOR082C	3.06165	-0.361553	1.04431	-0.346211	0.729184	NA	NA
YOR083W	115.506	-0.129622	0.186601	-0.694651	0.487274	0.971382	WHI5
YOR084W	294.46	0.0854276	0.138937	0.614864	0.538644	0.981122	LPX1
YOR085W	1003.23	0.00332523	0.105499	0.0315192	0.974855	0.998606	OST3
YOR086C	1476.19	0.0728332	0.0882056	0.825721	0.408962	0.951704	TCB1
tN(GUU)O2	0.157242	0.975902	4.08052	0.239161	0.810981	NA	NA
YOR087W	538.016	0.0611804	0.102133	0.599027	0.549155	0.982255	YVC1
YOR089C	871.435	-0.0204555	0.104284	-0.196153	0.844491	0.993465	VPS21
YOR090C	554.032	0.00505262	0.116995	0.0431866	0.965553	0.998606	PTC5
YOR091W	1031.97	-0.0261827	0.104254	-0.251145	0.801702	0.993465	TMA46
YOR092W	368.166	0.0673776	0.124778	0.53998	0.589211	0.983586	ECM3
YOR093C	371.837	-0.0186537	0.116622	-0.15995	0.87292	0.99426	CMR2
YOR094W	346.692	-0.0282225	0.119804	-0.235572	0.813765	0.993465	ARF3
YOR095C	1010.69	-0.0973236	0.0979076	-0.994034	0.320206	0.941976	RKI1
YOR096W	13816.8	-0.0789137	0.0839301	-0.940231	0.347099	0.947118	RPS7A
YOR097C	177.203	-0.252736	0.148175	-1.70566	0.088072	0.737778	NA
YOR098C	1045.04	0.0675916	0.12011	0.562749	0.573606	0.983282	NUP1
YOR099W	1920.03	-0.0496481	0.0825631	-0.601335	0.547617	0.982255	KTR1
YOR100C	10.0456	0.0956026	0.560335	0.170617	0.864525	NA	CRC1
YOR101W	788.377	-0.0797995	0.0932429	-0.855823	0.392096	0.951704	RAS1
YOR102W	10.7674	-0.394304	0.544987	-0.723511	0.469366	NA	NA
YOR103C	37.4704	-0.450264	0.305187	-1.47537	0.140113	NA	OST2
YOR104W	122.716	0.118461	0.182147	0.650362	0.515458	0.976663	PIN2
YOR105W	4.65086	-0.889325	0.855695	-1.0393	0.298664	NA	NA
YOR106W	287.165	-0.251258	0.137884	-1.82225	0.0684178	0.686096	VAM3
YOR107W	127.658	0.328959	0.171494	1.91819	0.055087	0.654101	RGS2
YOR108W	2194.83	0.254329	0.097888	2.59816	0.00937238	0.350833	LEU9
YOR109W	945.605	0.103672	0.0945259	1.09676	0.272748	0.93241	INP53
YOR110W	311.405	-0.102889	0.124914	-0.823682	0.41012	0.951704	TFC7
YOR111W	131.067	-0.326534	0.176116	-1.85408	0.063727	0.680767	NA
YOR112W	348.321	0.0147604	0.12937	0.114095	0.909163	0.99426	CEX1
YOR113W	158.939	-0.0710778	0.171487	-0.414479	0.678523	0.983586	AZF1
YOR114W	79.1987	-0.227133	0.217975	-1.04201	0.297405	0.938215	NA
YOR115C	494.298	-0.239482	0.119092	-2.0109	0.0443361	0.607871	TRS33
YOR116C	1311.11	0.146713	0.0876439	1.67397	0.0941367	0.751282	RPO31
YOR117W	1810.91	0.0846057	0.0876482	0.965288	0.334401	0.947118	RPT5
YOR118W	575.301	0.121996	0.103262	1.18143	0.237433	0.904709	RTC5
YOR119C	474.078	0.0477163	0.110661	0.431194	0.666327	0.983586	RIO1
YOR120W	105.68	-0.0711497	0.190239	-0.374002	0.708403	0.98395	GCY1
YOR121C	58.0269	-0.289555	0.280962	-1.03058	0.302736	0.938215	NA
YOR122C	2384.17	-0.0250834	0.077791	-0.322445	0.747115	0.992759	PFY1
YOR123C	1030.1	0.0469237	0.0938596	0.499935	0.617121	0.983586	LEO1
YOR124C	731.78	0.0026428	0.104665	0.0252501	0.979855	0.998606	UBP2
YOR125C	202.62	-0.20249	0.148268	-1.3657	0.172035	0.850496	CAT5
YOR126C	194.884	0.0292209	0.149119	0.195957	0.844644	0.993465	IAH1
YOR127W	585.016	0.237528	0.101236	2.34628	0.018962	0.465978	RGA1
YOR128C	2112.48	0.0110313	0.0861862	0.127994	0.898154	0.99426	ADE2
YOR129C	215.312	0.0054895	0.144739	0.0379269	0.969746	0.998606	AFI1
YOR130C	342.878	-0.0821927	0.118481	-0.693719	0.487858	0.971382	ORT1
tD(GUC)O	18.6138	-0.142609	0.427064	-0.33393	0.738432	NA	NA
YOR131C	363.006	-0.219749	0.117139	-1.87596	0.0606607	0.672406	NA
YOR132W	535.729	0.0343727	0.107622	0.319382	0.749436	0.993058	VPS17
YOR133W	1058.01	0.194413	0.106582	1.82407	0.0681409	0.686096	EFT1
YOR134W	15.5614	-0.00745872	0.462524	-0.0161261	0.987134	NA	BAG7
YOR135C	22.2673	-0.0720043	0.381289	-0.188845	0.850215	NA	NA
YOR136W	1174.31	-0.033306	0.0849522	-0.392055	0.695017	0.983586	IDH2
YOR137C	131.989	-0.142044	0.170285	-0.83415	0.404197	0.951704	SIA1
YOR138C	427.784	0.0243469	0.11897	0.204648	0.837847	0.993465	RUP1
YOR139C	1.00929	0.967407	1.83931	0.525963	0.598914	NA	NA
YOR140W	249.631	0.155113	0.164691	0.94184	0.346275	0.947118	SFL1
YOR141C	407.097	0.0921881	0.118034	0.781027	0.434787	0.96167	ARP8
YOR142W	999.333	0.0489232	0.0927283	0.527598	0.597779	0.983586	LSC1
tG(CCC)O	3.99661	-0.961985	0.99752	-0.964376	0.334857	NA	NA
YOR143C	273.692	-0.0300138	0.125842	-0.238505	0.81149	0.993465	THI80
YOR144C	249.803	0.0248059	0.133003	0.186507	0.852048	0.993465	ELG1
YOR145C	995.76	-0.00220024	0.101666	-0.0216418	0.982734	0.998606	PNO1
YOR146W	0	NA	NA	NA	NA	NA	NA
YOR147W	348.772	-0.0654941	0.116403	-0.56265	0.573673	0.983282	MDM32
YOR148C	198.627	-0.268054	0.152468	-1.75809	0.0787317	0.70885	SPP2
YOR149C	199.396	-0.0188479	0.143755	-0.131112	0.895687	0.99426	SMP3
YOR150W	233.014	-0.116412	0.134032	-0.868539	0.385099	0.951704	MRPL23
YOR151C	2241.47	0.106767	0.0914213	1.16785	0.242866	0.907491	RPB2
YOR152C	80.6505	0.00708938	0.210059	0.0337495	0.973077	0.998606	ATG40
YOR153W	8557.47	0.190466	0.0929542	2.04903	0.0404596	0.593518	PDR5
YOR154W	364.477	0.0559338	0.118386	0.472469	0.636592	0.983586	SLP1
YOR155C	328.995	-0.0015958	0.128805	-0.0123892	0.990115	0.998606	ISN1
YOR156C	147.183	0.0904316	0.167725	0.539166	0.589772	0.983586	NFI1
YOR157C	1406.19	0.0684642	0.0830384	0.824488	0.409662	0.951704	PUP1
YOR158W	354.344	-0.0528242	0.116895	-0.451895	0.651345	0.983586	PET123
YOR159C	304.992	-0.164521	0.132639	-1.24037	0.214837	0.896149	SME1
YOR160W	680.069	0.126744	0.111884	1.13282	0.257288	0.92396	MTR10
YOR161C	374.09	0.188644	0.113724	1.65879	0.0971589	0.753263	PNS1
YOR161C-C	8.27986	0.252278	0.618548	0.407855	0.68338	NA	NA
YOR162C	223.982	0.148852	0.141233	1.05395	0.291907	0.937092	YRR1
YOR163W	352.117	0.0361965	0.115739	0.312744	0.754476	0.993058	DDP1
YOR164C	840.218	0.191633	0.0983488	1.94851	0.0513546	0.644234	GET4
YOR165W	879.016	0.102266	0.0893853	1.1441	0.25258	0.92396	SEY1
YOR166C	304.28	-0.0189316	0.134001	-0.14128	0.887649	0.99426	SWT1
YOR167C	6950.2	-0.00341616	0.116697	-0.0292739	0.976646	0.998606	RPS28A
YOR168W	2525.56	0.0778563	0.0845271	0.921081	0.357008	0.947118	GLN4
YOR169C	35.3187	-0.00192822	0.310154	-0.006217	0.99504	NA	NA
YOR170W	12.3693	-0.0886716	0.530722	-0.167077	0.867309	NA	NA
YOR171C	445.079	0.200814	0.117301	1.71195	0.0869064	0.731951	LCB4
YOR172W	296.732	0.0885785	0.122811	0.721256	0.470752	0.966006	YRM1
YOR173W	75.8295	0.156094	0.212925	0.733094	0.463501	0.966006	DCS2
YOR174W	322.789	-0.0572819	0.127794	-0.448238	0.653982	0.983586	MED4
YOR175C	2164.4	0.0578028	0.0996469	0.580076	0.561863	0.983282	ALE1
YOR176W	610.615	0.0341798	0.113542	0.301031	0.763391	0.993465	HEM15
tV(AAC)O	12.1687	-0.300677	0.550745	-0.545945	0.585103	NA	NA
YOR177C	31.2656	-0.00159204	0.329222	-0.00483578	0.996142	NA	MPC54
YOR178C	163.586	0.0177747	0.156392	0.113655	0.909511	0.99426	GAC1
YOR179C	133.845	0.230885	0.169294	1.36381	0.172626	0.850496	SYC1
YOR180C	86.4311	-0.170223	0.219626	-0.775058	0.438305	0.96167	DCI1
YOR181W	384.086	-0.102646	0.145422	-0.70585	0.480282	0.970533	LAS17
YOR182C	4091.51	-0.0478145	0.1259	-0.379782	0.704107	0.98395	RPS30A
YOR183W	10.6655	-0.245062	0.548721	-0.446607	0.655159	NA	FYV12
YOR184W	2571.66	0.0188123	0.0843789	0.22295	0.823575	0.993465	SER1
snR36	27.7712	0.468266	0.376063	1.24518	0.213066	NA	NA
YOR185C	192.939	-0.0131005	0.15726	-0.0833051	0.933609	0.996755	GSP2
YOR186W	2.68299	0.0181896	1.0821	0.0168096	0.986589	NA	NA
YOR187W	1721.07	0.00144388	0.083471	0.017298	0.986199	0.998606	TUF1
YOR188W	538.841	0.101088	0.132411	0.763438	0.445202	0.962122	MSB1
YOR189W	208.554	-0.0933897	0.142736	-0.654282	0.51293	0.976663	IES4
YOR190W	74.1759	-0.0839172	0.218659	-0.383782	0.70114	0.983943	SPR1
YOR191W	521.358	-0.0248848	0.121843	-0.204236	0.838169	0.993465	ULS1
YOR192C	50.0759	0.148139	0.261138	0.567284	0.570522	0.983282	THI72
YOR192C-C	11.2648	-0.424558	0.554347	-0.765871	0.443753	NA	NA
tM(CAU)O1	2.56879	-0.572245	1.14731	-0.498772	0.61794	NA	NA
YOR193W	192.562	0.099641	0.144233	0.690833	0.489671	0.971382	PEX27
YOR194C	777.371	-0.109141	0.0973893	-1.12067	0.26243	0.927826	TOA1
YOR195W	609.078	-0.0428152	0.107305	-0.399004	0.68989	0.983586	SLK19
YOR196C	525.855	0.126454	0.107333	1.17814	0.238739	0.906423	LIP5
YOR197W	1241.32	-0.0756885	0.0912661	-0.829316	0.406925	0.951704	MCA1
YOR198C	2743.09	0.149893	0.0857818	1.74738	0.080572	0.717075	BFR1
YOR199W	33.2624	-0.405032	0.353286	-1.14647	0.251601	NA	NA
YOR201C	200.543	-0.0151353	0.148243	-0.102098	0.918679	0.99426	MRM1
YOR202W	0	NA	NA	NA	NA	NA	HIS3
YOR203W	0	NA	NA	NA	NA	NA	NA
YOR204W	985.395	0.134881	0.100994	1.33554	0.181701	0.85586	DED1
YOR205C	297.181	0.0247402	0.127529	0.193997	0.846178	0.993465	GEP3
YOR206W	1939.12	-0.00507404	0.0796862	-0.0636753	0.949229	0.998442	NOC2
YOR207C	1197.37	0.122621	0.0883899	1.38728	0.165357	0.850097	RET1
YOR208W	215.202	-0.118576	0.1536	-0.771976	0.440128	0.96167	PTP2
YOR209C	1502.86	0.0530927	0.0881155	0.602535	0.546818	0.982255	NPT1
YOR210W	755.275	0.0376707	0.109315	0.344608	0.730389	0.987591	RPB10
YOR211C	520.425	0.153119	0.106923	1.43204	0.152132	0.834497	MGM1
YOR212W	1142.17	-0.0932842	0.088916	-1.04913	0.29412	0.937092	STE4
YOR213C	197.207	0.0701585	0.15892	0.44147	0.658872	0.983586	SAS5
YOR214C	4.09343	-0.0853478	0.85935	-0.0993167	0.920887	NA	SPR2
YOR215C	239.402	-0.215421	0.148361	-1.452	0.1465	0.828668	AIM41
YOR216C	521.515	0.0142031	0.111672	0.127186	0.898793	0.99426	RUD3
YOR217W	594.214	0.0752028	0.123337	0.609732	0.542039	0.981122	RFC1
YOR218C	1.28232	-3.79088	3.5	-1.08311	0.27876	NA	NA
YOR219C	345.868	0.00264628	0.122401	0.0216197	0.982751	0.998606	STE13
YOR220W	136.573	-0.322309	0.168682	-1.91075	0.0560371	0.654757	RCN2
YOR221C	295.264	-0.0202886	0.12492	-0.162413	0.870981	0.99426	MCT1
YOR222W	531.155	-0.0462974	0.126182	-0.366909	0.713687	0.984336	ODC2
snR35	36.8598	-0.642922	0.316892	-2.02883	0.0424753	NA	NA
YOR223W	175.853	-0.043467	0.154649	-0.281069	0.778658	0.993465	DSC3
YOR224C	1681.55	0.0244362	0.103053	0.237123	0.812562	0.993465	RPB8
YOR225W	49.1646	-0.153709	0.270514	-0.568213	0.569891	0.983282	NA
YOR226C	385.527	-0.102051	0.124868	-0.817271	0.413773	0.952219	ISU2
YOR227W	452.033	0.0771154	0.118803	0.649104	0.516271	0.976663	HER1
YOR228C	118.109	0.00533231	0.185949	0.0286761	0.977123	0.998606	MCP1
YOR229W	263.15	0.159683	0.12827	1.2449	0.213168	0.893818	WTM2
YOR230W	2282.35	0.134547	0.100303	1.3414	0.17979	0.85586	WTM1
YOR231W	384.33	-0.0242026	0.114406	-0.211551	0.832458	0.993465	MKK1
YOR232W	1236.07	-0.0808214	0.0852641	-0.947895	0.343183	0.947118	MGE1
YOR233W	506.568	-0.0665949	0.116452	-0.571865	0.567413	0.983282	KIN4
YOR234C	4188.08	-0.213001	0.0845086	-2.52047	0.01172	0.369868	RPL33B
YOR235W	9.79254	-0.0978908	0.602881	-0.162372	0.871013	NA	NA
snR17a	55.1195	-0.457076	0.277381	-1.64783	0.0993885	0.759572	NA
YOR236W	312.251	0.0431384	0.134176	0.321505	0.747827	0.993058	DFR1
YOR237W	213.728	-0.142456	0.320437	-0.44457	0.656631	0.983586	HES1
YOR238W	249.093	-0.00697956	0.130528	-0.0534718	0.957356	0.998606	NA
YOR239W	1725.36	-0.0601735	0.0986428	-0.610014	0.541852	0.981122	ABP140
YOR241W	711.009	0.0784652	0.0963109	0.814708	0.415239	0.952219	MET7
YOR242C	80.8664	-0.0325343	0.218677	-0.148778	0.881729	0.99426	SSP2
YOR243C	1260.85	0.136015	0.0857649	1.58591	0.11276	0.787708	PUS7
YOR244W	267.505	-0.0930821	0.128492	-0.724417	0.46881	0.966006	ESA1
YOR245C	306.945	-0.202613	0.130755	-1.54957	0.121246	0.805622	DGA1
YOR246C	1089.76	-0.0480131	0.101884	-0.471253	0.63746	0.983586	ENV9
YOR247W	1362.53	0.00639475	0.246216	0.0259721	0.97928	0.998606	SRL1
YOR248W	56.7931	0.0985074	0.248872	0.395816	0.692241	0.983586	NA
YOR249C	211.203	0.0465798	0.139505	0.333893	0.73846	0.98947	APC5
YOR250C	240.94	0.0597786	0.139128	0.429666	0.667439	0.983586	CLP1
YOR251C	578.526	0.0518361	0.129781	0.399411	0.689591	0.983586	TUM1
YOR252W	476.451	-0.0832386	0.117335	-0.709412	0.478069	0.970473	TMA16
YOR253W	842.922	-0.269514	0.104175	-2.58712	0.00967815	0.350833	NAT5
YOR254C	2401.7	0.0172779	0.0825277	0.209359	0.834168	0.993465	SEC63
YOR255W	1.00086	0.0139174	1.69905	0.00819128	0.993464	NA	OSW1
YOR256C	558.058	0.0478812	0.108522	0.441214	0.659058	0.983586	TRE2
YOR257W	233.051	-0.0395893	0.166329	-0.238019	0.811867	0.993465	CDC31
YOR258W	93.3705	0.166708	0.198032	0.841826	0.399886	0.951704	HNT3
YOR259C	1821.94	0.040432	0.0843669	0.47924	0.631768	0.983586	RPT4
YOR260W	1494.08	-0.0230057	0.0863444	-0.266441	0.789899	0.993465	GCD1
YOR261C	2047.22	-0.150054	0.0815344	-1.84037	0.0657136	0.681846	RPN8
YOR262W	421.734	-0.12866	0.119717	-1.07471	0.282507	0.934528	GPN2
YOR263C	3.60903	0.39087	0.961727	0.406425	0.68443	NA	NA
YOR264W	408.336	0.119634	0.129584	0.923217	0.355894	0.947118	DSE3
YOR265W	291.35	-0.435814	0.136379	-3.19562	0.00139532	0.12074	RBL2
YOR266W	154.943	-0.0600517	0.156652	-0.383344	0.701465	0.98395	PNT1
YOR267C	516.513	0.0577672	0.111735	0.517002	0.605154	0.983586	HRK1
YOR268C	2.46454	0.243593	1.12121	0.21726	0.828006	NA	NA
YOR269W	199.136	-0.0313213	0.150462	-0.208167	0.835099	0.993465	PAC1
YOR270C	4554.37	0.159957	0.0804185	1.98905	0.0466955	0.618572	VPH1
YOR271C	1963.18	0.154328	0.0940218	1.64141	0.100713	0.764282	FSF1
snR8	37.9471	-0.722263	0.311006	-2.32234	0.0202145	NA	NA
YOR272W	1245.33	-0.00872547	0.0848408	-0.102845	0.918086	0.99426	YTM1
YOR273C	286.36	-0.0476606	0.132731	-0.359075	0.719539	0.984336	TPO4
YOR274W	246.646	0.0499622	0.131364	0.380334	0.703697	0.98395	MOD5
YOR275C	309.089	0.060855	0.124496	0.48881	0.624976	0.983586	RIM20
YOR276W	456.958	-0.0757923	0.109428	-0.692625	0.488545	0.971382	CAF20
YOR277C	2.94261	-0.284518	1.02616	-0.277264	0.781577	NA	NA
snR31	100.128	-0.246163	0.229236	-1.07384	0.282893	0.934528	NA
snR5	34.0583	0.318472	0.306619	1.03866	0.298965	NA	NA
YOR278W	147.394	0.0682436	0.17034	0.400631	0.688692	0.983586	HEM4
YOR279C	150.217	-0.186775	0.160863	-1.16108	0.24561	0.910007	RFM1
YOR280C	216.278	-0.125922	0.146501	-0.859527	0.39005	0.951704	FSH3
YOR281C	555.106	0.0355902	0.11238	0.316695	0.751475	0.993058	PLP2
YOR282W	0.627711	0.0881621	2.29829	0.0383599	0.969401	NA	NA
YOR283W	654.574	-0.0997037	0.109051	-0.914281	0.360569	0.947118	NA
YOR284W	83.802	-0.162771	0.207941	-0.782774	0.43376	0.96167	HUA2
YOR285W	837.882	-0.0428214	0.250264	-0.171105	0.864141	0.99426	RDL1
YOR286W	400.436	-0.134591	0.123726	-1.08782	0.276676	0.934528	RDL2
YOR287C	432.624	-0.0896891	0.118024	-0.759925	0.4473	0.962122	RRP36
YOR288C	243.843	-0.170635	0.135974	-1.25491	0.209513	0.8928	MPD1
YOR289W	66.5411	-0.202359	0.233915	-0.865095	0.386987	0.951704	NA
tA(UGC)O	0.650095	0.109074	2.27336	0.0479791	0.961733	NA	NA
YOR290C	1030.04	0.223703	0.105607	2.11827	0.0341524	0.551757	SNF2
YOR291W	628.026	0.222179	0.104241	2.13139	0.0330566	0.551367	YPK9
YOR292C	120.29	-0.160268	0.176056	-0.910326	0.362651	0.947118	NA
YOR293W	10627.2	-0.176807	0.09401	-1.88073	0.0600086	0.671738	RPS10A
YOR293C-A	43.1842	-0.202301	0.290348	-0.696751	0.485959	0.971175	NA
YOR294W	1150.49	-0.0523527	0.0929132	-0.563458	0.573123	0.983282	RRS1
YOR295W	141.864	-0.0579182	0.183733	-0.315229	0.752588	0.993058	UAF30
YOR296W	240.066	0.0118073	0.137234	0.0860379	0.931436	0.996723	NA
YOR297C	206.088	-0.106396	0.143328	-0.742327	0.457889	0.963741	TIM18
YOR298W	100.963	-0.108967	0.200059	-0.544675	0.585977	0.983586	MUM3
YOR298C-A	3544.87	-0.00727287	0.0843757	-0.0861962	0.93131	0.996723	MBF1
YOR299W	489.875	0.0318742	0.113526	0.280766	0.77889	0.993465	BUD7
YOR300W	6.39654	0.141237	0.710566	0.198767	0.842445	NA	NA
YOR301W	265	-0.0604697	0.134089	-0.450967	0.652013	0.983586	RAX1
YOR302W	103.994	-0.323436	0.215447	-1.50123	0.133295	0.814983	NA
YOR303W	2119.25	0.0100974	0.0869855	0.116082	0.907588	0.99426	CPA1
YOR304W	573.741	0.0770867	0.100305	0.768523	0.442176	0.96167	ISW2
YOR304C-A	123.4	-0.159259	0.172213	-0.924781	0.35508	0.947118	BIL1
YOR305W	263.283	-0.0501824	0.143979	-0.348541	0.727434	0.987026	RRG7
YOR306C	645.316	0.0972968	0.107312	0.906674	0.364579	0.947659	MCH5
YOR307C	387.236	-0.03678	0.116696	-0.315177	0.752628	0.993058	SLY41
YOR308C	248.91	0.226637	0.135435	1.6734	0.0942481	0.751282	SNU66
YOR309C	255.573	-0.302377	0.175764	-1.72036	0.085367	0.728229	NA
YOR310C	3984.42	0.133167	0.0734674	1.8126	0.0698933	0.690206	NOP58
YOR311C	678.231	0.149568	0.100603	1.48672	0.13709	0.816597	DGK1
YOR312C	10212.7	-0.0310588	0.0745012	-0.416889	0.676759	0.983586	NA
YOR313C	51.8869	-0.340332	0.251993	-1.35056	0.176835	0.85586	SPS4
YOR314W	7.41254	-0.390489	0.674917	-0.578574	0.562877	NA	NA
YOR314W-A	0.753927	-1.63137	2.29597	-0.710537	0.477371	NA	NA
YOR315W	629.206	0.134116	0.107055	1.25278	0.210287	0.893022	SFG1
YOR316C	619.931	0.0158302	0.131031	0.120813	0.90384	0.99426	COT1
YOR316C-A	7.60985	0.0376928	0.664376	0.0567341	0.954757	NA	NA
YOR317W	676.436	-0.050888	0.107078	-0.475241	0.634615	0.983586	FAA1
YOR318C	17.0067	-0.0146817	0.448305	-0.0327494	0.973874	NA	NA
YOR319W	170.929	-0.239174	0.157648	-1.51714	0.129231	0.808072	HSH49
YOR320C	792.15	-0.0741146	0.0967499	-0.766043	0.443651	0.962122	GNT1
YOR321W	506.145	0.069063	0.105841	0.652519	0.514067	0.976663	PMT3
YOR322C	700.575	0.171173	0.104729	1.63444	0.102166	0.766601	LDB19
YOR323C	1731.88	0.190121	0.0936478	2.03017	0.0423395	0.596878	PRO2
YOR324C	245.475	-0.0125336	0.152106	-0.0824004	0.934328	0.996755	FRT1
YOR325W	0.672745	2.87951	2.30338	1.25013	0.211254	NA	NA
YOR326W	2790.99	0.132341	0.0865486	1.5291	0.126241	0.805622	MYO2
YOR327C	633.672	-0.188818	0.11483	-1.64433	0.100109	0.761821	SNC2
YOR328W	208.668	0.067978	0.147931	0.459526	0.645857	0.983586	PDR10
YOR329C	415.452	-0.126373	0.138203	-0.914404	0.360505	0.947118	SCD5
YOR329W-A	1.82038	-0.803584	1.32231	-0.607713	0.543378	NA	NA
YOR330C	613.213	0.0967039	0.109588	0.882429	0.377545	0.951704	MIP1
YOR331C	0	NA	NA	NA	NA	NA	NA
YOR332W	1070.71	-0.00591611	0.0973406	-0.0607774	0.951537	0.998501	VMA4
YOR333C	0	NA	NA	NA	NA	NA	NA
YOR334W	111.675	0.136001	0.185841	0.731813	0.464283	0.966006	MRS2
YOR335C	3516.16	0.167483	0.0791077	2.11715	0.034247	0.551757	NA
YOR336W	508.998	0.0561399	0.104544	0.536999	0.591268	0.983586	KRE5
YOR337W	403.456	-0.00395149	0.110507	-0.0357579	0.971475	0.998606	TEA1
YOR338W	159.431	-0.492987	0.171672	-2.87168	0.00408297	0.219051	NA
YOR339C	45.5946	-0.212419	0.285061	-0.745169	0.45617	0.96371	UBC11
YOR340C	1281.17	0.123497	0.0891164	1.3858	0.165809	0.850097	RPA43
YOR341W	2916.15	0.219658	0.0881079	2.49305	0.012665	0.383884	RPA190
YOR342C	599.356	-0.0547803	0.108583	-0.504503	0.613908	0.983586	NA
YOR343C	6.41321	0.15142	0.738076	0.205154	0.837451	NA	NA
tM(CAU)O2	3.1523	-0.413027	1.01227	-0.40802	0.683259	NA	NA
YOR344C	589.094	-0.0547667	0.104785	-0.522656	0.601214	0.983586	TYE7
tP(UGG)O3	4.40836	-0.0546659	0.890605	-0.0613807	0.951056	NA	NA
YOR345C	1.69548	-0.61375	1.35651	-0.452449	0.650946	NA	NA
YOR346W	604.439	0.0562396	0.112721	0.498927	0.617831	0.983586	REV1
YOR347C	110.986	-0.313157	0.20049	-1.56196	0.118298	0.80135	PYK2
YOR348C	50.873	-0.2158	0.264757	-0.815087	0.415023	0.952219	PUT4
YOR349W	184.484	0.282848	0.151241	1.87018	0.0614591	0.674798	CIN1
YOR350C	133.185	0.06313	0.167896	0.376006	0.706913	0.98395	MNE1
YOR351C	16.2512	0.722693	0.461569	1.56573	0.117412	NA	MEK1
YOR352W	132.673	-0.115964	0.172777	-0.671176	0.502108	0.974959	TFB6
YOR353C	337.814	-0.0433674	0.119826	-0.36192	0.717412	0.984336	SOG2
YOR354C	464.993	-0.0140135	0.107641	-0.130187	0.896418	0.99426	MSC6
YOR355W	1466.18	0.107962	0.0979096	1.10267	0.270171	0.930532	GDS1
YOR356W	616.828	0.070892	0.112284	0.631364	0.527802	0.97801	CIR2
YOR357C	315.97	0.0241395	0.124532	0.193841	0.8463	0.993465	SNX3
YOR358W	140.261	0.0382915	0.168884	0.226732	0.820632	0.993465	HAP5
YOR359W	630.672	-0.0823798	0.105134	-0.783573	0.433291	0.96167	VTS1
YOR360C	883.964	-0.27329	0.0964194	-2.83438	0.00459141	0.235283	PDE2
YOR361C	3645.06	0.149281	0.0769767	1.9393	0.0524653	0.647072	PRT1
YOR362C	1622.92	-0.0475554	0.0874276	-0.54394	0.586483	0.983586	PRE10
YOR363C	226.611	0.13847	0.138804	0.997592	0.318477	0.94003	PIP2
YOR364W	1.72595	3.10112	1.77265	1.74943	0.0802165	NA	NA
YOR365C	61.5343	0.0663276	0.23975	0.276654	0.782046	0.993465	NA
YOR366W	0.171834	0.975902	4.08052	0.239161	0.810981	NA	NA
YOR367W	270.683	-0.185339	0.131699	-1.4073	0.159338	0.847034	SCP1
YOR368W	213.66	0.0202651	0.142731	0.141981	0.887095	0.99426	RAD17
YOR369C	30912.6	-0.0169404	0.118061	-0.143489	0.885904	0.99426	RPS12
YOR370C	1220.44	0.15059	0.0870392	1.73014	0.0836056	0.724627	MRS6
YOR371C	268.456	0.0976042	0.144661	0.674711	0.499859	0.973505	GPB1
YOR372C	352.602	-0.0595656	0.126934	-0.469266	0.63888	0.983586	NDD1
YOR373W	273.297	0.0127242	0.14366	0.0885712	0.929423	0.996723	NUD1
YOR374W	473.771	-0.0674107	0.119989	-0.561807	0.574247	0.983282	ALD4
YOR375C	5504.85	0.212691	0.0739737	2.87523	0.00403738	0.219051	GDH1
YOR376W	5.14875	-0.0444556	0.820773	-0.0541631	0.956805	NA	NA
YOR376W-A	16.9488	-0.267679	0.430834	-0.621303	0.5344	NA	NA
YOR377W	527.005	0.0902681	0.110457	0.817223	0.413801	0.952219	ATF1
YOR378W	63.7223	0.0584446	0.246816	0.236794	0.812817	0.993465	AMF1
YOR379C	0	NA	NA	NA	NA	NA	NA
YOR380W	101.136	-0.103897	0.194874	-0.533147	0.593932	0.983586	RDR1
YOR381W	186.459	-0.17238	0.177282	-0.972349	0.330877	0.947118	FRE3
YOR381W-A	2.92269	-2.28272	1.18758	-1.92216	0.0545858	NA	NA
YOR382W	1002.77	-0.926452	0.680537	-1.36135	0.173402	0.850496	FIT2
YOR383C	2687.8	-0.238561	0.558378	-0.42724	0.669204	0.983586	FIT3
YOR384W	246.103	-0.0761637	0.322396	-0.236243	0.813244	0.993465	FRE5
YOR385W	114.758	-0.0743706	0.20087	-0.370243	0.711201	0.984048	NA
YOR386W	70.805	-0.15988	0.24062	-0.664451	0.506402	0.976663	PHR1
YOR387C	21.1005	0.026202	0.420319	0.0623384	0.950293	NA	NA
YOR388C	1.64669	2.07942	1.59845	1.3009	0.193293	NA	FDH1
YOR389W	70.1834	0.029096	0.223325	0.130285	0.896341	0.99426	NA
YOR390W	54.972	-0.0562645	0.249235	-0.225749	0.821397	0.993465	FEX1
YOR391C	1.00919	0.0504458	1.80643	0.0279257	0.977721	NA	HSP33
YOR392W	0.149317	-0.947676	4.08052	-0.232244	0.816349	NA	NA
YOR393W	0	NA	NA	NA	NA	NA	ERR1
YOR394C-A	0.827862	-1.87057	2.00088	-0.934874	0.349853	NA	NA
YOR396W	0.172347	0.975902	4.08052	0.239161	0.810981	NA	YRF1-5
YGL263W	9.67975	-1.36596	0.647576	-2.10934	0.0349155	NA	COS12
YGL262W	0.998863	-3.43286	1.89696	-1.80967	0.0703477	NA	NA
YGL261C	0.454718	-2.33295	2.62108	-0.890074	0.373426	NA	PAU8
YGL260W	0.149317	-0.947676	4.08052	-0.232244	0.816349	NA	NA
YGL259W	3.49717	-2.05584	1.08186	-1.90028	0.0573958	NA	YPS5
YGL258W-A	2.09781	-2.37847	1.47719	-1.61014	0.107368	NA	NA
YGL258W	22.2962	-0.0396734	0.375875	-0.10555	0.91594	NA	VEL1
YGL257C	609.471	0.0390937	0.0979031	0.39931	0.689665	0.983586	MNT2
YGL256W	461.706	0.0801434	0.110276	0.726755	0.467376	0.966006	ADH4
YGL255W	1059.23	0.00696988	0.0937346	0.0743576	0.940726	0.997724	ZRT1
YGL254W	104.397	-0.291136	0.188624	-1.54347	0.122717	0.805622	FZF1
YGL253W	9822.95	0.133072	0.0859208	1.54878	0.121435	0.805622	HXK2
YGL252C	831.149	0.0788964	0.0994542	0.793294	0.427607	0.957389	RTG2
YGL251C	135.285	-0.114713	0.168289	-0.681641	0.495466	0.971382	HFM1
YGL250W	66.7253	-0.112163	0.233484	-0.48039	0.63095	0.983586	RMR1
YGL249W	3.50454	0.442644	0.96304	0.459633	0.64578	NA	ZIP2
YGL248W	203.734	-0.0310254	0.147874	-0.20981	0.833816	0.993465	PDE1
YGL247W	191.598	-0.294566	0.160394	-1.83652	0.0662805	0.681846	BRR6
YGL246C	645.836	0.0146196	0.119971	0.12186	0.90301	0.99426	RAI1
YGL245W	4712.17	0.148191	0.0774888	1.91242	0.0558221	0.654101	GUS1
YGL244W	1059.26	0.0465824	0.0879251	0.529796	0.596253	0.983586	RTF1
YGL243W	249.637	-0.150041	0.135517	-1.10718	0.268217	0.930532	TAD1
YGL242C	423.413	-0.0930877	0.115048	-0.809118	0.418447	0.952219	NA
YGL241W	384.662	0.145181	0.114258	1.27064	0.203856	0.890169	KAP114
YGL240W	48.9221	0.095587	0.262205	0.364551	0.715447	0.984336	DOC1
YGL239C	3.15916	0.829963	1.04039	0.797741	0.425021	NA	NA
YGL238W	1218.87	0.0749758	0.090155	0.831633	0.405616	0.951704	CSE1
YGL237C	140.401	-0.119428	0.164177	-0.727433	0.46696	0.966006	HAP2
YGL236C	174.091	-0.199816	0.151086	-1.32253	0.185992	0.860954	MTO1
YGL235W	0.85853	-1.91515	2.0604	-0.929507	0.352627	NA	NA
YGL234W	5867.09	0.187457	0.0794899	2.35825	0.0183613	0.465027	ADE5,7
YGL233W	509.764	0.0331848	0.105836	0.31355	0.753862	0.993058	SEC15
YGL232W	609.026	-0.143151	0.105269	-1.35986	0.173876	0.850496	TAN1
YGL231C	533.5	-0.325354	0.140386	-2.31756	0.020473	0.473439	EMC4
YGL230C	20.9321	-0.16986	0.386975	-0.438944	0.660702	NA	NA
YGL229C	143.039	0.256924	0.173778	1.47846	0.139284	0.816597	SAP4
YGL228W	1077.65	0.198312	0.0908588	2.18264	0.0290621	0.528947	SHE10
YGL227W	265.642	0.168033	0.128459	1.30807	0.19085	0.866678	VID30
YGL226C-A	411.698	-0.450865	0.123129	-3.66172	0.000250527	0.0480028	OST5
YGL226W	88.9915	-0.0912125	0.203404	-0.448429	0.653843	0.983586	MTC3
tV(AAC)G3	5.2657	-0.51262	0.776339	-0.660304	0.509059	NA	NA
YGL225W	2941.02	-0.0212366	0.0780563	-0.272068	0.78557	0.993465	VRG4
YGL224C	383.478	-0.0129637	0.113597	-0.11412	0.909143	0.99426	SDT1
YGL223C	264.117	0.0996351	0.140957	0.706846	0.479662	0.970533	COG1
YGL222C	131.744	-0.308445	0.201251	-1.53264	0.125365	0.805622	EDC1
YGL221C	859.42	0.105709	0.0985276	1.07288	0.283323	0.934528	NIF3
YGL220W	722.118	0.0194222	0.123828	0.156848	0.875365	0.99426	BOL2
YGL219C	213.542	-0.0477355	0.139943	-0.341108	0.733023	0.987591	MDM34
YGL218W	0	NA	NA	NA	NA	NA	NA
YGL217C	1.68139	1.23326	1.42035	0.86828	0.385241	NA	NA
YGL216W	307.446	0.100493	0.137752	0.729523	0.465682	0.966006	KIP3
YGL215W	1102.58	-0.00603933	0.124514	-0.0485031	0.961315	0.998606	CLG1
YGL214W	10.5757	0.0935432	0.556153	0.168197	0.866428	NA	NA
YGL213C	319.006	0.013962	0.128257	0.108859	0.913314	0.99426	SKI8
YGL212W	92.333	0.0502482	0.217113	0.231437	0.816975	0.993465	VAM7
YGL211W	446.071	0.0599268	0.106835	0.56093	0.574845	0.983282	NCS6
YGL210W	344.109	-0.0509373	0.122872	-0.414557	0.678466	0.983586	YPT32
YGL209W	466.339	-0.0866399	0.114223	-0.758519	0.44814	0.962122	MIG2
YGL208W	100.492	-0.0855305	0.192768	-0.443696	0.657263	0.983586	SIP2
YGL207W	1885.72	0.148465	0.0892366	1.66372	0.0961681	0.751282	SPT16
YGL206C	1328.21	0.317235	0.0918265	3.45472	0.000550862	0.0748437	CHC1
YGL205W	36.5167	-0.329844	0.308264	-1.07001	0.284617	NA	POX1
tH(GUG)G1	3.74097	-1.1099	0.962248	-1.15344	0.248728	NA	NA
YGL204C	83.349	-0.686108	0.209292	-3.27823	0.00104459	0.108732	NA
YGL203C	1031.41	-0.0537004	0.0863702	-0.621747	0.534108	0.981122	KEX1
tK(UUU)G1	0.194031	-0.947676	3.93366	-0.240915	0.809621	NA	NA
YGL202W	2619.6	0.0876227	0.0875709	1.00059	0.317025	0.94003	ARO8
YGL201C	643.898	0.168143	0.124902	1.34619	0.17824	0.85586	MCM6
tK(CUU)G1	0.672424	-0.022496	2.15593	-0.0104345	0.991675	NA	NA
YGL200C	2454.09	-0.114506	0.0915373	-1.25092	0.210964	0.893633	EMP24
YGL199C	0.172347	0.975902	4.08052	0.239161	0.810981	NA	NA
YGL198W	176.291	0.048267	0.15564	0.310119	0.75647	0.993058	YIP4
YGL197W	431.009	0.0522975	0.140946	0.371046	0.710603	0.984048	MDS3
YGL196W	378.376	0.147221	0.11639	1.2649	0.205909	0.890169	DSD1
YGL195W	2421	0.21545	0.0848931	2.53789	0.0111522	0.367462	GCN1
YGL194C-A	59.2316	-0.490127	0.244786	-2.00227	0.0452559	0.611582	NA
YGL194C	240.957	-0.157715	0.139441	-1.13105	0.258035	0.924676	HOS2
RME2	0	NA	NA	NA	NA	NA	NA
YGL191W	446.299	-0.311446	0.108672	-2.86593	0.0041579	0.220863	COX13
YGL190C	686.394	-0.0142262	0.10979	-0.129577	0.896901	0.99426	CDC55
YGL189C	11997.9	0.0198696	0.090171	0.220355	0.825595	0.993465	RPS26A
YGL188C-A	62.485	-0.191401	0.236084	-0.810733	0.417519	0.952219	NA
YGL188C	45.124	-0.198272	0.272688	-0.727102	0.467164	0.966006	NA
YGL187C	443.538	-0.172019	0.112999	-1.5223	0.127933	0.805622	COX4
YGL186C	1195.94	0.0929244	0.0884115	1.05104	0.293238	0.937092	TPN1
YGL185C	133.676	-0.162745	0.164945	-0.986664	0.323807	0.944929	NA
YGL184C	110.259	0.212008	0.189206	1.12051	0.262495	0.927826	STR3
YGL183C	9.82788	0.00044966	0.583209	0.00077101	0.999385	NA	MND1
YGL182C	1.87575	0.216196	1.29373	0.167111	0.867283	NA	NA
YGL181W	386.111	0.117635	0.118353	0.993935	0.320254	0.941976	GTS1
YGL180W	144.417	0.00232915	0.16892	0.0137885	0.988999	0.998606	ATG1
YGL179C	172.709	-0.12639	0.15821	-0.798878	0.424361	0.954865	TOS3
YGL178W	326.784	-0.0530007	0.135068	-0.392401	0.694762	0.983586	MPT5
YGL177W	7.12168	-0.287879	0.690419	-0.416963	0.676705	NA	NA
YGL176C	241.899	0.0536348	0.133496	0.401772	0.687852	0.983586	NA
YGL175C	54.1877	0.00929954	0.251385	0.0369932	0.97049	0.998606	SAE2
YGL174W	105.717	-0.0996867	0.184674	-0.5398	0.589335	0.983586	BUD13
YGL173C	2182.73	0.148625	0.100822	1.47414	0.140445	0.816597	XRN1
YGL172W	632.747	0.0136583	0.100272	0.136212	0.891654	0.99426	NUP49
YGL171W	782.636	-0.00849879	0.0990079	-0.0858395	0.931594	0.996723	ROK1
YGL170C	43.9058	-0.424837	0.286234	-1.48423	0.137748	0.816597	SPO74
tK(CUU)G2	0.149317	-0.947676	4.08052	-0.232244	0.816349	NA	NA
YGL169W	485.304	0.025924	0.112591	0.230249	0.817898	0.993465	SUA5
YGL168W	60.2338	-0.446623	0.243586	-1.83354	0.066723	0.681846	HUR1
YGL167C	1245.92	0.157716	0.0881353	1.78948	0.073538	0.702728	PMR1
YGL166W	43.6836	-0.365905	0.277442	-1.31885	0.187219	0.861214	CUP2
YGL165C	14.2162	0.550454	0.509178	1.08106	0.279669	NA	NA
YGL164C	372.896	0.0981908	0.135252	0.725983	0.467849	0.966006	YRB30
YGL163C	404.288	-0.0503383	0.115303	-0.436573	0.662421	0.983586	RAD54
YGL162W	143.02	0.141964	0.171827	0.826202	0.408689	0.951704	SUT1
YGL161C	804.633	-0.138185	0.0995735	-1.38777	0.165208	0.850097	YIP5
YGL160W	396.147	0.0704919	0.114618	0.615016	0.538544	0.981122	AIM14
YGL159W	222.787	-0.0420726	0.143466	-0.293259	0.769324	0.993465	NA
tL(CAA)G1	0.351273	0.0141131	2.96293	0.00476324	0.9962	NA	NA
YGL158W	40.0706	-0.356256	0.285976	-1.24575	0.212855	0.893818	RCK1
YGL157W	607.108	0.0568596	0.105367	0.539636	0.589448	0.983586	ARI1
YGL156W	116.7	0.000928132	0.176921	0.00524604	0.995814	0.998606	AMS1
YGL155W	428.077	0.24312	0.114173	2.1294	0.0332209	0.551367	CDC43
YGL154C	198.524	0.110156	0.152528	0.722202	0.47017	0.966006	LYS5
YGL153W	101.121	-0.12052	0.202229	-0.595956	0.551205	0.982255	PEX14
YGL152C	0.149317	-0.947676	4.08052	-0.232244	0.816349	NA	NA
YGL151W	606.945	0.0786223	0.10931	0.719258	0.471982	0.966275	NUT1
YGL150C	928.093	0.127779	0.110631	1.155	0.248092	0.916043	INO80
YGL149W	17.4627	-0.219304	0.434759	-0.504428	0.613961	NA	NA
YGL148W	3313.49	0.0366134	0.0892282	0.410335	0.681561	0.983586	ARO2
YGL147C	13077.4	-0.0939703	0.0919796	-1.02164	0.30695	0.94003	RPL9A
YGL146C	45.9956	0.0545564	0.276913	0.197016	0.843815	0.993465	RRT6
YGL145W	417.704	0.0383872	0.117937	0.32549	0.74481	0.991802	TIP20
YGL144C	263.381	0.122393	0.135658	0.902221	0.366939	0.948038	ROG1
YGL143C	144.692	-0.0705883	0.160399	-0.440079	0.65988	0.983586	MRF1
YGL142C	380.11	-0.0662287	0.115009	-0.575856	0.564713	0.983282	GPI10
YGL141W	328.504	0.0144269	0.12404	0.116309	0.907408	0.99426	HUL5
YGL140C	918.279	0.142112	0.0946036	1.50219	0.133049	0.814848	NA
YGL139W	731.561	-0.0727574	0.0979311	-0.742945	0.457515	0.96371	FLC3
YGL138C	0.559896	-1.03719	2.53352	-0.409386	0.682256	NA	NA
YGL137W	2133.03	0.0402163	0.0838478	0.479634	0.631488	0.983586	SEC27
YGL136C	236.336	0.162156	0.137781	1.17691	0.239231	0.906423	MRM2
YGL135W	8044.37	-0.03446	0.0806413	-0.427325	0.669143	0.983586	RPL1A
YGL134W	195.644	0.0617611	0.144765	0.426629	0.669649	0.983586	PCL10
YGL133W	486.463	0.0315743	0.108098	0.292091	0.770217	0.993465	ITC1
YGL132W	6.72483	-0.590273	0.702686	-0.840024	0.400895	NA	NA
YGL131C	142.631	0.1118	0.173618	0.643945	0.519611	0.976663	SNT2
YGL130W	435.32	0.11175	0.113207	0.987128	0.32358	0.944929	CEG1
YGL129C	341.994	-0.132733	0.128582	-1.03228	0.30194	0.938215	RSM23
YGL128C	93.4249	-0.210623	0.210281	-1.00163	0.316524	0.94003	CWC23
YGL127C	164.945	-0.10712	0.156941	-0.682551	0.494891	0.971382	SOH1
YGL126W	726.055	-0.0258297	0.0995423	-0.259484	0.795262	0.993465	SCS3
YGL125W	315.134	0.236614	0.144972	1.63214	0.102649	0.767009	MET13
YGL124C	303.249	0.0602476	0.123753	0.486839	0.626373	0.983586	MON1
YGL123W	19900.2	0.0246851	0.0853506	0.28922	0.772413	0.993465	RPS2
YGL122C	1035.59	0.0399243	0.0960133	0.415821	0.677541	0.983586	NAB2
YGL121C	20.2289	-0.495565	0.400979	-1.23589	0.2165	NA	GPG1
YGL120C	1773.7	0.097307	0.0965564	1.00777	0.313563	0.94003	PRP43
YGL119W	388.288	-0.130609	0.120954	-1.07982	0.280222	0.934528	COQ8
tW(CCA)G1	0.494011	0.941458	2.63308	0.35755	0.72068	NA	NA
YGL118C	2.61464	-0.370726	1.15781	-0.320197	0.748819	NA	NA
YGL117W	115.48	-0.0321056	0.183129	-0.175317	0.86083	0.99426	NA
YGL116W	319.214	0.116248	0.125503	0.926256	0.354313	0.947118	CDC20
YGL115W	668.116	-0.0147524	0.0963196	-0.153161	0.878272	0.99426	SNF4
YGL114W	618.663	0.169106	0.102251	1.65383	0.0981622	0.755908	NA
YGL113W	250.491	-0.0451191	0.146116	-0.308789	0.757482	0.993058	SLD3
YGL112C	651.403	0.0854568	0.0978758	0.873115	0.382601	0.951704	TAF6
YGL111W	994.798	0.0759424	0.0909745	0.834766	0.403849	0.951704	NSA1
YGL110C	409.587	0.0386803	0.123401	0.313453	0.753937	0.993058	CUE3
YGL109W	26.8498	-0.0697535	0.348868	-0.199942	0.841526	NA	NA
YGL108C	65.3389	-0.465832	0.249831	-1.86459	0.062239	0.677307	NA
YGL107C	433.595	0.079791	0.108012	0.738722	0.460076	0.965691	RMD9
YGL106W	1042.83	-0.0509368	0.0860189	-0.592158	0.553745	0.982255	MLC1
YGL105W	3764.36	0.0820083	0.0838477	0.978063	0.328043	0.946572	ARC1
YGL104C	109.652	0.0294802	0.19038	0.154849	0.87694	0.99426	VPS73
YGL103W	289.279	-0.11131	0.149769	-0.743215	0.457351	0.96371	RPL28
YGL102C	184.674	-0.21296	0.173937	-1.22435	0.22082	0.896149	NA
YGL101W	454.685	-0.0940506	0.11363	-0.827695	0.407844	0.951704	NA
YGL100W	707.985	0.0262323	0.102155	0.256788	0.797342	0.993465	SEH1
YGL099W	1063.49	0.0615352	0.0950166	0.647626	0.517227	0.976663	LSG1
snR82	57.4425	-0.0130851	0.25415	-0.0514859	0.958938	0.998606	NA
YGL098W	205.365	0.0785006	0.139686	0.561981	0.574129	0.983282	USE1
tH(GUG)G2	2.61011	-1.5821	1.18967	-1.32987	0.18356	NA	NA
YGL097W	1413.24	0.0776112	0.0890102	0.871936	0.383243	0.951704	SRM1
YGL096W	57.8151	-0.175025	0.251045	-0.697184	0.485688	0.971175	TOS8
tE(UUC)G1	16.7712	-0.0701714	0.440693	-0.15923	0.873488	NA	NA
YGL095C	357.836	-0.12023	0.116274	-1.03403	0.301124	0.938215	VPS45
YGL094C	526.23	0.109792	0.114445	0.959344	0.337385	0.947118	PAN2
YGL093W	369.85	-0.0374699	0.115214	-0.325221	0.745014	0.991802	SPC105
YGL092W	1265.96	0.12276	0.0942625	1.30232	0.192806	0.86779	NUP145
YGL091C	401.788	0.0110296	0.129832	0.0849524	0.932299	0.996723	NBP35
YGL090W	128.428	-0.00174609	0.185927	-0.00939126	0.992507	0.998606	LIF1
YGL089C	40.9993	-0.117421	0.28734	-0.408648	0.682798	0.983586	MF(ALPHA)2
YGL088W	0	NA	NA	NA	NA	NA	NA
snR10	6.6927	0.130038	0.702338	0.18515	0.853111	NA	NA
YGL087C	306.171	0.0362973	0.136453	0.266006	0.790235	0.993465	MMS2
YGL086W	566.446	-0.0247979	0.103545	-0.23949	0.810726	0.993465	MAD1
YGL085W	237.332	-0.0987472	0.135552	-0.728484	0.466317	0.966006	LCL3
YGL084C	620.051	-0.0693285	0.104177	-0.665485	0.50574	0.976663	GUP1
YGL083W	347.288	0.145582	0.140963	1.03277	0.30171	0.938215	SCY1
YGL082W	423.751	-0.0744099	0.117956	-0.63083	0.528151	0.97801	NA
YGL081W	22.2463	0.00359262	0.381041	0.00942845	0.992477	NA	NA
YGL080W	252.395	-0.12884	0.133607	-0.964327	0.334882	0.947118	MPC1
YGL079W	175.844	0.00261446	0.150401	0.0173833	0.986131	0.998606	KXD1
YGL078C	2118.37	0.0515453	0.0813831	0.633366	0.526494	0.977474	DBP3
YGL077C	1841.33	0.220128	0.0872017	2.52435	0.0115912	0.368745	HNM1
YGL076C	9218.07	-0.00170767	0.0786194	-0.0217207	0.982671	0.998606	RPL7A
snR39	65.8085	0.0212947	0.22685	0.0938712	0.925211	0.996723	NA
snR39B	21.1911	-0.398548	0.420399	-0.948023	0.343118	NA	NA
YGL075C	141.839	0.0581813	0.169274	0.343711	0.731064	0.987591	MPS2
YGL074C	2.09733	-0.62825	1.2151	-0.517035	0.605132	NA	NA
YGL073W	380.8	-0.00825668	0.135562	-0.0609069	0.951433	0.998501	HSF1
YGL072C	2.5687	-0.630057	1.12541	-0.559847	0.575584	NA	NA
YGL071W	515.693	0.291887	0.109928	2.65525	0.00792497	0.327058	AFT1
YGL070C	384.784	-0.00952683	0.122543	-0.0777428	0.938033	0.996938	RPB9
YGL069C	0	NA	NA	NA	NA	NA	NA
YGL068W	172.881	-0.141143	0.169648	-0.831977	0.405422	0.951704	MNP1
YGL067W	407.168	0.0280574	0.110142	0.254739	0.798925	0.993465	NPY1
YGL066W	297.38	0.0581431	0.139669	0.416291	0.677197	0.983586	SGF73
YGL065C	441.907	0.0143106	0.109247	0.130993	0.895781	0.99426	ALG2
YGL064C	167.224	-0.109827	0.153478	-0.715583	0.474249	0.968189	MRH4
YGL063W	123.882	0.0987332	0.182985	0.53957	0.589494	0.983586	PUS2
YGL062W	1126.25	0.224883	0.0889835	2.52724	0.0114962	0.368745	PYC1
YGL061C	202.115	-0.267718	0.149652	-1.78894	0.0736247	0.702728	DUO1
YGL060W	236.065	0.0810466	0.135102	0.599892	0.548578	0.982255	YBP2
YGL059W	113.304	-0.0099999	0.183801	-0.0544062	0.956612	0.998606	PKP2
YGL058W	524.224	-0.0758624	0.109222	-0.694574	0.487322	0.971382	RAD6
YGL057C	118.685	-0.0669226	0.177112	-0.377856	0.705538	0.98395	GEP7
YGL056C	780.539	-0.0656953	0.112603	-0.583425	0.559607	0.982426	SDS23
YGL055W	4220.99	-0.151379	0.218319	-0.693382	0.48807	0.971382	OLE1
YGL054C	1328.93	-0.121002	0.0890107	-1.35941	0.174017	0.850496	ERV14
tE(UUC)G2	0.343348	-1.88061	2.93001	-0.641844	0.520975	NA	NA
YGL053W	0	NA	NA	NA	NA	NA	PRM8
YGL052W	0	NA	NA	NA	NA	NA	NA
YGL051W	0	NA	NA	NA	NA	NA	MST27
tR(UCU)G1	0.149317	-0.947676	4.08052	-0.232244	0.816349	NA	NA
YGL050W	410.456	-0.0939876	0.113712	-0.826541	0.408497	0.951704	TYW3
YGL049C	607.138	0.183285	0.123217	1.4875	0.136884	0.816597	TIF4632
YGL048C	1687.22	-0.0163623	0.0864288	-0.189316	0.849845	0.993465	RPT6
YGL047W	106.831	-0.199711	0.1968	-1.0148	0.310203	0.94003	ALG13
tV(AAC)G1	1.80727	0.804396	1.36883	0.587651	0.556767	NA	NA
YGL045W	97.623	-0.0163116	0.201226	-0.0810615	0.935393	0.996755	RIM8
YGL044C	410.162	-0.0706286	0.11125	-0.634864	0.525517	0.977474	RNA15
YGL043W	559.304	-0.00342508	0.11019	-0.0310835	0.975203	0.998606	DST1
YGL042C	133.369	0.175289	0.179349	0.977362	0.32839	0.946572	NA
YGL041C-B	9.4388	-0.777067	0.6188	-1.25576	0.209201	NA	NA
YGL041W-A	41.5746	0.121518	0.285831	0.42514	0.670734	0.983586	NA
YGL040C	1040.43	0.0643194	0.0907249	0.70895	0.478356	0.970473	HEM2
tL(CAA)G2	0.955308	-2.16611	1.91837	-1.12914	0.258839	NA	NA
YGL039W	647.13	-0.0668467	0.12357	-0.540963	0.588533	0.983586	NA
YGL038C	422.209	-0.0684935	0.131037	-0.522701	0.601182	0.983586	OCH1
YGL037C	735.759	-0.288646	0.121936	-2.36719	0.0179238	0.464547	PNC1
YGL036W	351.438	0.083405	0.131562	0.633958	0.526108	0.977474	NA
YGL035C	798.32	-0.00669514	0.110136	-0.0607897	0.951527	0.998501	MIG1
YGL034C	5.09762	-1.26112	0.813409	-1.55041	0.121044	NA	NA
YGL033W	5.19547	0.129358	0.813164	0.15908	0.873606	NA	HOP2
YGL032C	80.439	-0.311286	0.216926	-1.43499	0.151291	0.834497	AGA2
YGL031C	9885.14	-0.0264141	0.0976005	-0.270635	0.786672	0.993465	RPL24A
YGL030W	12591	-0.232564	0.0867533	-2.68075	0.0073458	0.317331	RPL30
YGL029W	857.999	-0.398301	0.121897	-3.26751	0.00108498	0.108732	CGR1
tF(GAA)G	1.90337	-1.51719	1.45896	-1.03991	0.298383	NA	NA
YGL028C	1655.72	0.172355	0.0978859	1.76078	0.0782764	0.70885	SCW11
YGL027C	1019.53	-0.0115123	0.0996812	-0.115491	0.908056	0.99426	CWH41
YGL026C	2516.19	0.139474	0.0835691	1.66896	0.0951249	0.751282	TRP5
YGL025C	212.987	-0.142389	0.156672	-0.908833	0.363438	0.947118	PGD1
YGL024W	8.29669	-0.612252	0.682059	-0.897652	0.369371	NA	NA
YGL023C	645.498	0.0911617	0.104709	0.870623	0.38396	0.951704	PIB2
YGL022W	3316.59	0.1537	0.082879	1.85451	0.0636666	0.680767	STT3
YGL021W	568.984	0.0144322	0.106703	0.135256	0.89241	0.99426	ALK1
YGL020C	736.75	-0.0540116	0.0991955	-0.544496	0.5861	0.983586	GET1
YGL019W	926.112	0.0374367	0.105452	0.355012	0.722581	0.985421	CKB1
YGL018C	94.9345	0.0346111	0.195282	0.177236	0.859323	0.99426	JAC1
YGL017W	215.892	0.0787157	0.14322	0.549615	0.582583	0.983586	ATE1
YGL016W	712.715	0.138856	0.0979364	1.41782	0.156244	0.844157	KAP122
YGL015C	9.82767	-0.254328	0.56714	-0.448439	0.653836	NA	NA
YGL014W	988.832	0.103063	0.102695	1.00358	0.315581	0.94003	PUF4
YGL013C	526.473	0.105827	0.112616	0.939719	0.347362	0.947118	PDR1
YGL012W	4188.16	-0.0311654	0.0793377	-0.392819	0.694453	0.983586	ERG4
YGL011C	1579	0.0245498	0.0833141	0.294665	0.768249	0.993465	SCL1
YGL010W	100.469	-0.0839827	0.19574	-0.429052	0.667886	0.983586	MPO1
YGL009C	8631.51	0.392966	0.110334	3.5616	0.000368601	0.0659181	LEU1
YGL008C	54981.8	0.328766	0.095464	3.44388	0.000573436	0.0750362	PMA1
YGL007C-A	3.06078	-0.386607	1.02054	-0.378825	0.704818	NA	NA
YGL007W	8.7867	0.178721	0.595639	0.300049	0.76414	NA	NA
YGL006W-A	7.02351	0.367747	0.751995	0.489029	0.624821	NA	NA
YGL006W	1062.97	0.0980699	0.094337	1.03957	0.29854	0.938215	PMC1
YGL005C	296.387	0.0618054	0.12579	0.491338	0.623188	0.983586	COG7
YGL004C	208.954	-0.117598	0.142502	-0.825233	0.409239	0.951704	RPN14
YGL003C	269.374	0.0808795	0.145433	0.556128	0.578123	0.983586	CDH1
YGL002W	321.623	-0.0613725	0.121396	-0.505556	0.613169	0.983586	ERP6
YGL001C	1021.78	-0.0680079	0.108178	-0.628669	0.529566	0.97801	ERG26
YGR001C	785.997	-0.0113617	0.0928194	-0.122406	0.902577	0.99426	EFM5
YGR002C	305.168	-0.00185371	0.129366	-0.0143292	0.988567	0.998606	SWC4
YGR003W	283.959	-0.0132179	0.125092	-0.105665	0.915848	0.99426	CUL3
YGR004W	288.855	-0.0450744	0.127619	-0.353196	0.723941	0.986274	PEX31
YGR005C	645.53	-0.0733039	0.100593	-0.728716	0.466175	0.966006	TFG2
YGR006W	81.4895	-0.0480996	0.205049	-0.234576	0.814538	0.993465	PRP18
YGR007W	650.018	0.0644942	0.101355	0.636322	0.524567	0.977474	ECT1
YGR008C	223.667	-0.376293	0.16819	-2.23731	0.0252659	0.500191	STF2
YGR009C	697.816	-0.0411914	0.0957671	-0.43012	0.667108	0.983586	SEC9
YGR010W	171.575	-0.052945	0.156699	-0.337878	0.735455	0.987664	NMA2
YGR011W	17.8991	-0.531907	0.426152	-1.24816	0.211971	NA	NA
YGR012W	394.013	0.0179815	0.112747	0.159486	0.873286	0.99426	MCY1
YGR013W	303.824	0.0909032	0.120797	0.752531	0.451732	0.962441	SNU71
YGR014W	713.77	0.111303	0.130135	0.855286	0.392393	0.951704	MSB2
YGR015C	107.823	0.173805	0.190832	0.910772	0.362416	0.947118	NA
YGR016W	42.3493	-0.00989431	0.277663	-0.0356343	0.971574	0.998606	NA
YGR017W	360.297	-0.105809	0.120396	-0.878843	0.379487	0.951704	NA
YGR018C	15.4225	0.239089	0.491172	0.486774	0.626419	NA	NA
YGR019W	380.073	0.0719695	0.114929	0.626208	0.531179	0.978595	UGA1
YGR020C	1460.54	-0.141025	0.0991539	-1.42228	0.154945	0.842312	VMA7
YGR021W	137.926	-0.105712	0.172271	-0.613639	0.539454	0.981122	NA
YGR022C	0.149317	-0.947676	4.08052	-0.232244	0.816349	NA	NA
YGR023W	76.3717	-0.0500435	0.219901	-0.227573	0.819978	0.993465	MTL1
tD(GUC)G1	0.157242	0.975902	4.08052	0.239161	0.810981	NA	NA
YGR024C	517.889	0.00446762	0.114895	0.0388843	0.968983	0.998606	THG1
YGR025W	51.0613	-0.53948	0.26877	-2.00722	0.0447264	0.607871	NA
YGR026W	1174.97	0.0350191	0.0932755	0.375438	0.707335	0.98395	NA
YGR027C	11605.8	-0.03428	0.0805467	-0.425591	0.670406	0.983586	RPS25A
tE(UUC)G3	3.4432	-0.390877	0.952637	-0.41031	0.681578	NA	NA
YGR028W	286.168	-0.115936	0.134184	-0.864008	0.387584	0.951704	MSP1
YGR029W	313.496	-0.0888488	0.128042	-0.693904	0.487742	0.971382	ERV1
tD(GUC)G2	4.32805	0.678957	0.870788	0.779705	0.435565	NA	NA
snR46	72.7366	-0.552408	0.23612	-2.33952	0.0193087	0.466626	NA
YGR030C	141.633	-0.156095	0.188988	-0.825949	0.408833	0.951704	POP6
YGR031W	163.707	-0.106	0.1555	-0.681673	0.495445	0.971382	IMO32
YGR032W	396.071	0.204753	0.118023	1.73486	0.0827658	0.724369	GSC2
YGR033C	540.659	0.0634939	0.103351	0.614351	0.538984	0.981122	TIM21
YGR034W	9829.78	-0.154214	0.0871629	-1.76926	0.0768503	0.70885	RPL26B
YGR035C	219.543	-0.352669	0.148882	-2.36879	0.0178464	0.464547	NA
YGR035W-A	105.57	0.0747077	0.188665	0.39598	0.69212	0.983586	NA
YGR036C	216.18	-0.126912	0.137845	-0.920687	0.357214	0.947118	CAX4
YGR037C	2336.02	-0.168982	0.110175	-1.53377	0.125087	0.805622	ACB1
YGR038W	419.016	0.0721726	0.109418	0.659607	0.509506	0.976663	ORM1
tS(AGA)G	0.484001	-0.825815	2.65273	-0.311307	0.755567	NA	NA
YGR039W	17.5228	-0.573129	0.467112	-1.22696	0.219837	NA	NA
YGR040W	203.538	0.120982	0.140663	0.860085	0.389742	0.951704	KSS1
YGR041W	457.028	0.0567269	0.123787	0.458264	0.646763	0.983586	BUD9
YGR042W	178.292	-0.163576	0.189008	-0.865446	0.386794	0.951704	MTE1
YGR043C	46.2758	-0.425371	0.275211	-1.54562	0.122197	0.805622	NQM1
YGR044C	366.799	0.0497961	0.131793	0.377834	0.705554	0.98395	RME1
YGR045C	3.99701	0.42165	0.922607	0.45702	0.647656	NA	NA
YGR046W	304.792	-0.203308	0.136983	-1.48418	0.13776	0.816597	TAM41
YGR047C	382.49	0.126581	0.123541	1.02461	0.305548	0.94003	TFC4
YGR048W	444.659	-0.0265093	0.109586	-0.241905	0.808854	0.993465	UFD1
YGR049W	269.421	-0.10221	0.134151	-0.761904	0.446117	0.962122	SCM4
YGR050C	62.1551	-0.335793	0.239845	-1.40005	0.1615	0.849457	NA
YGR051C	28.5489	-0.285699	0.36136	-0.79062	0.429166	NA	NA
YGR052W	26.5012	-0.15175	0.351264	-0.43201	0.665734	NA	FMP48
YGR053C	28.282	-0.124176	0.33604	-0.369527	0.711735	NA	NA
YGR054W	1481.55	0.00417768	0.0948421	0.0440488	0.964866	0.998606	NA
YGR055W	2644.64	0.0885133	0.0845269	1.04716	0.295025	0.937356	MUP1
YGR056W	385.637	0.170713	0.11801	1.4466	0.148008	0.831346	RSC1
YGR057C	193.193	0.278731	0.147136	1.89438	0.0581744	0.668099	LST7
YGR058W	141.793	-0.0131338	0.160896	-0.0816294	0.934941	0.996755	PEF1
YGR059W	9.26092	-0.187615	0.582542	-0.322063	0.747405	NA	SPR3
snR48	15.0614	-0.491894	0.477288	-1.0306	0.302727	NA	NA
YGR060W	5943.64	0.00271595	0.077494	0.0350472	0.972042	0.998606	ERG25
YGR061C	4474.04	0.2452	0.0806754	3.03934	0.00237096	0.169246	ADE6
YGR062C	127.46	-0.153315	0.171225	-0.895402	0.370572	0.949752	COX18
YGR063C	107.023	-0.474423	0.202538	-2.34239	0.0191609	0.465978	SPT4
YGR064W	3.15906	-0.41693	0.998906	-0.417387	0.676395	NA	NA
YGR065C	467.664	0.0565647	0.117075	0.483147	0.628991	0.983586	VHT1
YGR066C	20.7242	-0.145116	0.393215	-0.36905	0.71209	NA	NA
YGR067C	18.4804	-0.575135	0.441284	-1.30332	0.192465	NA	NA
YGR068C	230.52	0.112971	0.143588	0.786774	0.431414	0.961187	ART5
YGR069W	5.19513	-0.32316	0.785782	-0.411258	0.680883	NA	NA
YGR070W	140.948	0.0402665	0.166043	0.242506	0.808388	0.993465	ROM1
YGR071C	308.377	0.0159183	0.135847	0.117178	0.906719	0.99426	ENV11
YGR072W	419.917	-0.134166	0.121686	-1.10256	0.270216	0.930532	UPF3
YGR073C	2.44915	-0.543351	1.13028	-0.480723	0.630714	NA	NA
YGR074W	42.8541	0.276188	0.283258	0.975041	0.32954	0.946965	SMD1
YGR075C	155.707	-0.303576	0.158455	-1.91584	0.055385	0.654101	PRP38
YGR076C	149.897	-0.194158	0.178417	-1.08823	0.276495	0.934528	MRPL25
YGR077C	339.217	-0.2645	0.118886	-2.22482	0.0260934	0.509058	PEX8
YGR078C	548.543	0.170533	0.109468	1.55784	0.119272	0.803886	PAC10
YGR079W	1165.03	-0.160858	0.0879803	-1.82834	0.0674986	0.685852	NA
YGR080W	297.29	-0.0260973	0.12872	-0.202745	0.839334	0.993465	TWF1
YGR081C	507.425	-0.0354302	0.111306	-0.318312	0.750248	0.993058	SLX9
YGR082W	675.248	0.0806648	0.0976084	0.826413	0.40857	0.951704	TOM20
YGR083C	1562.78	-0.0632459	0.0915598	-0.690761	0.489716	0.971382	GCD2
YGR084C	319.478	-0.0810446	0.132919	-0.609731	0.54204	0.981122	MRP13
YGR085C	3981.46	-0.067867	0.0839144	-0.808765	0.41865	0.952219	RPL11B
YGR086C	3354.34	-0.0388346	0.100424	-0.386706	0.698974	0.983785	PIL1
YGR087C	4.94139	-0.732749	0.822156	-0.891253	0.372794	NA	PDC6
YGR088W	72.6339	-0.0141756	0.227978	-0.0621799	0.95042	0.998442	CTT1
YGR089W	658.739	0.0367692	0.0964349	0.381285	0.702992	0.98395	NNF2
tT(UGU)G1	0	NA	NA	NA	NA	NA	NA
YGR090W	1430.11	0.131061	0.0881279	1.48717	0.136969	0.816597	UTP22
YGR091W	162.528	-0.0754655	0.160398	-0.47049	0.638005	0.983586	PRP31
YGR092W	399.023	0.123014	0.113559	1.08326	0.278694	0.934528	DBF2
YGR093W	435.576	0.0194745	0.109097	0.178505	0.858326	0.99426	DRN1
YGR094W	5866.68	0.187308	0.0772418	2.42496	0.01531	0.423393	VAS1
YGR095C	426.259	-0.131167	0.125728	-1.04326	0.296827	0.938215	RRP46
YGR096W	90.1264	0.041303	0.215026	0.192084	0.847676	0.993465	TPC1
YGR097W	468.43	0.102426	0.111134	0.921642	0.356715	0.947118	ASK10
YGR098C	355.533	0.0867721	0.117793	0.736649	0.461336	0.966006	ESP1
YGR099W	277.04	0.00433806	0.136264	0.0318358	0.974603	0.998606	TEL2
YGR100W	456.056	0.0713422	0.109421	0.651996	0.514404	0.976663	MDR1
YGR101W	355.988	-0.0582416	0.119621	-0.486882	0.626342	0.983586	PCP1
YGR102C	203.302	-0.160372	0.143379	-1.11852	0.263347	0.927918	GTF1
YGR103W	4388.43	0.0729579	0.0859478	0.848863	0.395957	0.951704	NOP7
YGR104C	151.009	0.00224685	0.166967	0.0134569	0.989263	0.998606	SRB5
YGR105W	746.435	-0.307806	0.143064	-2.15153	0.0314347	0.541619	VMA21
YGR106C	2787.83	-0.0155454	0.0930143	-0.167129	0.867268	0.99426	VOA1
tL(GAG)G	1.0312	1.02237	1.84949	0.552786	0.58041	NA	NA
tK(UUU)G2	0.849867	-0.564292	2.04631	-0.275762	0.782731	NA	NA
YGR107W	4.78792	-0.484908	0.826346	-0.586809	0.557332	NA	NA
YGR108W	769.902	-0.0350631	0.0973657	-0.360117	0.71876	0.984336	CLB1
YGR109C	117.049	0.140066	0.200718	0.697825	0.485287	0.971175	CLB6
tC(GCA)G	0.172347	0.975902	4.08052	0.239161	0.810981	NA	NA
YGR110W	76.7189	0.083214	0.214756	0.387481	0.6984	0.983785	CLD1
YGR111W	342.941	0.016857	0.126681	0.133066	0.894141	0.99426	NA
YGR112W	120.81	0.0132569	0.182443	0.0726635	0.942074	0.998442	SHY1
YGR113W	282.176	-0.0869555	0.13032	-0.667243	0.504617	0.976663	DAM1
YGR114C	0.499752	0.9384	2.62383	0.357645	0.720609	NA	NA
YGR116W	1465.86	0.0877019	0.0886305	0.989523	0.322407	0.944929	SPT6
YGR117C	369.723	-0.0349351	0.113455	-0.307921	0.758142	0.993058	NA
YGR118W	14069	-0.00323454	0.0981237	-0.0329639	0.973703	0.998606	RPS23B
YGR119C	1027.51	-0.0163181	0.0947977	-0.172136	0.86333	0.99426	NUP57
YGR120C	170.198	-0.0975208	0.152917	-0.637735	0.523646	0.976663	COG2
tN(GUU)G	0.889485	0.483312	1.93791	0.249399	0.803052	NA	NA
YGR121C	259.502	0.083988	0.128263	0.654813	0.512588	0.976663	MEP1
YGR121W-A	11.3632	0.423196	0.530643	0.797516	0.425152	NA	NA
YGR122W	182.829	-0.0591915	0.150183	-0.39413	0.693485	0.983586	NA
YGR122C-A	12.9319	-0.0789421	0.50898	-0.155099	0.876744	NA	NA
tR(UCU)G3	2.13018	1.24554	1.26083	0.987871	0.323216	NA	NA
YGR123C	912.06	0.0335236	0.097448	0.344015	0.730835	0.987591	PPT1
tI(AAU)G	0.85038	-0.56345	1.96555	-0.286663	0.774371	NA	NA
YGR124W	5239.68	0.13352	0.0746238	1.78924	0.0735766	0.702728	ASN2
YGR125W	539.293	0.0892807	0.103586	0.861898	0.388744	0.951704	NA
YGR126W	36.5883	0.290511	0.313234	0.927456	0.35369	NA	NA
YGR127W	128.423	-0.00640697	0.171042	-0.0374584	0.97012	0.998606	NA
YGR128C	1057.35	0.0942738	0.0872075	1.08103	0.279685	0.934528	UTP8
YGR129W	115.543	-0.141667	0.177498	-0.798135	0.424792	0.954865	SYF2
YGR130C	721.998	0.212086	0.102667	2.06577	0.0388497	0.593441	NA
YGR131W	44.7288	-0.539043	0.30892	-1.74493	0.0809977	0.719344	FHN1
YGR132C	1083.24	-0.103341	0.0925066	-1.11712	0.263945	0.927959	PHB1
YGR133W	139.429	-0.0557072	0.169984	-0.327721	0.743123	0.991015	PEX4
YGR134W	344.572	-0.0106715	0.12014	-0.0888251	0.929221	0.996723	CAF130
YGR135W	1811.69	0.0111825	0.102262	0.109352	0.912923	0.99426	PRE9
YGR136W	374.055	0.124711	0.123397	1.01065	0.312185	0.94003	LSB1
YGR137W	90.4355	0.00248835	0.213579	0.0116508	0.990704	0.998606	NA
YGR138C	141.935	0.457542	0.183454	2.49405	0.0126296	0.383884	TPO2
YGR139W	3.74003	-0.295009	0.961465	-0.306833	0.75897	NA	NA
YGR140W	312.649	-0.0953026	0.132252	-0.720615	0.471147	0.966006	CBF2
YGR141W	413.574	-0.0541368	0.120098	-0.450772	0.652154	0.983586	VPS62
YGR142W	436.091	-0.131624	0.113191	-1.16285	0.244889	0.909855	BTN2
tA(AGC)G	0	NA	NA	NA	NA	NA	NA
YGR143W	475.636	0.115498	0.110995	1.04057	0.298077	0.938215	SKN1
tG(UCC)G	0.306559	0.0141131	3.09886	0.0045543	0.996366	NA	NA
YGR144W	23.7915	0.0915406	0.384554	0.238044	0.811847	NA	THI4
YGR145W	1396.96	0.0470737	0.0899472	0.523348	0.600732	0.983586	ENP2
YGR146C	341.577	-0.213253	0.124336	-1.71513	0.0863214	0.729314	ECL1
YGR146C-A	6.137	-0.888702	0.775296	-1.14628	0.251681	NA	NA
YGR147C	595.058	-0.0557481	0.109565	-0.508814	0.610883	0.983586	NAT2
YGR148C	11851.2	-0.0309417	0.0896477	-0.345147	0.729984	0.987591	RPL24B
YGR149W	186.189	0.00392844	0.156795	0.0250547	0.980011	0.998606	GPC1
YGR150C	404.728	-0.0322158	0.110342	-0.291963	0.770315	0.993465	CCM1
tA(UGC)G	0.172347	0.975902	4.08052	0.239161	0.810981	NA	NA
YGR151C	3.46264	-1.34442	1.02437	-1.31243	0.189374	NA	NA
YGR152C	259.942	0.00627816	0.135028	0.0464953	0.962916	0.998606	RSR1
YGR153W	86.0253	-0.267041	0.211253	-1.26408	0.206201	0.890371	NA
YGR154C	109.417	0.093546	0.18198	0.514046	0.60722	0.983586	GTO1
YGR155W	6204.74	0.257418	0.0731689	3.51813	0.0004346	0.0720694	CYS4
YGR156W	333.579	0.0373588	0.124369	0.300386	0.763883	0.993465	PTI1
YGR157W	2954.96	0.259952	0.0864911	3.00554	0.00265113	0.180042	CHO2
YGR158C	417.729	-0.0576785	0.111246	-0.518479	0.604124	0.983586	MTR3
YGR159C	3139.2	-0.161487	0.0807845	-1.99898	0.0456102	0.61328	NSR1
YGR160W	4.29353	-0.447507	0.868579	-0.515217	0.606401	NA	NA
YGR161C	183.753	-0.380286	0.167773	-2.26666	0.0234108	0.491195	RTS3
YGR161W-C	56.0467	-0.0179587	0.260172	-0.0690261	0.944969	0.998442	NA
tV(AAC)G2	6.78763	-0.323069	0.675783	-0.478066	0.632603	NA	NA
YGR162W	3376.51	0.223765	0.0866342	2.58287	0.00979816	0.3528	TIF4631
YGR163W	320.552	0.138725	0.123449	1.12375	0.26112	0.927826	GTR2
YGR164W	11.0223	-0.724949	0.552169	-1.31291	0.189213	NA	NA
YGR165W	386.057	-0.176857	0.126805	-1.39472	0.163099	0.850097	MRPS35
YGR166W	251.086	0.0895372	0.129348	0.692219	0.4888	0.971382	TRS65
YGR167W	1249.79	0.0555102	0.0859124	0.646125	0.518198	0.976663	CLC1
YGR168C	193.931	-0.122921	0.157524	-0.780331	0.435196	0.96167	NA
YGR169C	161.129	0.0495608	0.157614	0.314444	0.753183	0.993058	PUS6
YGR169C-A	498.296	-0.355588	0.10367	-3.43	0.000603582	0.0771005	LSO2
YGR170W	479.272	0.119545	0.125708	0.95097	0.341619	0.947118	PSD2
YGR171C	174.785	0.00974365	0.161577	0.0603033	0.951914	0.998606	MSM1
YGR172C	565.36	0.0898729	0.10269	0.875188	0.381472	0.951704	YIP1
YGR173W	833.73	0.0210865	0.097039	0.2173	0.827975	0.993465	RBG2
tG(GCC)G1	10.8702	-0.875918	0.552415	-1.58562	0.112826	NA	NA
YGR174C	118.144	0.189195	0.187026	1.01159	0.311732	0.94003	NA
YGR174W-A	4.76122	-0.880436	0.823009	-1.06978	0.28472	NA	NA
YGR175C	4307.93	0.203409	0.0801608	2.53751	0.0111643	0.367462	ERG1
YGR176W	36.508	0.14323	0.301581	0.474932	0.634835	NA	NA
YGR177C	571.405	0.102887	0.102594	1.00286	0.315928	0.94003	ATF2
YGR178C	1445.58	0.0788419	0.0921469	0.855611	0.392213	0.951704	PBP1
YGR179C	203.829	0.136238	0.140516	0.969553	0.332269	0.947118	OKP1
YGR180C	2974.31	0.199492	0.0847293	2.35446	0.0185498	0.465027	RNR4
tL(CAA)G3	0.157242	0.975902	4.08052	0.239161	0.810981	NA	NA
YGR181W	256.428	-0.0017205	0.135861	-0.0126637	0.989896	0.998606	TIM13
YGR182C	160.438	-0.32169	0.190519	-1.68849	0.0913165	0.744549	NA
YGR183C	224.505	-0.0499351	0.144741	-0.344997	0.730096	0.987591	QCR9
YGR184C	887.635	0.153478	0.106652	1.43906	0.150134	0.833821	UBR1
YGR185C	3037.57	0.0933429	0.0835536	1.11716	0.263925	0.927959	TYS1
YGR186W	1321.11	0.0152272	0.0863494	0.176344	0.860024	0.99426	TFG1
YGR187C	1144.92	0.0285017	0.086342	0.330103	0.741322	0.9906	HGH1
YGR188C	185.509	0.053808	0.147247	0.365428	0.714792	0.984336	BUB1
tK(CUU)G3	0.515503	2.48966	2.7085	0.919204	0.357989	NA	NA
YGR189C	2356.84	0.075081	0.103072	0.728431	0.46635	0.966006	CRH1
tW(CCA)G2	0	NA	NA	NA	NA	NA	NA
YGR190C	48.7352	-0.224759	0.263796	-0.852019	0.394204	0.951704	NA
YGR191W	1298.96	0.100546	0.0845573	1.18908	0.234407	0.899959	HIP1
YGR192C	127724	0.155509	0.0797975	1.9488	0.0513192	0.644234	TDH3
YGR193C	665.523	0.0457728	0.101842	0.449447	0.653109	0.983586	PDX1
YGR194C	148.026	-0.0233919	0.162646	-0.143821	0.885642	0.99426	XKS1
YGR195W	473.47	0.0763067	0.11063	0.689747	0.490353	0.971382	SKI6
YGR196C	354.303	0.044638	0.119251	0.37432	0.708166	0.98395	FYV8
YGR197C	234.168	0.0181166	0.135908	0.1333	0.893956	0.99426	SNG1
YGR198W	718.615	0.121785	0.0956727	1.27294	0.203041	0.890169	YPP1
YGR199W	636.098	0.0750078	0.104069	0.72075	0.471064	0.966006	PMT6
YGR200C	1357.37	0.107626	0.0871715	1.23464	0.216963	0.896149	ELP2
YGR201C	148.366	0.00853414	0.176305	0.0484056	0.961393	0.998606	NA
YGR202C	518.655	-0.0901795	0.10544	-0.855265	0.392405	0.951704	PCT1
YGR203W	138.288	0.122194	0.174247	0.701271	0.483134	0.971175	YCH1
YGR204W	4122.76	0.235701	0.0892694	2.64033	0.00828247	0.331055	ADE3
YGR204C-A	11.2461	-0.333122	0.530899	-0.627466	0.530354	NA	NA
YGR205W	153.337	-0.205147	0.169332	-1.21151	0.225702	0.897089	TDA10
YGR206W	102.293	-0.638067	0.214673	-2.97228	0.00295601	0.193403	MVB12
YGR207C	646.342	0.170928	0.119167	1.43436	0.151469	0.834497	CIR1
YGR208W	1009.03	-0.0236737	0.101899	-0.232325	0.816286	0.993465	SER2
YGR209C	2139.81	-0.169154	0.116302	-1.45444	0.145823	0.827001	TRX2
YGR210C	1267.06	0.110925	0.0828823	1.33834	0.180786	0.85586	NA
YGR211W	1433.88	0.0426374	0.0946081	0.450674	0.652225	0.983586	ZPR1
YGR212W	91.917	-0.405656	0.201896	-2.00923	0.0445126	0.607871	SLI1
YGR213C	67.1954	-0.406023	0.224943	-1.80501	0.0710735	0.696553	RTA1
YGR214W	11751.8	-0.0182937	0.0746024	-0.245216	0.806289	0.993465	RPS0A
YGR215W	227.747	-0.170736	0.141002	-1.21087	0.225943	0.897089	RSM27
YGR216C	353.134	-0.0131902	0.118459	-0.111348	0.91134	0.99426	GPI1
[truncated: 4,826 more rows]

## Sheet: euc1∆_WT_GO_up
	GOBPID	Pvalue	OddsRatio	ExpCount	Count	Size	Term
1	GO:1901605	5.635e-11	27.2963	0.791903	11	182	alpha-amino acid metabolic process
2	GO:0044281	1.76014e-10	17.2364	3.30685	17	760	small molecule metabolic process
3	GO:0016053	5.35871e-10	21.7332	0.97465	11	224	organic acid biosynthetic process
4	GO:0046394	5.35871e-10	21.7332	0.97465	11	224	carboxylic acid biosynthetic process
5	GO:1901607	9.26372e-10	29.0357	0.535187	9	123	alpha-amino acid biosynthetic process
6	GO:0008652	1.63214e-09	27.0896	0.569996	9	131	cellular amino acid biosynthetic process
7	GO:0006520	1.66744e-09	19.354	1.08343	11	249	cellular amino acid metabolic process
8	GO:0019752	1.86985e-09	15.8048	1.79701	13	413	carboxylic acid metabolic process
9	GO:0043436	2.99487e-09	15.1469	1.86663	13	429	oxoacid metabolic process
10	GO:0006082	3.17224e-09	15.0682	1.87533	13	431	organic acid metabolic process
11	GO:0000050	4.06417e-09	553.789	0.0261067	4	6	urea cycle
12	GO:0019627	3.38452e-08	221.389	0.03916	4	9	urea metabolic process
13	GO:0071941	8.81325e-08	158.075	0.0478623	4	11	nitrogen cycle metabolic process
14	GO:0044283	1.04447e-07	12.5594	1.60556	11	369	small molecule biosynthetic process
15	GO:0006525	8.00902e-07	78.9323	0.0783201	4	18	arginine metabolic process
16	GO:0009064	4.97124e-06	25.8284	0.265418	5	61	glutamine family amino acid metabolic process
17	GO:0009084	6.92881e-06	42.4049	0.130533	4	30	glutamine family amino acid biosynthetic process
18	GO:0017144	7.26366e-06	10.7395	1.11824	8	257	drug metabolic process
19	GO:0006526	2.00103e-05	78.795	0.0565645	3	13	arginine biosynthetic process
20	GO:0009082	3.88484e-05	60.5769	0.0696179	3	16	branched-chain amino acid biosynthetic process
21	GO:1901566	5.28625e-05	5.75351	4.27715	13	983	organonitrogen compound biosynthetic process
22	GO:1901564	8.03183e-05	6.03233	8.63697	18	1985	organonitrogen compound metabolic process
23	GO:0009081	0.000219646	31.428	0.121831	3	28	branched-chain amino acid metabolic process
24	GO:0009099	0.000375352	100.152	0.0304578	2	7	valine biosynthetic process
25	GO:0009098	0.000499145	83.4444	0.0348089	2	8	leucine biosynthetic process
26	GO:0050667	0.000499145	83.4444	0.0348089	2	8	homocysteine metabolic process
27	GO:0006207	0.000640059	71.5102	0.03916	2	9	'de novo' pyrimidine nucleobase biosynthetic process
28	GO:0000097	0.000640231	21.1865	0.174045	3	40	sulfur amino acid biosynthetic process
29	GO:0072527	0.000792923	19.5862	0.187098	3	43	pyrimidine-containing compound metabolic process
30	GO:0009097	0.000797957	62.5595	0.0435112	2	10	isoleucine biosynthetic process
31	GO:0055086	0.00096457	6.4512	1.21396	6	279	nucleobase-containing small molecule metabolic process
32	GO:0006551	0.000972701	55.5979	0.0478623	2	11	leucine metabolic process
33	GO:0006573	0.000972701	55.5979	0.0478623	2	11	valine metabolic process
34	GO:0019856	0.000972701	55.5979	0.0478623	2	11	pyrimidine nucleobase biosynthetic process

## Sheet: euc1∆_WT_GO_down
	GOBPID	Pvalue	OddsRatio	ExpCount	Count	Size	Term
1	GO:0050000	0.000925251	18.4125	0.196746	3	40	chromosome localization
