# Supplementary material for: Slx5/Slx8‐dependent ubiquitin hotspots on chromatin contribute to stress tolerance
Source: EMBO J. 2019 Apr 23;38(11):e100368. doi: 10.15252/embj.2018100368 (PMC6545562; doi:10.15252/embj.2018100368)
Supplement: Supplementary file 9 — Dataset EV7 [file EMBJ-38-e100368-s009.xlsx]

## Sheet: Dataset_EV7_legend
Dataset EV7
Microarray based transcriptome analysis for euc1-KR vs. WT cells.
Systematic and standard names (where applicable) and adjacent ubiquitin-hotspots are indicated, as well as statistical parameters. See Appendix Supplementary Methods for details.
Note:
The Affymetrix GeneChIP Yeast Genome 2.0 has probes for both Saccharomyces cerevisiae and Schizosaccharomyces pombe
In this analysis, S. pombe probes were included in the analysis, but should be neglected
URA-PW: uracil biosynthesis pathway-genes, differentially regulated due to euc1-K231R::URA3 marker

## Sheet: euc1-K231R_vs_WT_microarray_sup
	log2FC	P.Value	adj.P.Val	neg. log10_adjP	Entrez.Gene	Ensembl	Gene_name	comment
1780232_at	-1.0166	6.43374e-07	0.000878849	3.05609	---	YMR111C	YMR111C	EUC1
1770347_at	-0.129663	0.279629	0.636224	0.19639	---	YCR007C	YCR007C	ub-HS1
1773515_at	0.151654	0.0815028	0.44012	0.356429	---	YCR005C	CIT2	ub-HS1
1772755_at	-0.157038	0.0821201	0.440937	0.355623	---	YDL054C	MCH1	ub-HS2
1770023_at	0.0100142	0.845408	0.944147	0.0249603	---	YDL055C	PSA1	ub-HS2
1777100_at	-0.460436	0.000240586	0.0801733	1.09597	---	YDR312W	SSF2	ub-HS3
1777572_at	0.0954142	0.155245	0.519996	0.284	---	YDR311W	TFB1	ub-HS3
1775702_at	-0.583237	0.000637938	0.143379	0.843515	---	YMR018W	YMR018W	ub-HS4
1778644_at	-0.399829	0.0141375	0.302625	0.519095	---	YMR017W	SPO20	ub-HS4
1772029_at	0.0875013	0.510885	0.784275	0.105532	---	YMR075W	RCO1	ub-HS5
1774148_at	0.35693	0.000459578	0.119578	0.92235	---	YMR074C	YMR074C	ub-HS5
1776778_at	-0.0501406	0.71011	0.885146	0.0529849	---	YMR081C	ISF1	ub-HS6
1772120_at	0.0864334	0.133218	0.49659	0.304002	---	YMR083W	ADH3	ub-HS6
1774983_at	0.0776052	0.545806	0.801761	0.095955	---	YOL083W	ATG34	ub-HS7
1780220_at	0.16792	0.0351874	0.362742	0.440402	---	YOL082W	ATG19	ub-HS7
1777630_at	-0.763268	1.525e-06	0.00166652	2.77819	---	YKL216W	URA1	URA-PW
1779468_at	-0.732746	3.05002e-06	0.0025639	2.5911	---	YLR420W	URA4	URA-PW
AFFX-r2-Sc-URA3-3_at	2.51853	1.51086e-08	5.313e-05	4.27466	---	---	URA3_3	URA-PW
1770142_at	2.79285	4.53461e-10	2.47771e-06	5.60595	---	YEL021W	URA3	URA-PW
AFFX-r2-Sc-URA3-M_at	2.82218	1.26417e-10	1.38148e-06	5.85965	---	---	URA3_M	URA-PW
AFFX-r2-Sc-URA3-5_at	3.60287	1.94473e-08	5.313e-05	4.27466	---	---	URA3_5	URA-PW
1775953_s_at	-1.73839	3.7774e-07	0.00068799	3.16242	---	YNL018C /// YNL034W	---
1775466_at	-1.7088	2.63747e-06	0.00247696	2.60608	---	YNL018C	---
1774081_at	-1.14645	2.71994e-06	0.00247696	2.60608	---	YOL126C	MDH2
1776828_at	-0.963245	1.21447e-06	0.00147464	2.83132	---	YIL169C	---
1773565_at	-0.934354	2.73636e-07	0.000598058	3.22326	---	YOL143C	RIB4
1779754_at	-0.883949	0.000224071	0.0789886	1.10244	---	YFL014W	HSP12
1777945_at	-0.861152	5.06928e-07	0.000791387	3.10161	---	YGR138C	TPO2
1773716_at	-0.843509	3.81894e-05	0.0231852	1.63479	---	YCL048W	SPS22
1774354_at	-0.835025	0.000668517	0.146111	0.835317	---	YOL052C-A	DDR2
1777740_x_at	-0.832994	0.00297475	0.210132	0.677507	---	YGR174W-A	---
1773562_at	-0.829263	0.000242105	0.0801733	1.09597	---	YNL034W	---
1773545_at	-0.813319	0.001213	0.176823	0.752462	---	YMR107W	SPG4
1771806_at	-0.807933	0.00107031	0.170856	0.767368	---	YDR374C	---
1776183_at	-0.724703	1.11264e-05	0.00761149	2.11853	---	YDR216W	ADR1
1773809_at	-0.724548	0.000638169	0.143379	0.843515	---	YNL065W	AQR1
1774019_at	-0.722496	0.000133582	0.0562615	1.24979	---	YMR175W	SIP18
1769723_at	-0.703765	0.0229553	0.337171	0.472149	---	YGR174W-A	---
1769993_at	-0.701818	0.0033587	0.217183	0.663175	---	YBR186W	PCH2
1772852_at	-0.70088	0.00797802	0.271349	0.566472	---	YBR033W	EDS1
1770587_at	-0.691247	0.00136697	0.179979	0.744778	---	YLR307C-A	---
1770480_at	-0.681462	0.000173412	0.0701868	1.15374	---	YKR039W	GAP1
1775147_at	-0.679899	0.000110364	0.0550487	1.25925	---	YJR005C-A	---
1778265_at	-0.675472	0.000221356	0.0789886	1.10244	---	YNR060W	FRE4
1770447_s_at	-0.674937	0.0131611	0.297783	0.5261	---	YDR545W /// YEL076C /// YER190W /// YGR296W /// YLR466W /// YLR467W /// YNL339C /// YOR396W /// YPL283C	YRF1-1 /// YRF1-2 /// YRF1-3 /// YRF1-4 /// YRF1-5 /// YRF1-6 /// YRF1-7 /// YRF1-8
1779764_at	-0.667774	0.0040186	0.22193	0.653785	---	YGL249W	ZIP2
1769579_at	-0.626976	0.000344624	0.104613	0.980416	---	YGL121C	GPG1
AFFX-18srRnae_at	-0.623145	0.0702589	0.429821	0.366713	---	---	---
AFFX-r2-Sp-18SrRNA-3_at	-0.601143	0.0362164	0.364844	0.437892	---	---	---
1774083_at	-0.592469	0.00320686	0.214997	0.667567	---	YEL019C	MMS21
1779577_at	-0.584947	0.0480788	0.388613	0.410482	---	YBR196C-A	---
1774122_at	-0.583438	0.0011257	0.170856	0.767368	---	YOR388C /// YPL275W	FDH1
1772049_s_at	-0.581425	0.0841346	0.443359	0.353244	---	YBL005W-B /// YDR261C-D /// YDR365W-B /// YGR027W-B /// YJR029W /// YMR045C /// YNL284C-B	---
1776283_at	-0.575625	0.000119967	0.0562615	1.24979	---	YOL101C	IZH4
1769352_at	-0.568302	0.00380997	0.220293	0.657	---	YDL048C	STP4
1779195_at	-0.559892	0.00341517	0.217567	0.662408	---	YMR094W	CTF13
1773906_at	-0.555699	0.00535814	0.240962	0.618051	---	YIL134C-A	---
1773071_at	-0.555661	0.0786751	0.437368	0.359153	---	YPR156C	TPO3
1778823_at	-0.553913	0.000198952	0.0776481	1.10987	---	YIL072W	HOP1
1774167_at	-0.552473	0.0590409	0.412532	0.384543	---	YAR033W	MST28
1777553_s_at	-0.546403	0.00246609	0.20306	0.692375	---	YBL111C /// YDR545W /// YER190W /// YFL065C /// YGR296W /// YHL049C /// YHR218W /// YIL177C /// YJL225C /// YLL066C /// YLL067C /// YLR467W /// YML133C /// YNL339C /// YOR396W /// YPL283C /// YPR203W	YRF1-1 /// YRF1-2 /// YRF1-3 /// YRF1-5 /// YRF1-6 /// YRF1-7 /// YRF1-8
1774070_at	-0.542292	0.00231546	0.20306	0.692375	---	YMR303C	ADH2
1776006_at	-0.537306	0.0808768	0.438895	0.35764	---	YGL188C-A	---
AFFX-r2-Sc-18SrRNA-3_at	-0.53709	0.0832427	0.442317	0.354267	---	---	---
1778106_x_at	-0.534114	0.0254074	0.339836	0.46873	---	YLR462W	---
1779681_at	-0.53379	0.0252529	0.339836	0.46873	---	YDR403W	DIT1
1777239_at	-0.533499	0.00615958	0.249162	0.603519	---	YGL258W-A	---
1776324_at	-0.531541	0.0123743	0.293816	0.531925	---	YER044C-A	MEI4
1778293_at	-0.528668	0.017562	0.318534	0.496844	---	YKR075C	---
1772597_at	-0.526875	0.0226103	0.335714	0.47403	---	YCR101C	---
1777917_at	-0.524695	0.0181283	0.318534	0.496844	---	YDR277C	MTH1
1776546_at	-0.523368	0.00482137	0.235214	0.628537	---	YDL037C	BSC1
AFFX-r2-Bs-phe-5_at	-0.520464	0.0100598	0.282381	0.549165	---	---	---
1773681_at	-0.519355	0.000376079	0.108152	0.965964	---	YBR105C	VID24
1777731_at	-0.518502	0.00250615	0.20306	0.692375	---	YIR005W	IST3
1770118_at	-0.51004	0.000642895	0.143379	0.843515	---	YOR178C	GAC1
1770412_at	-0.509988	0.000827566	0.160995	0.793187	---	YML007C-A	---
1769860_at	-0.508184	0.0185975	0.321572	0.492722	---	YCR020W-B	HTL1
1779355_at	-0.507071	0.000552769	0.131319	0.881673	---	YNR070W	PDR18
1774430_at	-0.506707	0.000839745	0.160995	0.793187	---	YBR297W	MAL33
1778141_at	-0.504518	0.000703047	0.147971	0.829824	---	YCL025C	AGP1
1777808_at	-0.502664	0.00112323	0.170856	0.767368	---	YBR045C	GIP1
1771416_at	-0.499711	0.00190739	0.199059	0.701017	---	YOR389W	---
1769466_at	-0.496427	0.00708327	0.258867	0.586924	---	YDL049C	KNH1
1774645_at	-0.496192	0.0362167	0.364844	0.437892	---	YDR003W-A	---
1780022_at	-0.496123	0.00179462	0.199059	0.701017	---	YLR053C	---
AFFX-r2-Bs-phe-M_at	-0.495561	0.0151216	0.30495	0.515772	---	---	---
1769747_at	-0.495345	0.00420288	0.224013	0.649727	2540758	SPBC19C2.10	SPBC19C2.10
1772807_at	-0.495286	0.0161534	0.312468	0.505195	---	YOR381W-A	---
1778142_at	-0.493171	0.00653478	0.24994	0.602165	---	YBR117C	TKL2
1770303_at	-0.488252	0.00304597	0.210132	0.677507	---	YBR294W	SUL1
1777452_at	-0.486489	0.00197678	0.199059	0.701017	---	YDR031W	MIC14
1771479_at	-0.486031	0.00611013	0.249162	0.603519	---	YNL259C	ATX1
AFFX-25srRnad_at	-0.481671	0.0227916	0.336197	0.473407	---	---	---
1772945_at	-0.481443	0.00178788	0.199059	0.701017	---	YBR230W-A	---
1770538_at	-0.481149	0.00190549	0.199059	0.701017	---	YPR200C	ARR2
1772880_at	-0.478764	0.00152023	0.18805	0.725727	---	YMR095C	SNO1
1779563_at	-0.474854	0.00202331	0.199196	0.70072	---	YDR070C	FMP16
AFFX-r2-Bs-lys-5_at	-0.474194	0.00353319	0.217724	0.662093	---	---	---
1769515_at	-0.469699	0.000110823	0.0550487	1.25925	---	YFL012W	---
1773494_at	-0.467166	0.0718413	0.432589	0.363924	---	YOR376W-A	---
1772007_at	-0.465548	0.024672	0.339836	0.46873	---	YIL029C	---
1779178_at	-0.465418	0.0261974	0.34041	0.467998	2539298	SPCC4G3.09c	gyp3
AFFX-r2-Bs-dap-5_at	-0.464206	0.051694	0.392872	0.405749	---	---	---
AFFX-18srRnad_at	-0.463892	0.0374395	0.367691	0.434518	---	---	---
1779610_at	-0.459632	0.0213481	0.331332	0.479737	2541543	SPAC5H10.04	SPAC5H10.04
1778193_at	-0.459564	0.107331	0.470445	0.327491	---	YMR117C	SPC24
1770073_s_at	-0.459391	0.0219715	0.333058	0.47748	---	YMR322C /// YOR391C /// YPL280W	HSP32 /// HSP33 /// SNO4
1780204_at	-0.459018	0.0224427	0.335505	0.474301	2540383	SPBC31E1.02c	pmr1
1774688_s_at	-0.451408	0.00378796	0.220293	0.657	2539340	SPCC1906.04 /// SPCC553.05c	wtf20
AFFX-r2-Bs-thr-M_s_at	-0.450568	0.00270744	0.20306	0.692375	---	---	---
1778218_at	-0.449903	0.00224598	0.20306	0.692375	---	YLR327C	TMA10
1769333_at	-0.448652	0.00784256	0.271349	0.566472	---	YPL223C	GRE1
1774500_at	-0.446154	0.0378654	0.367982	0.434173	---	YPR201W	ARR3
1773143_at	-0.445739	0.00210431	0.20306	0.692375	---	YJL038C	LOH1
1774517_at	-0.445516	0.0330866	0.354966	0.449813	---	YPL277C	---
1770519_at	-0.440034	0.0876752	0.448861	0.347888	---	YHL018W	---
AFFX-r2-Bs-lys-3_at	-0.43915	0.00222864	0.20306	0.692375	---	---	---
1769482_at	-0.438485	0.0375064	0.367691	0.434518	---	YLR125W	---
1774769_at	-0.436846	0.00268195	0.20306	0.692375	---	YIL037C	PRM2
AFFX-Scv2-r2-Bs-phe-5_at	-0.433948	0.00122973	0.176823	0.752462	---	---	---
1776312_at	-0.433385	0.00334017	0.217183	0.663175	---	YFL003C	MSH4
1776664_at	-0.433042	0.0216248	0.331332	0.479737	---	YFL053W	DAK2
1777664_at	-0.432379	0.000908589	0.170856	0.767368	---	YCR020C-A	MAK31
1777872_at	-0.430595	0.0555333	0.403612	0.394036	---	YML037C	---
1769585_at	-0.430522	0.00479679	0.235214	0.628537	---	YBR285W	---
1778982_at	-0.426265	0.0412372	0.375846	0.42499	---	YJR086W	STE18
1771833_at	-0.426018	0.00599287	0.249162	0.603519	---	YOL038C-A	---
1779066_at	-0.423431	0.00632163	0.249162	0.603519	---	YKR103W	NFT1
1776768_at	-0.423062	0.00275008	0.20306	0.692375	---	YLR377C	FBP1
1779981_at	-0.422187	0.010681	0.286785	0.542444	---	YPR168W	NUT2
1775006_at	-0.420875	0.00132951	0.179369	0.746253	---	YHR092C	HXT4
1773061_s_at	-0.420392	0.000451747	0.119578	0.92235	---	YIL169C /// YOL155C	HPF1
AFFX-r2-Bs-lys-M_at	-0.418912	0.0128808	0.296952	0.527314	---	---	---
1772748_at	-0.417348	0.0136125	0.299754	0.523235	---	YLR262C-A	TMA7
1773966_at	-0.417071	0.0011653	0.174443	0.758346	---	YNL093W	YPT53
1780040_at	-0.416429	0.0129329	0.296952	0.527314	---	YCR097W	HMRA1
1772622_at	-0.416223	0.00106538	0.170856	0.767368	---	YEL065W	SIT1
1773667_at	-0.415661	0.036001	0.364844	0.437892	---	YHR043C	DOG2
RPTR-Sc-J01347-3_at	-0.414519	0.000529804	0.131319	0.881673	---	---	---
1769832_at	-0.413001	0.00309584	0.210132	0.677507	---	YNR062C	---
1779256_at	-0.410765	0.00110481	0.170856	0.767368	---	YBL042C	FUI1
1774074_s_at	-0.409507	0.00645745	0.24994	0.602165	---	YCL069W /// YKR105C	VBA3 /// VBA5
1769525_at	-0.408426	0.00218651	0.20306	0.692375	---	YEL003W	GIM4
1775725_s_at	-0.407557	0.116617	0.481264	0.317617	---	YDR545W /// YEL076C-A /// YER190W /// YGR296W /// YIL177C /// YJL225C /// YLR464W /// YLR466W /// YLR467W /// YNL339C /// YOR396W /// YPL283C	YRF1-1 /// YRF1-2 /// YRF1-3 /// YRF1-4 /// YRF1-5 /// YRF1-6 /// YRF1-7 /// YRF1-8
1774177_at	-0.407085	0.0117463	0.293737	0.532041	---	YNL144C	---
1772998_at	-0.403453	0.0123953	0.293816	0.531925	---	YLR341W	SPO77
1772785_at	-0.402885	0.000810335	0.160995	0.793187	---	YER037W	PHM8
1778149_at	-0.402239	0.00434854	0.225182	0.647467	---	YDR034W-B	---
AFFX-Scv2-r2-Bs-lys-M_at	-0.401654	0.0202944	0.327361	0.484973	---	---	---
1775765_at	-0.398729	0.0263495	0.340622	0.467727	---	YMR101C	SRT1
1772451_at	-0.397393	0.019454	0.324841	0.488329	2541912	SPAC222.16c	csn3
1778053_at	-0.396465	0.00097695	0.170856	0.767368	---	YBR054W	YRO2
1779083_at	-0.396077	0.00389918	0.22193	0.653785	---	YFL040W	---
1772609_at	-0.395956	0.128284	0.493244	0.306938	---	YKR041W	---
1770752_at	-0.395591	0.015943	0.311116	0.507078	3361468	SPAC26A3.01	sxa1
AFFX-PheX-5_at	-0.39479	0.0380909	0.368051	0.434092	---	---	---
RPTR-Sc-M62653-1_s_at	-0.393333	0.070267	0.429821	0.366713	---	---	---
1772138_s_at	-0.392737	0.114572	0.479515	0.319198	---	YBL100W-B /// YCL019W /// YDR034C-D /// YDR098C-B /// YDR210C-D /// YDR210W-B /// YDR365W-B /// YFL002W-A /// YGR038C-B /// YGR161W-B /// YJR027W /// YLR227W-B /// YLR410W-B /// YNL054W-B /// YOR192C-B /// YOR343W-B /// YPR137C-B	---
1772983_at	-0.392285	0.0116696	0.292787	0.533448	---	YCR099C	---
1772393_at	-0.391319	0.0216705	0.331332	0.479737	---	YLR154W-E	---
1772290_at	-0.390477	0.0379348	0.368051	0.434092	2541330	SPBP35G2.06c	nup131
1776261_at	-0.390166	0.185217	0.550014	0.259627	2538771	SPCC162.05	coq3
1780006_at	-0.389824	0.0223058	0.334373	0.475768	---	YLR047C	FRE8
1777196_at	-0.389531	0.00265134	0.20306	0.692375	---	YKR097W	PCK1
1771104_at	-0.387991	0.00838356	0.272665	0.56437	---	YIL073C	SPO22
1776214_at	-0.38753	0.0197911	0.325806	0.487041	---	YBR058C-A	TSC3
1779784_at	-0.386334	0.00200371	0.199059	0.701017	---	YJL133C-A	---
1777129_at	-0.385986	0.0863466	0.446854	0.349834	---	YKL095W	YJU2
AFFX-18srRnac_at	-0.383815	0.0723505	0.432589	0.363924	---	---	---
1769653_s_at	-0.382977	0.043321	0.380766	0.419342	---	YCL068C /// YCR038C	BUD5
1776602_at	-0.381864	0.0221909	0.334024	0.476222	2539256	SPCC285.04	SPCC285.04
1775369_s_at	-0.379564	0.00127149	0.178786	0.747666	---	YGR138C /// YPR156C	TPO2 /// TPO3
1778011_at	-0.379352	0.0194459	0.324841	0.488329	2542829	SPAC13D6.02c	byr3
1770580_at	-0.376974	0.00165226	0.193506	0.713306	---	YCR010C	ADY2
1777569_at	-0.376795	0.0111442	0.288718	0.539526	---	YBR072W	HSP26
1772524_at	-0.376321	0.0100676	0.282381	0.549165	---	YML108W	---
1779039_at	-0.376179	0.00259225	0.20306	0.692375	---	YJR011C	---
1779319_at	-0.375927	0.0412924	0.375889	0.42494	---	YBR152W	SPP381
1769854_at	-0.374423	0.0114917	0.29268	0.533608	---	YDR223W	CRF1
1771276_at	-0.374318	0.00636128	0.249162	0.603519	---	YPL057C	SUR1
1771138_at	-0.373211	0.0124874	0.293816	0.531925	---	YBR219C	---
1777748_at	-0.373184	0.0205079	0.327647	0.484593	---	YPL225W	---
1772229_at	-0.372924	0.00100821	0.170856	0.767368	---	YKL163W	PIR3
1769927_at	-0.372545	0.00422378	0.224013	0.649727	---	YBR258C	SHG1
1773126_at	-0.372017	0.0300333	0.348411	0.457908	---	YNL146C-A	---
1776914_at	-0.370643	0.0108376	0.288718	0.539526	---	YLR456W	---
1779985_at	-0.370587	0.00577999	0.249162	0.603519	---	YBR093C	PHO5
1779560_at	-0.369949	0.00433775	0.225182	0.647467	---	YHR160C	PEX18
1777703_at	-0.368759	0.113196	0.477723	0.320824	---	YNL328C	MDJ2
AFFX-YER022w5_at	-0.367482	0.0968581	0.459352	0.337855	---	---	---
1770230_at	-0.367335	0.00792964	0.271349	0.566472	---	YGR204C-A	---
1779969_at	-0.367058	0.0357061	0.36425	0.4386	2541240	SPBC8D2.11	SPBC8D2.11
1772813_at	-0.366841	0.000704106	0.147971	0.829824	---	YOL155C	HPF1
1770592_at	-0.366199	0.00929253	0.278519	0.555145	---	YJL089W	SIP4
1778477_at	-0.364663	0.00941525	0.278519	0.555145	---	YIL138C	TPM2
1775393_at	-0.363362	0.0729906	0.432738	0.363775	---	YGR271C-A	EFG1
1769565_at	-0.363159	0.00199458	0.199059	0.701017	2540482	SPBC25H2.14	mug16
1771259_at	-0.36184	0.0216116	0.331332	0.479737	1669532	SPMIT.10	ScpofMp09
1771615_at	-0.361749	0.0408584	0.375045	0.425917	---	YKL183C-A	---
1771340_at	-0.360576	0.00585445	0.249162	0.603519	---	YLR267W	BOP2
1773341_at	-0.359979	0.0516899	0.392872	0.405749	---	YMR105W-A	---
1773889_at	-0.359889	0.00185944	0.199059	0.701017	---	YOL131W	---
1771375_at	-0.359792	0.0780049	0.4367	0.359817	---	YBL049W	MOH1
1778408_at	-0.359528	0.00498017	0.237729	0.623919	---	YIL015W	BAR1
1779438_at	-0.357732	0.00617293	0.249162	0.603519	---	YJL105W	SET4
1777328_at	-0.356975	0.00152578	0.18805	0.725727	---	YJL127C-B	---
1778518_at	-0.356895	0.00092815	0.170856	0.767368	---	YNL012W	SPO1
1778113_at	-0.356785	0.00858254	0.274887	0.560846	2540097	SPBC11C11.03	ndc80
1770459_at	-0.355111	0.10417	0.467648	0.330081	---	YNR075W	COS10
1772570_at	-0.354792	0.0427597	0.379604	0.420669	---	YKR083C	DAD2
AFFX-25srRnab_at	-0.35432	0.059588	0.413344	0.383688	---	---	---
1774618_at	-0.353394	0.0130196	0.296952	0.527314	---	YDR320C-A	DAD4
1771208_at	-0.353226	0.011643	0.292787	0.533448	2540499	SPBC25D12.02c	dnt1
1776781_at	-0.35271	0.00401481	0.22193	0.653785	---	YDR016C	DAD1
1772548_at	-0.352021	0.0199637	0.325806	0.487041	---	YER085C	---
1778380_at	-0.350749	0.0957906	0.458462	0.338697	---	YGR249W	MGA1
1777384_at	-0.350627	0.0118204	0.293816	0.531925	---	YML047C	PRM6
1779909_at	-0.349523	0.0161557	0.312468	0.505195	2543411	SPAPB1A10.10c	ypt71
1775979_at	-0.348816	0.0080893	0.271349	0.566472	2539082	SPCC126.03	pus1
1774240_at	-0.347573	0.00605729	0.249162	0.603519	---	YGR059W	SPR3
1772980_at	-0.34612	0.115237	0.479789	0.31895	2540700	SPBC21C3.16c	spt4
1779805_at	-0.345417	0.000366163	0.108147	0.965986	---	YLR350W	ORM2
1773662_at	-0.344856	0.00156593	0.18805	0.725727	---	YGR066C	---
1779369_at	-0.34467	0.0929172	0.453686	0.343244	---	YOR134W	BAG7
1770789_at	-0.344054	0.00106632	0.170856	0.767368	2542461	SPAC19A8.13	usp101
1769914_at	-0.341781	0.126354	0.49189	0.308132	---	YDR076W	RAD55
1776067_at	-0.34107	0.0327309	0.354966	0.449813	2542071	SPAC26H5.03	pcf2
1774491_s_at	-0.339971	0.00434321	0.225182	0.647467	---	YBR299W /// YGR292W	MAL12 /// MAL32
AFFX-r2-Sp-5.8SrRNA_at	-0.339371	0.0277788	0.346409	0.460411	---	---	---
1774534_at	-0.338387	0.0401675	0.373374	0.427856	---	YNL130C-A	DGR1
1774669_at	-0.337453	0.0705577	0.430276	0.366253	---	YBR196C-B	---
1773240_at	-0.337433	0.0075252	0.266528	0.574257	---	YHL022C	SPO11
1776120_at	-0.337414	0.0909804	0.452042	0.344821	---	YER175W-A	---
1777444_at	-0.335818	0.0076684	0.267615	0.57249	---	YMR174C	PAI3
1778689_at	-0.335279	0.00806807	0.271349	0.566472	---	YBR111W-A	SUS1
AFFX-DapX-5_at	-0.333939	0.156871	0.521989	0.282339	---	---	---
1776580_at	-0.333806	0.0167242	0.316197	0.500042	---	YDR314C	RAD34
1770227_at	-0.333536	0.0126393	0.295133	0.529982	---	YPL216W	---
1773539_at	-0.333321	0.0237361	0.338691	0.470197	---	YGL005C	COG7
1774370_at	-0.331865	0.00819075	0.271349	0.566472	2538749	SPCC1672.11c	SPCC1672.11c
1776791_at	-0.331553	0.035177	0.362742	0.440402	---	YGL205W	POX1
1779517_at	-0.331394	0.0442527	0.381985	0.417954	---	YKL221W	MCH2
1779897_at	-0.330137	0.00814996	0.271349	0.566472	---	YNR034W-A	---
1778556_at	-0.329345	0.0470046	0.386827	0.412484	---	YML003W	---
1773135_at	-0.328266	0.025173	0.339836	0.46873	---	YPL054W	LEE1
1777725_at	-0.327798	0.0116476	0.292787	0.533448	---	YDR357C	CNL1
1773976_at	-0.327469	0.0426988	0.379604	0.420669	---	YBR203W	COS111
1779725_at	-0.326015	0.012261	0.293816	0.531925	---	YOL013W-A	---
1770668_at	-0.325997	0.0173167	0.318534	0.496844	---	YJR079W	---
1774607_at	-0.325935	0.00413098	0.223562	0.650602	2541249	SPBC947.01	SPBC947.01
1776844_at	-0.325261	0.132243	0.496458	0.304117	---	YDL039C	PRM7
1777366_at	-0.324681	0.00653486	0.24994	0.602165	---	YIL045W	PIG2
1779332_at	-0.323565	0.0170859	0.318534	0.496844	---	YPR027C	---
1775781_at	-0.322204	0.00055074	0.131319	0.881673	---	YOL119C	MCH4
1772122_s_at	-0.321781	0.0205953	0.328562	0.483382	---	YBL111C /// YDR545W /// YER190W /// YFL064C /// YGR296W /// YHL049C /// YHR218W /// YIL177C /// YJL225C /// YLR462W /// YLR467W /// YML133C /// YNL339C /// YOR396W /// YPL283C /// YPR202W	YRF1-1 /// YRF1-2 /// YRF1-3 /// YRF1-5 /// YRF1-6 /// YRF1-7 /// YRF1-8
AFFX-LysX-5_at	-0.321656	0.000836197	0.160995	0.793187	---	---	---
1774429_at	-0.321411	0.0197877	0.325806	0.487041	---	YPL279C	---
AFFX-r2-Sc-25SrRNA-M_at	-0.320595	0.0758379	0.434869	0.361642	---	---	---
1773594_at	-0.320559	0.00304713	0.210132	0.677507	---	YBR298C	MAL31
1775157_at	-0.320343	0.0202689	0.327361	0.484973	2542222	SPAC31G5.18c	SPAC31G5.18c
1772545_at	-0.319314	0.0147365	0.304523	0.51638	---	YDR079C-A	TFB5
1777710_at	-0.319309	0.0227249	0.336197	0.473407	---	YDR179C	CSN9
1780088_at	-0.318595	0.0914078	0.452607	0.344278	---	YLR162W-A	RRT15
1774413_at	-0.318499	0.0520541	0.395307	0.403066	2541742	SPAC22H10.09	SPAC22H10.09
1772762_s_at	-0.318323	0.0145891	0.303683	0.517579	2539128 /// 2540834	SPBC18H10.18c /// SPCC1682.06	SPBC18H10.18c /// SPCC1682.06
1778290_at	-0.318257	0.00111568	0.170856	0.767368	---	YGR244C	LSC2
1776275_at	-0.318188	0.08306	0.442317	0.354267	---	YJL077W-B	---
1779289_at	-0.317726	0.110942	0.474448	0.323811	---	YBL074C	AAR2
1778666_at	-0.316942	0.0182643	0.318534	0.496844	---	YHR096C	HXT5
AFFX-25srRnac_at	-0.316176	0.071666	0.432449	0.364065	---	---	---
1775390_at	-0.315521	0.00620113	0.249162	0.603519	---	YMR104C	YPK2
1769337_at	-0.315478	0.00130883	0.178786	0.747666	2541188	SPBC83.16c	SPBC83.16c
1777284_at	-0.315284	0.0214071	0.331332	0.479737	---	YBL029W	---
1780085_at	-0.314345	0.00503323	0.237729	0.623919	---	YER015W	FAA2
1776520_at	-0.313351	0.00704607	0.258867	0.586924	---	YNL211C	---
1771802_at	-0.312422	0.0471173	0.387142	0.41213	---	YER054C	GIP2
1773089_at	-0.312329	0.00354742	0.217724	0.662093	---	YMR058W	FET3
1774571_at	-0.31177	0.0843607	0.443432	0.353173	---	YGR126W	---
AFFX-LysX-M_at	-0.31138	0.00362608	0.217724	0.662093	---	---	---
1771072_at	-0.311061	0.0437964	0.381888	0.418064	---	YMR159C	ATG16
1779758_at	-0.31081	0.0319886	0.353783	0.451263	3361506	SPAC17G8.09	shg1
1778197_at	-0.31016	0.00869262	0.275859	0.559313	---	YGL183C	MND1
1773104_s_at	-0.309898	0.103358	0.466734	0.330931	---	YBL005W-A /// YBL005W-B /// YDR170W-A /// YMR045C /// YMR046C /// YNL284C-A /// YNL284C-B	---
1772218_at	-0.309466	0.0564737	0.407087	0.390312	---	YMR063W	RIM9
1772307_at	-0.30927	0.00628467	0.249162	0.603519	---	YML016C	PPZ1
1770859_at	-0.308444	0.0101565	0.282381	0.549165	---	YGR287C	IMA1
1777536_at	-0.308149	0.0220048	0.333058	0.47748	---	YGR067C	---
1775908_at	-0.308098	0.0509574	0.392261	0.406425	2539097	SPCC757.04	SPCC757.04
AFFX-Scv2-r2-Bs-dap-5_at	-0.307682	0.162259	0.526522	0.278583	---	---	---
1769637_at	-0.307391	0.00333451	0.217183	0.663175	---	YBL018C	POP8
1777258_at	-0.306912	0.049591	0.391086	0.407728	---	YDL070W	BDF2
1779790_at	-0.306687	0.00550627	0.242631	0.615054	---	YNR063W	---
AFFX-18srRnaa_at	-0.305824	0.0686944	0.429037	0.367505	---	---	---
1773477_at	-0.305428	0.00259216	0.20306	0.692375	---	YJR119C	JHD2
1776528_at	-0.30433	0.0302331	0.348762	0.457471	---	YDL021W	GPM2
1779077_at	-0.304233	0.0172515	0.318534	0.496844	---	YER113C	TMN3
AFFX-r2-Sc-5.8SrRNA_at	-0.302631	0.0447429	0.383449	0.416293	---	---	---
AFFX-r2-Bs-thr-5_s_at	-0.302602	0.115187	0.479789	0.31895	---	---	---
1772599_at	-0.302599	0.0356118	0.364055	0.438833	2539622	SPBC12C2.11	SPBC12C2.11
1771852_at	-0.302309	0.0101449	0.282381	0.549165	2539736	SPBC12C2.12c	glo1
1777090_at	-0.302274	0.0583951	0.412532	0.384543	2540271	SPBC30D10.08	mgm101
1773710_at	-0.300865	0.00462476	0.2329	0.63283	---	YJR116W	TDA4
1776107_at	-0.299757	0.0236531	0.338691	0.470197	---	YBR298C-A	---
1775769_at	-0.299677	0.00380059	0.220293	0.657	---	YAL065C	---
1778278_at	-0.299588	0.11466	0.479515	0.319198	---	YOL067C	RTG1
1776627_at	-0.298244	0.0447178	0.383449	0.416293	2539324	SPCC18.04	pof6
1775137_s_at	-0.297569	0.04215	0.37861	0.421808	---	YOR389W /// YPL277C	---
1772580_at	-0.297407	0.0104797	0.285593	0.544253	---	YDR424C	CAD1 /// DYN2
1770636_at	-0.297287	0.0081266	0.271349	0.566472	---	YGL240W	DOC1
1770886_at	-0.2971	0.0952749	0.457253	0.339844	---	YLR030W	---
1771627_at	-0.296844	0.0311295	0.351339	0.454274	---	YGR295C	COS6
1772569_at	-0.294195	0.0135817	0.299754	0.523235	2541326	SPBP35G2.03c	sgo1
1773753_at	-0.294132	0.00961989	0.280495	0.552075	2541838 /// 2541977	SPAC5D6.01	rps2201 /// rps2202
1775774_at	-0.29397	0.00928461	0.278519	0.555145	2539553	SPCC4B3.11c	SPCC4B3.11c
1772949_at	-0.293387	0.0460157	0.385924	0.413498	---	YIL046W-A	---
1773608_at	-0.293108	0.0254012	0.339836	0.46873	---	YLR307W	CDA1
1778753_at	-0.292859	0.0447451	0.383449	0.416293	---	YMR001C-A	---
1770556_at	-0.292736	0.116406	0.480844	0.317996	---	YLL038C	ENT4
1776964_at	-0.292722	0.165809	0.53192	0.274154	---	YHR105W	YPT35
1777464_at	-0.292551	0.00155213	0.18805	0.725727	---	YGL230C	---
1773239_at	-0.292134	0.0212818	0.331332	0.479737	2542537	SPAC19D5.04	ptr1
1776772_at	-0.291979	0.0781688	0.436945	0.359573	---	YMR251W	GTO3
1772330_at	-0.291095	0.0110811	0.288718	0.539526	---	YDR414C	ERD1
AFFX-r2-Bs-dap-M_at	-0.291047	0.0522136	0.395968	0.40234	---	---	---
1771109_at	-0.290868	0.0447168	0.383449	0.416293	---	YHL028W	WSC4
1779118_at	-0.290802	0.0261221	0.339836	0.46873	---	YPR116W	RRG8
1776583_at	-0.290688	0.0690206	0.429452	0.367085	---	YOR382W	FIT2
1770541_at	-0.290538	0.0054246	0.240976	0.618026	---	YGR271C-A	EFG1
1773642_at	-0.290015	0.0687842	0.429037	0.367505	2542009	SPAC212.08c	SPAC212.08c
1772958_at	-0.289324	0.0256293	0.339836	0.46873	---	YGR052W	FMP48
AFFX-r2-Sc-TDH1-M_at	-0.289267	0.0299762	0.348411	0.457908	---	---	---
1779453_at	-0.288424	0.0274444	0.345892	0.461059	2543665	SPAC9.06c	SPAC9.06c
AFFX-PheX-M_at	-0.288261	0.0482799	0.388835	0.410234	---	---	---
1774163_at	-0.287875	0.0053224	0.240344	0.619167	---	YKL096C-B	---
1776254_at	-0.287579	0.010136	0.282381	0.549165	---	YMR268C	PRP24
1773227_at	-0.287523	0.122834	0.488019	0.311563	---	YDR437W	GPI19
1773263_at	-0.28658	0.00748026	0.266268	0.574681	2541600	SPAC6F12.17	rna14
1779770_at	-0.286547	0.00456644	0.232102	0.63432	2540931	SPBC365.07c	SPBC365.07c
1778233_at	-0.286433	0.0165873	0.315794	0.500596	---	YLL061W	MMP1
1777878_at	-0.285675	0.0170763	0.318534	0.496844	---	YDR218C	SPR28
AFFX-Scv2-r2-Bs-thr-5_s_at	-0.285492	0.0700192	0.429821	0.366713	---	---	---
1771656_at	-0.284877	0.152538	0.517723	0.285903	2542121	SPAC17H9.05	ebp2
1774990_at	-0.284493	0.0174821	0.318534	0.496844	---	YOR159C	SME1
1770651_at	-0.284282	0.0393551	0.372035	0.429416	---	YBR296C-A	---
1772743_at	-0.283922	0.0142147	0.302625	0.519095	---	YDR369C	XRS2
1776611_at	-0.283481	0.0097598	0.280495	0.552075	---	YBL071C-B	---
1778084_at	-0.283399	0.0315161	0.352516	0.452822	---	YNL122C	---
1777835_at	-0.282513	0.00372662	0.220132	0.657316	3361409	SPAPB17E12.03	SPAPB17E12.03
1779524_at	-0.282426	0.0593827	0.413047	0.384	---	YIL170W /// YOL156W	HXT11
1771409_at	-0.282008	0.00224927	0.20306	0.692375	2541862	SPAC23H3.07c	mrp2
RPTR-Sc-ECOLOXL_at	-0.281396	0.00807826	0.271349	0.566472	---	---	---
1772178_at	-0.281322	0.0165508	0.31565	0.500794	2542621	SPAC5H10.05c	SPAC5H10.05c
1775441_at	-0.280471	0.0871412	0.448468	0.348269	---	YKL109W	HAP4
1778656_at	-0.280266	0.027757	0.346409	0.460411	---	YLR080W	EMP46
1778176_at	-0.280248	0.00942046	0.278519	0.555145	2543620	SPAC4D7.04c	SPAC4D7.04c
1773159_s_at	-0.278839	0.0693786	0.429821	0.366713	---	YBL005W-B /// YBR012W-B /// YDR261W-B /// YER160C /// YGR027W-B /// YGR161C-D /// YJR029W /// YLR035C-A /// YMR045C /// YMR050C /// YNL284C-B /// YOR142W-B	---
AFFX-ThrX-M_at	-0.278785	0.0396577	0.372706	0.428634	---	---	---
1776912_at	-0.278728	0.0575192	0.409916	0.387305	---	YPL162C	---
1779480_at	-0.278619	0.0284022	0.346409	0.460411	2538695	SPCC1494.02c	taf13
1775243_at	-0.277987	0.023847	0.338691	0.470197	2540391	SPBC31F10.05	mug37
RPTR-Sc-J01347-1_at	-0.277546	0.23811	0.602192	0.220265	---	---	---
1780089_at	-0.277307	0.0904222	0.451409	0.34543	---	YER106W	MAM1
1773885_at	-0.276882	0.0571769	0.409369	0.387885	---	YDL085C-A	---
1771735_at	-0.276162	0.0595798	0.413344	0.383688	---	YCR024C-A	PMP1
1771734_at	-0.274428	0.0750222	0.434869	0.361642	---	YKL011C	CCE1
1770168_s_at	-0.274087	0.0106354	0.286686	0.542593	---	YOR390W /// YPL279C	---
AFFX-Scv2-r2-Bs-lys-5_at	-0.274061	0.128289	0.493244	0.306938	---	---	---
1778940_at	-0.273774	0.0500386	0.391389	0.407391	2539360	SPCC613.04c	rng3
1776475_at	-0.273416	0.00714847	0.258867	0.586924	2541290	SPBC9B6.06	mrpl10
1779583_at	-0.273076	0.345557	0.682805	0.165703	---	YIL060W	---
1779891_at	-0.272466	0.046848	0.386827	0.412484	2538884	SPCC1393.08	SPCC1393.08
1773804_at	-0.271161	0.0256147	0.339836	0.46873	---	YBR114W	RAD16
1775904_at	-0.27035	0.0542846	0.401326	0.396503	---	YMR136W	GAT2
1769536_at	-0.270158	0.100566	0.463405	0.33404	2539922	SPBC1773.11c	mug89
1777212_at	-0.270126	0.129535	0.493916	0.306347	---	YIL071C	PCI8
1775220_at	-0.269504	0.0181444	0.318534	0.496844	---	YNL279W	PRM1
1778668_at	-0.269166	0.0430151	0.38048	0.419669	---	YHR044C	DOG1
1771790_at	-0.269066	0.0501846	0.391389	0.407391	2542562	SPAC27F1.10	SPAC27F1.10
1778375_at	-0.268778	0.0260751	0.339836	0.46873	---	YLR136C	TIS11
1777383_at	-0.267372	0.0178045	0.318534	0.496844	---	YOR092W	ECM3
1777850_at	-0.267305	0.119473	0.485353	0.313942	---	YNL097C-B	---
1775586_at	-0.267187	0.0596887	0.413357	0.383674	2542135	SPAC13A11.04c	ubp8
1777280_at	-0.267087	0.045951	0.385924	0.413498	2540966	SPBC3D6.09	dpb4
1773438_at	-0.266787	0.00299476	0.210132	0.677507	2539970	SPBC1773.01	SPBC1773.01
1778376_at	-0.266468	0.0267883	0.342717	0.465065	2539349	SPCC613.11c	meu23
1770312_at	-0.26614	0.00142852	0.184432	0.734165	---	YOR266W	PNT1
1777427_at	-0.266057	0.0331212	0.354966	0.449813	2540230	SPBC32F12.05c	cwf12
1778584_at	-0.265968	0.0761625	0.434869	0.361642	2539423	SPCC663.12	cid12
1777222_at	-0.265869	0.0679385	0.427329	0.369238	---	YBR148W	YSW1
1770159_at	-0.265759	0.0140711	0.302625	0.519095	---	YIL005W	EPS1
1774052_at	-0.265737	0.0304781	0.34886	0.457348	---	YDR275W	BSC2
1774597_at	-0.265368	0.0593075	0.413025	0.384024	2543055	SPAC806.06c	SPAC806.06c
RPTR-Sc-AF292559-2_s_at	-0.265361	0.00980073	0.280495	0.552075	---	---	---
1776952_at	-0.265154	0.0906117	0.45153	0.345314	2542865	SPAC144.01	SPAC144.01
1779095_at	-0.265002	0.011912	0.293816	0.531925	---	YIR028W	DAL4
1776850_at	-0.264662	0.0804531	0.438598	0.357933	2540852	SPBC428.12c	SPBC428.12c
1777128_at	-0.264578	0.00545413	0.241307	0.61743	---	YGR153W	---
1777918_at	-0.264261	0.0284378	0.346409	0.460411	---	YIL122W	POG1
1771403_at	-0.26395	0.00761395	0.267541	0.57261	---	YKR104W	---
1774858_at	-0.263947	0.0341697	0.35939	0.444434	---	YFR023W	PES4
1774938_at	-0.263759	0.113808	0.478849	0.319801	---	YGL006W-A	---
1772853_at	-0.263514	0.00790887	0.271349	0.566472	---	YMR319C	FET4
1771963_at	-0.263479	0.00344427	0.217567	0.662408	---	YHR209W	CRG1
1771695_at	-0.262943	0.132639	0.496458	0.304117	---	YPR001W	CIT3
1777520_at	-0.262899	0.0491646	0.391086	0.407728	2543382	SPAC890.02c	alp7
1772391_at	-0.26277	0.039942	0.372807	0.428516	---	YIL057C	RGI2
1776958_at	-0.262372	0.0196326	0.325806	0.487041	---	YNL058C	---
1772278_at	-0.261706	0.0109029	0.288718	0.539526	---	YDR285W	ZIP1
1775926_at	-0.261687	0.0488325	0.390767	0.408082	---	YJL179W	PFD1
1775714_at	-0.261686	0.109445	0.473923	0.324292	2541190	SPBC776.06c	SPBC776.06c
1775212_s_at	-0.261499	0.0204833	0.327647	0.484593	2538692 /// 2539091 /// 2539156	SPCC162.04c	wtf13 /// wtf16 /// wtf18
1771025_at	-0.261141	0.0374547	0.367691	0.434518	2539117	SPCC74.06	mak3
1771944_at	-0.26097	0.00983678	0.280495	0.552075	---	YIL013C	PDR11
1772078_at	-0.260684	0.0925396	0.453483	0.343439	2538809	SPCC285.03	SPCC285.03
1777712_at	-0.260623	0.0831444	0.442317	0.354267	---	YAR075W	---
1773977_at	-0.260404	0.00648216	0.24994	0.602165	---	YNR028W	CPR8
1772271_at	-0.260316	0.0235001	0.338691	0.470197	2541780	SPAC732.01	vma11
1777600_s_at	-0.259671	0.0088244	0.276146	0.558862	5802927 /// 5802928	SPAC1556.06	meu1 /// meu2
1771554_at	-0.259249	0.00266581	0.20306	0.692375	---	YOL104C	NDJ1
1772329_at	-0.258561	0.0714784	0.432033	0.364483	2539164	SPCC16A11.17	cdc21
1772642_at	-0.258438	0.0753155	0.434869	0.361642	---	YLR312C	---
AFFX-ThrX-5_at	-0.257764	0.0734946	0.434369	0.362141	---	---	---
1776888_at	-0.257706	0.0405386	0.373529	0.427676	2541503	SPAC22A12.01c	pso2
1775906_at	-0.257496	0.00469449	0.235214	0.628537	---	YMR299C	DYN3
1774674_at	-0.257434	0.109084	0.473923	0.324292	2540558	SPBC2D10.17	clr1
1776589_at	-0.257263	0.0181998	0.318534	0.496844	---	YLR332W	MID2
1779126_at	-0.257157	0.0139864	0.302625	0.519095	---	YHL003C	LAG1
1777347_at	-0.257135	0.0575413	0.409916	0.387305	2539044	SPCC338.11c	rrg1
1776544_at	-0.256971	0.0180247	0.318534	0.496844	---	YBL100W-C	---
1775729_at	-0.256733	0.0276915	0.346409	0.460411	---	YNL117W	MLS1
1772992_s_at	-0.25673	0.030945	0.350875	0.454847	---	YOR389W /// YPL278C	---
1777763_at	-0.256435	0.00474941	0.235214	0.628537	---	YMR173W /// YMR173W-A	DDR48
1770974_at	-0.2564	0.0457526	0.385196	0.414318	---	YNR004W	SWM2
1772177_at	-0.256076	0.133784	0.496955	0.303683	2539689	SPBC1861.03	mak10
1778512_at	-0.255833	0.00833901	0.2724	0.564793	---	YBR162W-A	YSY6
1774273_at	-0.25539	0.310556	0.657578	0.182053	2538894	SPCC1322.09	SPCC1322.09
1773777_at	-0.255037	0.0155715	0.307713	0.511853	---	YER038C	KRE29
1769586_at	-0.254564	0.0428494	0.379604	0.420669	---	YOL028C	YAP7
1780136_at	-0.254484	0.0843064	0.443359	0.353244	2540724	SPBC19G7.07c	SPBC19G7.07c
1773145_s_at	-0.254326	0.327529	0.667396	0.175617	---	YGR109W-A /// YGR109W-B /// YIL080W /// YIL082W /// YIL082W-A	---
1770524_at	-0.254114	0.0245048	0.338775	0.470089	2539898	SPBC12D12.07c	trx2
1779337_at	-0.25382	0.0551851	0.402585	0.395143	2543435	SPAC630.15	mug177
1770072_at	-0.253799	0.037715	0.367691	0.434518	---	YMR008C	PLB1
1778989_at	-0.253144	0.00190284	0.199059	0.701017	---	YOR079C	ATX2
1776230_at	-0.25279	0.0225189	0.335714	0.47403	2540602	SPBC19F5.04	SPBC19F5.04
1773235_at	-0.252614	0.0207993	0.328715	0.483181	---	YLR460C	---
1778254_at	-0.252487	0.0829208	0.442317	0.354267	---	YEL057C	---
1779615_at	-0.252427	0.0125021	0.293816	0.531925	---	YBR092C	PHO3
1770784_at	-0.252379	0.0883882	0.449677	0.347099	2540998	SPBC3D6.05	ptp4
1771509_at	-0.25237	0.0100532	0.282381	0.549165	---	YGL055W	OLE1
1779214_at	-0.252367	0.00951339	0.279469	0.553667	---	YKL073W	LHS1
1772131_s_at	-0.252279	0.144247	0.508829	0.293428	---	YNL019C /// YNL033W	---
1779682_at	-0.251911	0.00355187	0.217724	0.662093	---	YJL130C	URA2
1771123_at	-0.251895	0.0240124	0.338691	0.470197	2541336	SPBP35G2.10	mit1
1776751_at	-0.251801	0.017377	0.318534	0.496844	2542427	SPAC6F6.12	SPAC6F6.12
1772076_at	-0.251677	0.0172979	0.318534	0.496844	---	YGL090W	LIF1
1776172_at	-0.251404	0.0998794	0.462366	0.335014	---	YBR072C-A	---
1772840_at	-0.251243	0.0970059	0.459352	0.337855	2543562	SPAC4H3.09	SPAC4H3.09
1770741_at	-0.251186	0.00909469	0.278519	0.555145	2542415	SPACUNK4.08	SPACUNK4.08
1775796_at	-0.251054	0.0172412	0.318534	0.496844	2540363	SPBC2F12.09c	atf21
1773506_at	-0.250866	0.0822392	0.440937	0.355623	---	YLR173W	---
1778603_at	-0.250768	0.0296501	0.348405	0.457916	2541086	SPBC685.04c	aps2
1778140_x_at	-0.250467	0.0573942	0.409785	0.387444	2539156 /// 2539347	SPCC830.02	wtf16 /// wtf9
1776719_at	-0.250456	0.105003	0.468302	0.329474	---	YLR393W	ATP10
1774248_at	-0.250277	0.0490816	0.391086	0.407728	2540411	SPBC2D10.18	abc1
1777994_at	-0.249618	0.0330606	0.354966	0.449813	2542531	SPAC3A12.11c	cwf2
1778128_at	-0.249396	0.00395089	0.22193	0.653785	---	YHL016C	DUR3
1770900_at	-0.248962	0.0171284	0.318534	0.496844	---	YCR091W	KIN82
1772066_at	-0.248897	0.0151915	0.30495	0.515772	---	YHL042W	---
1778677_at	-0.248556	0.0298213	0.348411	0.457908	---	YDR009W	GAL3
1769975_at	-0.248315	0.0134398	0.299754	0.523235	2543104	SPAC869.01	SPAC869.01
1778593_at	-0.248172	0.208504	0.575162	0.24021	---	YKR015C	---
1771654_at	-0.248022	0.102201	0.465938	0.331672	2542311	SPAC16A10.05c	dad1
1776442_at	-0.247839	0.0870878	0.448468	0.348269	2542632	SPAC24H6.05	cdc25
1778649_at	-0.247529	0.0244088	0.338775	0.470089	---	YGL170C	SPO74
1773064_at	-0.247511	0.0347002	0.361045	0.442438	2540439	SPBC31F10.06c	sar1
1775023_at	-0.247496	0.0136327	0.299754	0.523235	---	YJR003C	---
1769789_at	-0.247369	0.0742929	0.434869	0.361642	2539236	SPCC1672.08c	tfa2
1773617_at	-0.247305	0.0893172	0.450734	0.346079	---	YCL001W-A	---
1774022_at	-0.246632	0.00197006	0.199059	0.701017	---	YOL158C	ENB1
1772062_s_at	-0.246596	0.0632687	0.418017	0.378806	---	YFL061W /// YNL335W	DDI2 /// DDI3
1772734_at	-0.246275	0.1279	0.493244	0.306938	---	YNL067W	RPL9B
1771595_at	-0.24558	0.0666171	0.42498	0.371631	2543670	SPAPB1E7.06c	eme1
1769683_at	-0.245477	0.0149405	0.30495	0.515772	---	YCL018W	LEU2
1772647_at	-0.245418	0.0401197	0.373374	0.427856	---	YDR018C	---
1775019_at	-0.244767	0.0570613	0.409369	0.387885	2539527	SPCC338.16	pof3
1775168_at	-0.24407	0.0259558	0.339836	0.46873	2543326	SPAC56F8.12	SPAC56F8.12
1771934_at	-0.244036	0.0363925	0.364844	0.437892	---	YOR365C	---
1774880_at	-0.243812	0.0330206	0.354966	0.449813	---	YKL006C-A	SFT1
1772681_s_at	-0.243642	0.246122	0.607471	0.216475	---	YOR394W /// YPL282C	PAU21 /// PAU22
1770403_at	-0.243168	0.0215058	0.331332	0.479737	2541764	SPAC22F3.12c	rgs1
AFFX-r2-Bs-dap-3_at	-0.243116	0.0237989	0.338691	0.470197	---	---	---
AFFX-r2-Sc18SrRNA-M_at	-0.243059	0.0807066	0.438895	0.35764	---	---	---
1769958_at	-0.243035	0.0194165	0.324841	0.488329	---	YMR135C	GID8
1773448_at	-0.242859	0.0364613	0.364844	0.437892	2543395	SPAC4G9.13c	vps26
1778025_at	-0.242828	0.0331319	0.354966	0.449813	---	YER180C-A	SLO1
1773687_at	-0.242569	0.0103168	0.283331	0.547707	---	YPL207W	TYW1
AFFX-r2-Sp-18SrRNA-M_at	-0.242354	0.145606	0.510635	0.291889	---	---	---
1778854_at	-0.242289	0.101534	0.465509	0.332072	2540437	SPBC25B2.07c	mug164
1778342_at	-0.242073	0.0151549	0.30495	0.515772	2540967	SPBC36B7.08c	SPBC36B7.08c
1779835_at	-0.241463	0.00624525	0.249162	0.603519	---	YBL040C	ERD2
1776524_at	-0.241346	0.0311966	0.351339	0.454274	---	YBL028C	---
1778789_at	-0.241333	0.00871276	0.275859	0.559313	---	YNL234W	---
1777608_at	-0.241299	0.04544	0.384044	0.415619	2539172	SPCC1020.08	SPCC1020.08
1770110_at	-0.24112	0.0111757	0.288718	0.539526	2540647	SPBC18H10.07	SPBC18H10.07
1774488_at	-0.240622	0.00606213	0.249162	0.603519	---	YOL107W	---
1778542_at	-0.240595	0.0455851	0.384082	0.415576	---	YEL048C	TCA17
AFFX-BioB-5_at	-0.240464	0.0554163	0.403612	0.394036	---	---	---
1776060_at	-0.240368	0.0546439	0.40212	0.395644	2542266	SPAC17D4.02	cdc45
AFFX-18srRnab_at	-0.240117	0.0620878	0.416521	0.380363	---	---	---
1777587_at	-0.240084	0.0409827	0.375354	0.425559	---	YPR159C-A	---
1771001_at	-0.239915	0.0366084	0.365219	0.437446	2542628	SPAC24H6.06	sld3
1774244_at	-0.239821	0.0482676	0.388835	0.410234	2542138	SPAC589.10c	SPAC589.10c
1778786_at	-0.239722	0.121093	0.488019	0.311563	2543170	SPAC343.09	ubx3
1769701_at	-0.23967	0.0224295	0.335505	0.474301	2541488	SPAC227.17c	SPAC227.17c
1770015_at	-0.23805	0.109593	0.473923	0.324292	---	YOR011W-A	---
1779866_at	-0.237864	0.0622141	0.416633	0.380246	---	YLR121C	YPS3
1774817_at	-0.237248	0.015252	0.30495	0.515772	---	YOR386W	PHR1
1772214_at	-0.236802	0.0793402	0.437931	0.358594	---	YGL015C	---
1772226_at	-0.236741	0.00502748	0.237729	0.623919	---	YAL026C	DRS2
1779327_at	-0.236688	0.104705	0.468302	0.329474	---	YJR154W	---
1771768_at	-0.236681	0.0132542	0.299261	0.52395	2542805	SPAC15A10.08	ain1
1770800_at	-0.236575	0.0442881	0.381989	0.417949	2540988	SPBC354.08c	SPBC354.08c
1772834_at	-0.236572	0.249433	0.610071	0.214619	2543080	SPAC3A11.10c	SPAC3A11.10c
1772381_at	-0.236524	0.0425324	0.379484	0.420807	2543248	SPAC3H1.01c	orp3
1773388_at	-0.236441	0.0329826	0.354966	0.449813	2540468	SPBC23G7.04c	nif1
1774909_at	-0.23644	0.0253582	0.339836	0.46873	---	YDR125C	ECM18
1773458_at	-0.236206	0.126267	0.49189	0.308132	2541246	SPBC8E4.02c	SPBC8E4.02c
1774951_at	-0.236175	0.101757	0.465509	0.332072	2539799	SPBC106.11c	plg7
1776811_at	-0.236112	0.0174796	0.318534	0.496844	---	YKL029C	MAE1
1769726_at	-0.235814	0.0218498	0.332092	0.478742	---	YDR515W	SLF1
1777415_at	-0.235596	0.1071	0.470224	0.327695	2538752	SPCC830.11c	SPCC830.11c
1778480_at	-0.2352	0.0441728	0.381899	0.418052	2543535	SPAC4G8.07c	SPAC4G8.07c
1774212_at	-0.23513	0.0910268	0.452042	0.344821	2540979	SPBC3H7.10	SPBC3H7.10
1773740_at	-0.234707	0.0576995	0.410241	0.386961	2541683	SPAC22G7.03	SPAC22G7.03
1776281_at	-0.234245	0.00404136	0.22193	0.653785	---	YKR030W	GMH1
1779997_at	-0.233525	0.104133	0.467648	0.330081	2539899	SPBC16D10.01c	SPBC16D10.01c
1777409_at	-0.233327	0.0221066	0.333215	0.477275	---	YCR015C	---
1779551_at	-0.233256	0.0135207	0.299754	0.523235	---	YKL058W	TOA2
1779170_at	-0.233098	0.0420232	0.378589	0.421831	2542735	SPAC25B8.18	SPAC25B8.18
1778249_at	-0.231854	0.0147425	0.304523	0.51638	---	YDR492W	IZH1
1775187_at	-0.231292	0.0452585	0.384044	0.415619	2539120	SPCC23B6.04c	SPCC23B6.04c
1771470_at	-0.230852	0.034136	0.359382	0.444444	---	YMR010W	---
1778549_at	-0.230727	0.157043	0.522252	0.28212	2539264	SPCC550.10	meu8
1771139_at	-0.230491	0.0280096	0.346409	0.460411	---	YIL004C	BET1
1769349_s_at	-0.23041	0.116471	0.480844	0.317996	---	YNL042W-B /// YOL013W-A /// YOR072W-B	---
1771794_at	-0.230316	0.0359863	0.364844	0.437892	---	YEL030W	ECM10
1769711_at	-0.230088	0.168609	0.53392	0.272524	---	YOL019W-A	---
1774657_at	-0.230046	0.0539219	0.400519	0.397377	2540872	SPBC543.08	SPBC543.08
1775365_at	-0.229792	0.029134	0.346684	0.460066	2539772	SPBC1734.05c	spf31
1774730_at	-0.229576	0.0783556	0.437368	0.359153	2541936	SPAC222.10c	byr4
1772026_at	-0.229239	0.0181993	0.318534	0.496844	2539620	SPBC1861.01c	cnp3
1773961_at	-0.229107	0.00614616	0.249162	0.603519	---	YGR256W	GND2
1778592_at	-0.228833	0.0678756	0.427329	0.369238	---	YLR441C	RPS1A
1777360_at	-0.228754	0.031747	0.353146	0.452045	2541033	SPBC3B9.21	dcp1
1777555_at	-0.228709	0.0231491	0.338691	0.470197	---	YHR010W	RPL27A
1779221_at	-0.228549	0.0366024	0.365219	0.437446	2540834	SPBC18H10.18c	SPBC18H10.18c
1777926_at	-0.228443	0.26731	0.627506	0.202382	2541786	SPAC22F3.08c	rok1
1775549_at	-0.228363	0.0601388	0.414355	0.382627	---	YKL137W	CMC1
1770437_at	-0.228346	0.142418	0.506463	0.295452	---	YPR015C	---
RPTR-Sc-M10961-2_at	-0.228056	0.10396	0.467648	0.330081	---	---	---
1770143_at	-0.228021	0.172999	0.53886	0.268524	2539312	SPCC777.14	prp4
1776637_at	-0.227892	0.050347	0.391389	0.407391	2539684	SPBC16A3.16	SPBC16A3.16
1779644_at	-0.227673	0.028498	0.346409	0.460411	---	---	---
1769544_at	-0.22758	0.00709858	0.258867	0.586924	---	YLR149C	---
1771534_at	-0.226889	0.0297914	0.348411	0.457908	---	YPL193W	RSA1
1774180_at	-0.226777	0.0326949	0.354966	0.449813	---	YBL026W	LSM2
1777860_at	-0.226609	0.0312574	0.351339	0.454274	---	YJL170C	ASG7
1772826_at	-0.226546	0.0152642	0.30495	0.515772	---	YKR063C	LAS1
1773293_at	-0.226466	0.0266041	0.341633	0.46644	---	YAR070C /// YHR214C-E	---
1770299_at	-0.226413	0.0249205	0.339836	0.46873	2543078	SPAC31A2.15c	dcc1
1778920_at	-0.226301	0.142011	0.505832	0.295994	---	YOR032W-A	---
1778680_at	-0.226178	0.0191819	0.324415	0.488899	2542193	SPAC9G1.11c	spn4
1773222_at	-0.226073	0.00397148	0.22193	0.653785	2542900	SPAC144.08	SPAC144.08
1777931_at	-0.226003	0.0567261	0.4081	0.389234	2541729	SPAC22H12.02	tfg3
1772006_at	-0.22588	0.0464798	0.386827	0.412484	---	YDR383C	NKP1
1776720_at	-0.225718	0.0698351	0.429821	0.366713	2538767	SPCC1672.12c	SPCC1672.12c
1774533_at	-0.22536	0.214821	0.582088	0.235012	2538838	SPCC1682.02c	mcm3
1774540_at	-0.225349	0.128492	0.493244	0.306938	---	YGR248W	SOL4
1778807_at	-0.22515	0.0414516	0.375889	0.42494	2540720	SPBC216.07c	tor2
1771853_at	-0.224868	0.0405254	0.373529	0.427676	---	YGL041C-B	---
1771092_at	-0.224353	0.0762607	0.434869	0.361642	2539108	SPCC1223.02	nmt1
1772304_at	-0.224045	0.0300132	0.348411	0.457908	---	SPBPB21E7.08	---
1769667_at	-0.223569	0.0146074	0.303683	0.517579	---	YOL122C	SMF1
1771506_at	-0.223091	0.179896	0.545948	0.262849	2543582	SPAC4H3.06	SPAC4H3.06
1774333_at	-0.222679	0.178537	0.545139	0.263493	2541562	SPAC24B11.05	SPAC24B11.05
1775814_at	-0.222675	0.0197189	0.325806	0.487041	---	YDL178W	DLD2
1769784_at	-0.222613	0.134731	0.497572	0.303144	2543360	SPAC664.10	klp2
1775600_at	-0.222402	0.074587	0.434869	0.361642	---	YLR453C	RIF2
1772268_at	-0.22225	0.0181783	0.318534	0.496844	---	YPR091C	NVJ2
1779115_at	-0.22211	0.0383947	0.368051	0.434092	---	YEL059C-A	SOM1
1770591_at	-0.222098	0.0753628	0.434869	0.361642	2539829	SPBC17G9.04c	nup85
1775956_at	-0.221819	0.010895	0.288718	0.539526	---	YGL140C	---
1769873_s_at	-0.221675	0.102042	0.465509	0.332072	2538755 /// 2540036 /// 2541833 /// 2541991 /// 2542672 /// 2542763 /// 2542797 /// 2542903 /// 2543673 /// 3361218 /// 3361422	SPAC13D1.01c /// SPAC167.08 /// SPAC19D5.09c /// SPAC26A3.13c /// SPAC27E2.08 /// SPAC2E1P3.03c /// SPAC9.04 /// SPAPB15E9.03c /// SPBC1289.17 /// SPBC1E8.04 /// SPBC9B6.02c /// SPCC1020.14 /// SPCC1494.11c	Tf2-1 /// Tf2-11 /// Tf2-12 /// Tf2-2 /// Tf2-3 /// Tf2-4 /// Tf2-5 /// Tf2-6 /// Tf2-7 /// Tf2-8 /// Tf2-9
1774056_at	-0.221512	0.00266509	0.20306	0.692375	---	YMR031C	EIS1
1772323_at	-0.221308	0.037091	0.367691	0.434518	2540541	SPBC1A4.03c	top2
1778830_at	-0.221123	0.0351817	0.362742	0.440402	---	YAR050W	FLO1
1777593_at	-0.221104	0.0277877	0.346409	0.460411	---	YEL020W-A	TIM9
1778404_at	-0.220925	0.0649822	0.422694	0.373974	---	YMR244W	---
1773163_at	-0.220892	0.00880118	0.276146	0.558862	2539810	SPBC1271.07c	SPBC1271.07c
1779616_at	-0.220811	0.00873419	0.275859	0.559313	2541067	SPBC337.07c	SPBC337.07c
1776361_at	-0.220594	0.13216	0.496458	0.304117	2542924	SPAC12B10.04	SPAC12B10.04
1775662_at	-0.220524	0.0736327	0.434715	0.361795	2540989	SPBC3B9.07c	rpa43
1771164_at	-0.2203	0.0871053	0.448468	0.348269	2543639	SPAC458.03	tel2
1774784_at	-0.220288	0.030952	0.350875	0.454847	2538901	SPCP1E11.07c	cwf18
AFFX-Scv2-r2-Bs-thr-M_s_at	-0.220113	0.0383811	0.368051	0.434092	---	---	---
1778806_at	-0.219954	0.0281906	0.346409	0.460411	---	YGR014W	MSB2
RPTR-Sc-M10961-1_at	-0.219867	0.0446764	0.383449	0.416293	---	---	---
1773370_at	-0.219654	0.0441169	0.381888	0.418064	---	YKL201C	MNN4
1771291_at	-0.219145	0.128867	0.493434	0.306771	---	YAL037C-A	---
1771531_at	-0.218968	0.0382659	0.368051	0.434092	---	YJL139C	YUR1
RPTR-Sc-X58791-2_s_at	-0.21872	0.0261132	0.339836	0.46873	---	---	---
1770607_at	-0.21851	0.0550561	0.402585	0.395143	---	YLR336C	SGD1
1777853_at	-0.21849	0.0200941	0.326283	0.486405	---	YER145C	FTR1
1773724_at	-0.218418	0.0160576	0.312468	0.505195	2540497	SPBC27.04	SPBC27.04
1774064_at	-0.218267	0.00635861	0.249162	0.603519	---	YDL121C	---
1775306_at	-0.218211	0.0338704	0.358711	0.445255	2543232	SPAC6B12.03c	SPAC6B12.03c
1771084_at	-0.218025	0.136859	0.500547	0.300555	---	YIL150C	MCM10
1770365_at	-0.217956	0.00586487	0.249162	0.603519	2543421	SPAC3G9.14	sak1
1775259_at	-0.217914	0.0253929	0.339836	0.46873	2540196	SPBC1709.03	SPBC1709.03
1774601_at	-0.217542	0.0189483	0.32333	0.490354	---	YLR057W	MNL2
1778963_at	-0.21752	0.0654286	0.42296	0.373701	---	YKL021C	MAK11
1776304_at	-0.217402	0.00371706	0.220132	0.657316	---	YDR256C	CTA1
1771717_at	-0.217378	0.0348821	0.361319	0.442109	---	SPCC548.02c	---
1772505_at	-0.217131	0.0158038	0.309505	0.509332	---	YGL101W	---
1779474_at	-0.217128	0.0145915	0.303683	0.517579	2541279	SPBC8E4.03	SPBC8E4.03
1772468_at	-0.216944	0.0992689	0.462029	0.335331	---	YKR094C	RPL40B
1774562_at	-0.216722	0.0638735	0.418609	0.378192	2538875	SPCC962.02c	bir1
1773352_at	-0.216597	0.0173455	0.318534	0.496844	---	YPL060W	MFM1
1780105_at	-0.216482	0.124376	0.489531	0.31022	---	YNL237W	YTP1
1774290_at	-0.216211	0.00876945	0.276146	0.558862	---	YBR218C	PYC2
1779267_at	-0.215791	0.0714638	0.432033	0.364483	---	YER096W	SHC1
1776044_at	-0.215742	0.067138	0.426809	0.369767	---	YGL158W	RCK1
1777690_at	-0.215413	0.0447731	0.383449	0.416293	---	YIL101C	XBP1
1776709_at	-0.215355	0.0201292	0.326368	0.486293	---	YML130C	ERO1
1775331_at	-0.21532	0.0149659	0.30495	0.515772	---	YPL171C	OYE3
1776796_at	-0.214958	0.0228249	0.336197	0.473407	2542767	SPAC1565.07c	SPAC1565.07c
1779222_at	-0.214879	0.0245193	0.338775	0.470089	2543598	SPAC4G9.14	SPAC4G9.14
1778307_at	-0.214845	0.187668	0.551321	0.258596	2540559	SPBC26H8.04c	SPBC26H8.04c
1773519_at	-0.214731	0.0083412	0.2724	0.564793	---	YOL002C	IZH2
1779665_at	-0.214693	0.0621275	0.416521	0.380363	---	YPL174C	NIP100
1775180_s_at	-0.214688	0.0670513	0.426754	0.369823	---	YAR010C /// YBR012W-A /// YBR012W-B /// YDR098C-A /// YDR098C-B /// YDR210C-C /// YDR210C-D /// YDR261C-C /// YDR261C-D /// YDR316W-A /// YDR316W-B /// YDR365W-A /// YDR365W-B /// YER137C-A /// YER138C /// YER159C-A /// YER160C /// YGR027W-A /// YGR027W-B /// YGR038C-A /// YGR038C-B /// YGR161C-C /// YGR161C-D /// YHR214C-B /// YHR214C-C /// YJR026W /// YJR027W /// YJR028W /// YJR029W /// YLR157C…	---
1776314_at	-0.214664	0.0347814	0.361045	0.442438	---	YDR124W	---
1771373_at	-0.2144	0.149982	0.514308	0.288776	---	YHR139C	SPS100
1773812_at	-0.214385	0.132575	0.496458	0.304117	2540854	SPBC4B4.12c	SPBC4B4.12c
1774888_at	-0.214382	0.101738	0.465509	0.332072	---	YJL045W	---
1776343_at	-0.21411	0.155603	0.520397	0.283666	---	YDL113C	ATG20
1770218_at	-0.214043	0.0142639	0.302625	0.519095	2543067	SPAC3G6.07	SPAC3G6.07
1777411_at	-0.213956	0.040033	0.373277	0.427969	2541275	SPBC947.06c	SPBC947.06c
1775034_at	-0.21378	0.199474	0.565168	0.247822	2540390	SPBC31E1.06	bms1
1769402_at	-0.213706	0.00589209	0.249162	0.603519	2539448	SPCC825.04c	SPCC825.04c
1777549_at	-0.213668	0.0269139	0.342717	0.465065	---	YPR036W-A	---
1779653_at	-0.213338	0.0395673	0.372706	0.428634	2541398	SPBPB2B2.11	SPBPB2B2.11
1776000_at	-0.213299	0.147175	0.512042	0.290694	2540142	SPBC1773.07c	sbp1
RPTR-Sc-U55943-1_at	-0.213078	0.0997928	0.462366	0.335014	---	---	---
1770920_at	-0.213056	0.0297142	0.348411	0.457908	---	YPL189C-A	COA2
AFFX-DapX-M_at	-0.212938	0.0673952	0.426953	0.36962	---	---	---
1777747_at	-0.21289	0.221608	0.589219	0.229723	2541385	SPBP8B7.15c	SPBP8B7.15c
1778921_at	-0.212793	0.205793	0.571576	0.242926	---	YDR365C	ESF1
1772770_at	-0.212781	0.013504	0.299754	0.523235	2541746	SPAC20G4.04c	hus1
1779313_s_at	-0.212781	0.0809963	0.439166	0.357371	---	YEL075C /// YER189W	---
1773923_at	-0.212687	0.069457	0.429821	0.366713	---	YOR192C	THI72
1774062_at	-0.212453	0.157219	0.522339	0.282047	2542154	SPAC17G8.02	SPAC17G8.02
1777943_at	-0.212398	0.0186283	0.321596	0.49269	---	---	---
1772408_at	-0.212386	0.0159153	0.311116	0.507078	---	YPR073C	LTP1
1778888_at	-0.212311	0.0576671	0.410241	0.386961	---	YIL144W	TID3
1776288_at	-0.212284	0.0731131	0.432817	0.363696	2543301	SPAC977.17	SPAC977.17
1776703_at	-0.212165	0.0657159	0.42296	0.373701	2540204	SPBC1271.10c	SPBC1271.10c
1778266_at	-0.212165	0.070461	0.430036	0.366495	2538864	SPCC550.01c	SPCC550.01c
1770513_at	-0.21202	0.12244	0.488019	0.311563	---	YPL033C	SRL4
1769766_at	-0.212011	0.0797481	0.438081	0.358446	---	YBR296C	PHO89
1776087_at	-0.211954	0.0842209	0.443359	0.353244	---	YHR021W-A	ECM12
1777233_at	-0.211737	0.0131615	0.297783	0.5261	---	YLR250W	SSP120
1772845_at	-0.211703	0.1818	0.548263	0.261011	3361255	SPBC428.01c	nup107
1777132_at	-0.211627	0.00790732	0.271349	0.566472	2541969	SPAC21E11.05c	cyp8
1778185_at	-0.211577	0.0340065	0.358711	0.445255	---	YDR536W	STL1
1779291_at	-0.211357	0.0201812	0.326726	0.485817	2542859	SPAC13G6.13	SPAC13G6.13
1769892_at	-0.211218	0.109908	0.474051	0.324175	---	YJR135C	MCM22
1771015_at	-0.210592	0.0834557	0.442317	0.354267	---	YPR179C	HDA3
1779718_at	-0.210557	0.0409153	0.375103	0.42585	---	YPL123C	RNY1
1772474_at	-0.210545	0.0292449	0.346684	0.460066	2540469	SPBC26H8.08c	grn1
1775273_at	-0.21025	0.0912586	0.452607	0.344278	2539819	SPBC13G1.05	SPBC13G1.05
1777858_at	-0.210239	0.0304314	0.34886	0.457348	2540220	SPBC337.03	SPBC337.03
1770256_at	-0.210067	0.058998	0.412532	0.384543	---	YJR088C	EMC2
1774796_at	-0.209975	0.135087	0.497572	0.303144	---	YJR108W	ABM1
1778243_at	-0.209947	0.131027	0.496186	0.304356	---	YLR414C	PUN1
1772348_at	-0.209836	0.0239845	0.338691	0.470197	---	YBR235W	---
1774943_at	-0.209793	0.0889032	0.450545	0.346261	2540672	SPBC23G7.05	sui1
1771236_at	-0.209616	0.161177	0.526245	0.278812	---	YGR036C	CAX4
1776311_at	-0.209372	0.0371693	0.367691	0.434518	---	YCL001W-B	---
1771988_at	-0.209278	0.261977	0.621817	0.206338	---	YGL175C	SAE2
1777241_at	-0.209099	0.132977	0.496458	0.304117	---	YOL121C	RPS19A
1775950_at	-0.209014	0.138088	0.500993	0.300169	2541088	SPBC609.05	pob3
1774580_at	-0.208985	0.0597612	0.413597	0.383422	2542406	SPAC17A5.13	SPAC17A5.13
1778169_at	-0.208925	0.0473634	0.387356	0.41189	2541017	SPBC36.07	iki3
1771527_at	-0.20877	0.0183565	0.318534	0.496844	---	YER088C	DOT6
1774743_at	-0.208621	0.0164199	0.314251	0.502724	---	YBR233W-A	DAD3
1773768_at	-0.20859	0.198452	0.563733	0.248927	2540527	SPBC23G7.13c	SPBC23G7.13c
1773069_at	-0.208359	0.15496	0.519996	0.284	2539645	SPBC146.07	prp2
1773668_at	-0.208348	0.00986078	0.280495	0.552075	---	YOR115C	TRS33
1778945_at	-0.208104	0.0260137	0.339836	0.46873	2540400	SPBC28F2.02	mep33
1777152_at	-0.207601	0.043173	0.38048	0.419669	---	YNR056C	BIO5
1779035_at	-0.207494	0.0785999	0.437368	0.359153	---	YGR023W	MTL1
1773068_at	-0.207403	0.0826284	0.44198	0.354598	2541706	SPAC16E8.15	tif45
1772848_at	-0.207336	0.0290925	0.346684	0.460066	---	YAL028W	FRT2
1771958_at	-0.207175	0.0512269	0.392261	0.406425	---	YKL124W	SSH4
1775507_at	-0.206752	0.0427195	0.379604	0.420669	---	YLR082C	SRL2
1779696_at	-0.206652	0.197137	0.563057	0.249448	---	YLR114C	AVL9
1771603_s_at	-0.206585	0.0816188	0.44012	0.356429	2539070	SPCC553.05c /// SPCC794.02	wtf5
1778892_at	-0.206343	0.0257241	0.339836	0.46873	---	YJL011C	RPC17
1775610_s_at	-0.206269	0.0243354	0.338774	0.47009	---	YCL067C /// YCR039C /// YCR096C	HMLALPHA2 /// HMRA2 /// MATALPHA2
1779397_at	-0.206197	0.00518722	0.237729	0.623919	2538805	SPCC1620.03	mug163
1777135_at	-0.205195	0.0906013	0.45153	0.345314	2542469	SPAC19A8.04	erg5
1775772_at	-0.205181	0.178994	0.545468	0.263231	2541632	SPAC323.07c	SPAC323.07c
1778882_at	-0.204642	0.0728878	0.432738	0.363775	---	YOL097W-A	---
1776682_at	-0.204637	0.129247	0.49357	0.306652	2540257	SPBC32F12.15	tfb5
AFFX-r2-Sp-TFIID-5_at	-0.204457	0.0880994	0.449154	0.347605	---	---	---
1773249_at	-0.204258	0.165951	0.53192	0.274154	2543114	SPAC607.05	rpn9
1769695_at	-0.20418	0.0499025	0.391389	0.407391	---	YDR363W	ESC2
1773934_at	-0.204143	0.0888168	0.450545	0.346261	2538988	SPCC188.11	prp45
1774998_at	-0.203731	0.0182297	0.318534	0.496844	---	YDR438W	THI74
1771325_at	-0.203699	0.0287407	0.346665	0.46009	2542345	SPAC1705.02	SPAC1705.02
1771461_at	-0.203633	0.0721268	0.432589	0.363924	---	YLL006W	MMM1
1776725_at	-0.203368	0.00578917	0.249162	0.603519	---	YOR226C	ISU2
1776453_at	-0.203319	0.0926485	0.453483	0.343439	2540996	SPBC3H7.01	spo14
1777453_at	-0.203308	0.0408747	0.375045	0.425917	---	YIL139C	REV7
1777733_at	-0.203301	0.0199404	0.325806	0.487041	---	YDR378C	LSM6
1774476_at	-0.202976	0.00819409	0.271349	0.566472	---	YOR253W	NAT5
1772305_at	-0.202949	0.0106079	0.286686	0.542593	2540683	SPBC19G7.04	SPBC19G7.04
1774574_at	-0.202834	0.0215195	0.331332	0.479737	2540588	SPBC21B10.12	rec6
1779383_at	-0.202753	0.159238	0.524456	0.280291	2540109	SPBC119.01	rpn3
1774305_at	-0.202552	0.0139475	0.302625	0.519095	2543253	SPAC8C9.05	SPAC8C9.05
AFFX-r2-Sc-WBP1-5_at	-0.202477	0.102902	0.466734	0.330931	---	---	---
1776174_at	-0.202427	0.00461758	0.2329	0.63283	---	YIL050W	PCL7
1769356_at	-0.202358	0.015715	0.308873	0.510221	---	YDR056C	---
1774165_at	-0.201908	0.309009	0.65672	0.18262	2543448	SPAC3H5.07	rpl702
1772946_at	-0.201589	0.00941355	0.278519	0.555145	---	YEL052W	AFG1
1776834_at	-0.201412	0.030487	0.34886	0.457348	2539607	SPBC11G11.06c	sme1
1778226_at	-0.201371	0.110287	0.474051	0.324175	---	YKR020W	VPS51
1771397_at	-0.201305	0.0142693	0.302625	0.519095	---	YDR458C	HEH2
1775996_at	-0.200649	0.118147	0.483924	0.315223	---	YGL146C	RRT6
1779002_at	-0.200626	0.0830603	0.442317	0.354267	2539226	SPCC16C4.20c	SPCC16C4.20c
1776266_at	-0.200577	0.0479002	0.388319	0.410812	2540122	SPBC1778.03c	SPBC1778.03c
1770637_at	-0.200528	0.0883011	0.449653	0.347123	---	YKR044W	UIP5
1779496_at	-0.200417	0.0691651	0.429452	0.367085	2540233	SPBC336.11	SPBC336.11
1774793_at	-0.20037	0.322061	0.663302	0.178289	2540413	SPBC19F8.01c	spn7
1778575_at	-0.199271	0.11166	0.475259	0.323069	2541436	SPAC11H11.03c	SPAC11H11.03c
1777792_at	-0.198732	0.157087	0.522252	0.28212	2539822	SPBC16G5.02c	SPBC16G5.02c
1774749_at	-0.1985	0.0306861	0.349674	0.456336	---	YJR155W	AAD10
1773130_at	-0.198494	0.0682762	0.428168	0.368386	2541779	SPAC23H4.15	SPAC23H4.15
1770640_at	-0.198432	0.0515397	0.392859	0.405764	---	YCR014C	POL4
1777208_at	-0.198276	0.0685373	0.428527	0.368022	2540464	SPBC23E6.02	SPBC23E6.02
1769381_at	-0.197986	0.121352	0.488019	0.311563	2540424	SPBC21H7.05	sfc6
1776527_at	-0.19779	0.249834	0.610779	0.214116	2541102	SPBC646.03	SPBC646.03
1771118_at	-0.197723	0.021639	0.331332	0.479737	3361558	SPAC14C4.16	dad3
1771558_at	-0.197691	0.0505255	0.391868	0.40686	2539485	SPCC962.05	ast1
1771142_at	-0.197638	0.141781	0.505832	0.295994	3361482	SPAPB24D3.01	SPAPB24D3.01
1770055_at	-0.197614	0.0286553	0.346409	0.460411	---	YMR306W	FKS3
1777809_at	-0.197473	0.181265	0.548237	0.261032	2543292	SPAC6C3.02c	SPAC6C3.02c
1771851_at	-0.197394	0.0198308	0.325806	0.487041	---	YHR181W	SVP26
1775607_at	-0.197369	0.127936	0.493244	0.306938	2540334	SPBC29A3.17	gef3
1774560_at	-0.197338	0.0434146	0.380766	0.419342	---	YLR034C	SMF3
1779736_at	-0.197277	0.0789879	0.437718	0.358805	---	YER039C-A	---
1772726_at	-0.196827	0.014253	0.302625	0.519095	---	YHL035C	VMR1
1769913_s_at	-0.19669	0.00943104	0.278519	0.555145	---	YDL244W /// YFL058W /// YJR156C /// YNL332W	THI11 /// THI12 /// THI13 /// THI5
1775516_at	-0.196609	0.296749	0.649134	0.187666	2540146	SPBC17A3.06	SPBC17A3.06
1779883_at	-0.196555	0.0891938	0.450734	0.346079	2541856	SPAC23H3.08c	bub3
1769507_at	-0.196325	0.049309	0.391086	0.407728	2539062	SPCC126.10	iah1
1779781_at	-0.196306	0.0636594	0.418506	0.378298	2541380	SPBPB2B2.13	SPBPB2B2.13
1772996_at	-0.196298	0.128518	0.493244	0.306938	2542058	SPAP27G11.05c	vps41
1776695_at	-0.196266	0.0292028	0.346684	0.460066	---	YER074W-A	YOS1
1769876_at	-0.196184	0.288253	0.642208	0.192324	---	YOR338W	---
1772984_at	-0.196092	0.0452058	0.384044	0.415619	2541877	SPAC11E3.05	SPAC11E3.05
1776766_at	-0.196029	0.343013	0.680687	0.167053	---	YDL039C	PRM7
1779576_at	-0.19587	0.0437866	0.381888	0.418064	---	YGR284C	ERV29
1776162_at	-0.195728	0.0122909	0.293816	0.531925	---	YPR011C	---
1774328_at	-0.195232	0.133559	0.496955	0.303683	---	YPR108W-A	---
1778274_at	-0.195056	0.0918301	0.453169	0.34374	---	YEL004W	YEA4
1773376_at	-0.194983	0.198356	0.563733	0.248927	---	YMR133W	REC114
1777785_at	-0.194854	0.222458	0.589459	0.229547	2542809	SPAC15A10.11	ubr11
1771550_at	-0.194827	0.149652	0.514171	0.288892	---	YAL064W-B	---
1775057_at	-0.194252	0.157619	0.522983	0.281513	---	YPL187W	MF(ALPHA)1
1771576_at	-0.194096	0.193641	0.558931	0.252642	3361392	---	SPAC1952.04c
1773254_at	-0.193983	0.0472671	0.387356	0.41189	---	YKL209C	STE6
1777826_at	-0.193934	0.313474	0.65923	0.180963	2540822	SPBC18E5.05c	SPBC18E5.05c
1775633_at	-0.193821	0.0477976	0.388233	0.410907	---	YBR201W	DER1
1773131_at	-0.193796	0.273123	0.631146	0.19987	2540325	SPBC21B10.10	rps402
1771348_at	-0.193613	0.0861313	0.446854	0.349834	---	YLR040C	---
1771828_at	-0.193467	0.0801682	0.438081	0.358446	---	YBL001C	ECM15
1779198_at	-0.193358	0.0110256	0.288718	0.539526	---	YOL088C	MPD2
1769947_at	-0.19333	0.105813	0.46868	0.329123	2540255	SPBC336.04	cdc6
1777441_at	-0.193311	0.106366	0.469547	0.328321	2540373	SPBC2G2.05	rpl1603
1770483_at	-0.193277	0.0177959	0.318534	0.496844	---	YMR280C	CAT8
1771489_at	-0.193019	0.099748	0.462366	0.335014	---	YOL132W	GAS4
1775093_at	-0.192893	0.0348226	0.361045	0.442438	2542837	SPAC140.04	SPAC140.04
1773848_at	-0.192807	0.0362629	0.364844	0.437892	---	YDR057W	YOS9
RPTR-Sc-J01347-1_s_at	-0.192614	0.108408	0.47307	0.325074	---	---	---
1770398_at	-0.192485	0.269634	0.629337	0.201117	2540264	SPBC32H8.03	bem46
1775873_at	-0.192478	0.132987	0.496458	0.304117	---	YNL009W	IDP3
1772241_at	-0.192365	0.0291139	0.346684	0.460066	---	YIL014W	MNT3
1778667_at	-0.192077	0.0863476	0.446854	0.349834	2539800	SPBC1347.13c	SPBC1347.13c
1772096_at	-0.192063	0.0286426	0.346409	0.460411	2540917	SPBC409.05	skp1
1771541_at	-0.192044	0.12859	0.493244	0.306938	2542038	SPAC23C11.03	SPAC23C11.03
1779794_at	-0.191985	0.0690195	0.429452	0.367085	2541308	SPBP22H7.04	SPBP22H7.04
1771617_at	-0.191896	0.0540873	0.400519	0.397377	2542674	SPAC26A3.12c	dhp1
1776673_at	-0.191398	0.00747076	0.266268	0.574681	---	YNL036W	NCE103
1772256_at	-0.191358	0.0190844	0.323842	0.489667	2540582	SPBC26H8.07c	nda3
1774299_at	-0.191305	0.0845353	0.443709	0.352902	2540164	SPBC1683.03c	SPBC1683.03c
1779652_at	-0.191009	0.186356	0.551298	0.258614	---	YOR103C	OST2
1775241_at	-0.190955	0.0395322	0.372706	0.428634	---	YFR041C	ERJ5
1777331_at	-0.190609	0.153054	0.518145	0.285549	2542707	SPAC25G10.03	zip1
1772146_at	-0.190443	0.0789775	0.437718	0.358805	---	YDR352W	---
1775612_at	-0.190442	0.0152526	0.30495	0.515772	2541885	SPAC22H10.03c	kap114
1770799_at	-0.19044	0.0774685	0.435469	0.361043	---	YDR322C-A	TIM11
1779081_at	-0.190121	0.0363812	0.364844	0.437892	---	YKL049C	CSE4
1770548_at	-0.190037	0.0630295	0.417398	0.379449	---	YMR279C	---
1777729_at	-0.190011	0.132116	0.496458	0.304117	2539677	SPBC146.08c	SPBC146.08c
1770458_at	-0.189719	0.109349	0.473923	0.324292	---	YOR032C	HMS1
1777868_at	-0.189641	0.0118859	0.293816	0.531925	2541025	SPBC3B9.06c	apg3
1772970_at	-0.18963	0.0344988	0.360768	0.442772	---	YPR045C	THP3
1776579_at	-0.189606	0.0512006	0.392261	0.406425	2539894	SPBC1709.12	rid1
1777997_at	-0.189488	0.0175657	0.318534	0.496844	---	YMR162C	DNF3
1773461_at	-0.189388	0.0491163	0.391086	0.407728	---	YML115C	VAN1
1775018_at	-0.189351	0.127998	0.493244	0.306938	---	YLL018C-A	COX19
1770867_at	-0.189181	0.0274739	0.345892	0.461059	---	YDL237W	AIM6
1777678_at	-0.188905	0.0882479	0.449591	0.347182	---	YJL107C	---
1775931_at	-0.188322	0.185114	0.550014	0.259627	2539162	SPCC14G10.02	SPCC14G10.02
1779479_at	-0.188318	0.0235258	0.338691	0.470197	---	YBR043C	QDR3
1776192_at	-0.188121	0.155266	0.519996	0.284	2540008	SPBC12D12.02c	cdm1
1778527_at	-0.187956	0.00957267	0.280456	0.552135	---	YBR287W	---
1770544_at	-0.187886	0.18262	0.548263	0.261011	2542050 /// 5802836	SPAC212.02	SPAC212.02 /// SPBCPT2R1.02
1777143_s_at	-0.187836	0.0945009	0.455746	0.341277	---	YDL246C /// YJR159W	SOR1 /// SOR2
1772252_at	-0.187773	0.0284814	0.346409	0.460411	---	YOR019W	---
1776351_at	-0.187703	0.0460561	0.385967	0.41345	---	YBL029C-A	---
RPTR-Sc-J01347-4_at	-0.187199	0.0290358	0.346684	0.460066	---	---	---
1774624_at	-0.187196	0.0977673	0.460154	0.337097	2539683	SPBC146.05c	cwf25
1772424_at	-0.187003	0.0147691	0.304523	0.51638	2540436	SPBC28F2.10c	ngg1
1776620_at	-0.186828	0.144627	0.509196	0.293115	---	YPL038W-A	---
1774264_at	-0.186793	0.0755285	0.434869	0.361642	---	YGL054C	ERV14
1772498_at	-0.18664	0.12091	0.488019	0.311563	2542881	SPAC13F5.03c	gld1
1772489_at	-0.186346	0.116013	0.480404	0.318393	2539560	SPCC736.08	cbf11
1774427_at	-0.186307	0.0357187	0.36425	0.4386	---	YCR003W	MRPL32
1771992_at	-0.186267	0.0513641	0.392797	0.405831	---	YPL043W	NOP4
1770206_at	-0.186052	0.13629	0.499539	0.301431	2542313	SPAC16A10.07c	taz1
1773187_at	-0.186044	0.201627	0.566813	0.24656	---	YMR106C	YKU80
AFFX-r2-Sp-SRB4-3_at	-0.185928	0.0146173	0.303683	0.517579	---	---	---
1770892_at	-0.185858	0.0527027	0.397471	0.400695	---	YBR138C	---
1774222_at	-0.18555	0.0329234	0.354966	0.449813	---	YKR074W	AIM29
1774699_at	-0.185446	0.103339	0.466734	0.330931	---	YDL214C	PRR2
1777369_at	-0.185425	0.0584702	0.412532	0.384543	---	YER118C	SHO1
1776277_x_at	-0.185339	0.125942	0.49189	0.308132	2539991 /// 2541200 /// 2542463	SPAC1834.03c	hhf1 /// hhf2 /// hhf3
1778852_at	-0.185275	0.0419353	0.37811	0.422382	---	YPL027W	SMA1
1774399_at	-0.185224	0.0437812	0.381888	0.418064	2540175	SPBC106.16	pre6
1780176_at	-0.185145	0.0392834	0.371679	0.429832	2542877	SPAC13G6.15c	SPAC13G6.15c
1769681_at	-0.185116	0.031297	0.351339	0.454274	---	YOL105C	WSC3
1775629_at	-0.185106	0.0204002	0.327361	0.484973	---	YPL109C	---
1774568_at	-0.184795	0.0395382	0.372706	0.428634	2538975	SPCC16C4.05	SPCC16C4.05
1775055_at	-0.184762	0.159045	0.524454	0.280293	---	YCR018C	SRD1
1774781_at	-0.184686	0.136863	0.500547	0.300555	2541653	SPAC11D3.07c	SPAC11D3.07c
1776419_at	-0.184685	0.0340395	0.358711	0.445255	---	YMR256C	COX7
1773569_at	-0.184681	0.331803	0.67147	0.172973	2540990	SPBC36B7.06c	mug20
1771679_at	-0.184669	0.0480655	0.388613	0.410482	---	YIL090W	ICE2
1777204_at	-0.184546	0.0593155	0.413025	0.384024	---	YLR068W	FYV7
1769338_at	-0.184541	0.0605163	0.414784	0.382178	---	YKL055C	OAR1
1772822_at	-0.184005	0.0594171	0.413047	0.384	2541510	SPAC22A12.02c	mug103
1771047_at	-0.183826	0.0425441	0.379484	0.420807	2540847	SPBC428.18	cdt1
1774090_at	-0.183795	0.0431678	0.38048	0.419669	---	YOR262W	---
1776861_at	-0.183762	0.0477584	0.388233	0.410907	2541094	SPBC651.08c	rpc1
1775851_at	-0.183703	0.0593158	0.413025	0.384024	---	YKL026C	GPX1
1771760_at	-0.183593	0.0820713	0.440937	0.355623	2541973	SPAC6G9.13c	bqt1
1772467_s_at	-0.183337	0.0622976	0.416894	0.379974	---	YHR054C /// YHR056C	RSC30
1779334_at	-0.183261	0.0117968	0.293816	0.531925	---	YDL219W	DTD1
AFFX-r2-Sc-18SrRNA-5_at	-0.183079	0.0884733	0.449901	0.346883	---	---	---
1770680_at	-0.182776	0.0311358	0.351339	0.454274	---	YGL169W	SUA5
1771759_at	-0.182421	0.220367	0.588309	0.230394	2540544	SPBC25B2.05	mis3
1777486_at	-0.182374	0.00896985	0.277944	0.556043	---	YBR256C	RIB5
1771393_at	-0.182287	0.0257734	0.339836	0.46873	---	YFR039C	---
1779672_at	-0.182259	0.101075	0.465072	0.33248	2538775	SPCC23B6.05c	ssb3
1773980_at	-0.182233	0.146726	0.511506	0.29115	---	YMR066W	SOV1
1774454_at	-0.18195	0.0773661	0.435419	0.361092	2539908	SPBC13E7.06	msd1
1774589_at	-0.181928	0.0755882	0.434869	0.361642	2543266	SPAC1002.10c	sgt1
1772506_at	-0.181833	0.160204	0.525245	0.279638	2540249	SPBC32F12.08c	duo1
1777967_at	-0.181734	0.051545	0.392859	0.405764	---	YDR478W	SNM1
1771107_at	-0.181623	0.0378788	0.367982	0.434173	2539916	SPBC11G11.07	SPBC11G11.07
1774700_at	-0.181617	0.104797	0.468302	0.329474	2543238	SPAPB8E5.07c	SPAPB8E5.07c
1769424_at	-0.181472	0.190576	0.554308	0.256249	2540308	SPBC2A9.08c	sec22
1775425_at	-0.181287	0.0697611	0.429821	0.366713	---	YML095C	RAD10
1774108_at	-0.181284	0.0619539	0.416521	0.380363	---	YMR266W	RSN1
1770378_at	-0.181265	0.0512506	0.392261	0.406425	---	YKL188C	PXA2
1769879_at	-0.181257	0.137201	0.500819	0.300319	2540362	SPBC2F12.08c	ceg1
1778897_at	-0.181186	0.224247	0.590319	0.228914	2542324	SPAC16E8.05c	mde1
1780106_at	-0.181172	0.158737	0.523953	0.280708	---	YAL018C	---
1773233_at	-0.181062	0.240308	0.60368	0.219193	---	YGL212W	VAM7
1770875_at	-0.180949	0.10332	0.466734	0.330931	2542381	SPACUNK4.07c	cta4
1779014_at	-0.180849	0.0487477	0.390767	0.408082	---	YGL142C	GPI10
1777914_at	-0.180827	0.0932364	0.454221	0.342733	2541467	SPAC22G7.02	kap111
1777160_at	-0.180557	0.0473915	0.387356	0.41189	2540035	SPBC16A3.06	SPBC16A3.06
1772778_at	-0.180552	0.0134491	0.299754	0.523235	---	YBL078C	ATG8
1769901_at	-0.180505	0.0230831	0.338593	0.470322	---	YCR094W	CDC50
1775308_at	-0.180431	0.0313326	0.351339	0.454274	---	YEL035C	UTR5
1774576_at	-0.180175	0.0181232	0.318534	0.496844	---	YNL201C	PSY2
1774406_at	-0.18004	0.184372	0.54969	0.259882	2542113	SPAC1B3.11c	ypt4
1773423_at	-0.179901	0.0901768	0.451214	0.345617	---	YOR183W	FYV12
1773630_at	-0.179862	0.186314	0.551298	0.258614	---	YHR185C	PFS1
1779892_at	-0.179818	0.0428653	0.379604	0.420669	---	YPR167C	MET16
1779707_at	-0.179783	0.0724645	0.432589	0.363924	2540666	SPBC215.04	git11
1778642_at	-0.179782	0.126095	0.49189	0.308132	2543376	SPAC3H1.06c	SPAC3H1.06c
1769310_at	-0.179768	0.0801669	0.438081	0.358446	2539380	SPCC18.05c	SPCC18.05c
1772691_at	-0.179691	0.106879	0.470188	0.327728	2539612	SPBC15C4.03	SPBC15C4.03
1775533_at	-0.179678	0.222149	0.589314	0.229653	2539153	SPCC1682.01	qcr9
1775419_at	-0.17956	0.146025	0.510971	0.291604	2543153	SPAC821.05	SPAC821.05
1779940_at	-0.179326	0.0235141	0.338691	0.470197	---	YGR191W	HIP1
1778327_at	-0.178943	0.0708884	0.4308	0.365724	---	YIL008W	URM1
1775648_at	-0.178936	0.0583748	0.412532	0.384543	---	YDL045C	FAD1
1773524_at	-0.178846	0.0691251	0.429452	0.367085	---	YMR281W	GPI12
1771850_at	-0.178823	0.13985	0.503761	0.297776	2542682	SPAC26A3.09c	rga2
1779659_at	-0.178799	0.155314	0.519996	0.284	---	YBR056W-A	---
1772737_s_at	-0.178763	0.162062	0.526392	0.27869	---	YBL111C /// YDR545W /// YEL077C /// YER190W /// YFL066C /// YGR296W /// YHL050C /// YHR218W /// YIL177C /// YJL225C /// YLL066C /// YLL067C /// YLR466W /// YLR467W /// YML133C /// YNL339C /// YOR396W /// YPL283C /// YPR204W	YRF1-1 /// YRF1-2 /// YRF1-3 /// YRF1-4 /// YRF1-5 /// YRF1-6 /// YRF1-7 /// YRF1-8
1777791_at	-0.178723	0.0509956	0.392261	0.406425	---	YOL073C	---
1777193_at	-0.17866	0.170568	0.536702	0.270267	2540094	SPBC146.10	mug57
1778083_at	-0.178595	0.253583	0.614039	0.211804	2542715	SPAC25H1.08c	SPAC25H1.08c
1779948_at	-0.178531	0.132614	0.496458	0.304117	2542651	SPAC24C9.12c	SPAC24C9.12c
1776490_s_at	-0.178379	0.259472	0.619864	0.207704	---	YBL107W-A /// YER138W-A /// YOR192C-C	---
1775894_at	-0.178322	0.127506	0.493244	0.306938	2542172	SPAC17A2.04c	SPAC17A2.04c
1778728_at	-0.178305	0.075952	0.434869	0.361642	---	YDR003W	RCR2
AFFX-Scv2-r2-Ec-bioB-5_at	-0.178274	0.13523	0.497572	0.303144	---	---	---
1775936_at	-0.178258	0.0472453	0.387356	0.41189	2539982	SPBC1539.06	SPBC1539.06
1771791_s_at	-0.17821	0.0447131	0.383449	0.416293	---	YBL100W-A /// YBL100W-B /// YCL019W /// YCL020W /// YDR034C-C /// YDR034C-D /// YDR210W-A /// YDR210W-B /// YDR261W-A /// YDR261W-B /// YFL002W-A /// YFL002W-B /// YGR161W-A /// YGR161W-B /// YLR410W-A /// YLR410W-B /// YOR192C-A /// YOR192C-B /// YOR343W-A /// YOR343W-B	---
1774637_at	-0.178141	0.0259723	0.339836	0.46873	2540073	SPBC1539.07c	SPBC1539.07c
1779720_at	-0.178078	0.0508938	0.392261	0.406425	---	YOR119C	RIO1
1777454_at	-0.178004	0.0643835	0.420049	0.3767	3361316	SPBC2D10.03c	SPBC2D10.03c
1774736_at	-0.177844	0.0242357	0.338691	0.470197	---	YPR098C	---
1779403_at	-0.177746	0.0875776	0.448861	0.347888	---	YER158C	---
1779396_at	-0.177662	0.139025	0.502953	0.298472	2539714	SPBC1861.07	SPBC1861.07
1770605_at	-0.177523	0.0834671	0.442317	0.354267	2543635	SPAC3H8.03	SPAC3H8.03
1773810_at	-0.177496	0.057317	0.409739	0.387493	---	YGL007C-A	---
AFFX-r2-Sp-URA4-5_at	-0.177427	0.125549	0.491276	0.308674	---	---	---
1776979_at	-0.177245	0.360642	0.693001	0.159266	2541581	SPAC1486.10	thi1
1778357_at	-0.177083	0.0932227	0.454221	0.342733	---	YPL156C	PRM4
1772411_at	-0.176947	0.127879	0.493244	0.306938	2539959	SPBC1703.11	SPBC1703.11
1774855_at	-0.176796	0.148547	0.513573	0.289398	---	YDR522C	SPS2
1769415_at	-0.176642	0.0673269	0.426953	0.36962	2539896	SPBC146.02	SPBC146.02
1774343_at	-0.176482	0.0258851	0.339836	0.46873	---	YDR065W	RRG1
AFFX-r2-Sc-EAF5-5_at	-0.176456	0.121623	0.488019	0.311563	---	---	---
1778980_at	-0.176114	0.179197	0.545502	0.263204	---	YDR324C	UTP4
1773839_at	-0.175814	0.0983784	0.461012	0.336288	---	YPL175W	SPT14
1773047_at	-0.175496	0.0929542	0.453686	0.343244	---	YMR158C-A	---
1777002_at	-0.175449	0.215631	0.582262	0.234882	2538913	SPCC31H12.08c	ccr4
1773525_at	-0.175381	0.0227065	0.336197	0.473407	---	YDL128W	VCX1
1769475_at	-0.17534	0.293086	0.646065	0.189724	2542171	SPAC17G6.11c	SPAC17G6.11c
1775539_at	-0.175296	0.0659347	0.42296	0.373701	---	YGL262W	---
1776724_at	-0.175161	0.146855	0.511506	0.29115	---	YLR238W	FAR10
1778466_at	-0.175084	0.253315	0.613743	0.212014	2543042	SPAP8A3.09c	paa1
1773737_at	-0.175014	0.0786944	0.437368	0.359153	---	YFL055W	AGP3
1775788_at	-0.174775	0.197099	0.563057	0.249448	2539461	SPCC63.08c	ppk36
1772377_at	-0.174575	0.299027	0.650096	0.187023	---	YPL121C	MEI5
1774581_at	-0.174562	0.172316	0.53756	0.269573	2541021	SPBC3B8.10c	SPBC3B8.10c
1775449_at	-0.174558	0.227526	0.59172	0.227884	---	YNR032C-A	HUB1
1772054_at	-0.174136	0.0848221	0.444574	0.352056	---	YJR078W	BNA2
1780023_at	-0.174086	0.0657616	0.42296	0.373701	2540745	SPBC21C3.18	spo4
1773537_at	-0.17407	0.125294	0.490758	0.309133	2540895	SPBC577.15c	sim3
1777540_at	-0.174006	0.0593383	0.413025	0.384024	2539877	SPBC16G5.07c	SPBC16G5.07c
1772160_at	-0.173705	0.0589867	0.412532	0.384543	2543479	SPAC688.04c	gst3
1774318_at	-0.173641	0.238776	0.602619	0.219957	2539405	SPCC553.03	pex1
1770336_at	-0.173634	0.134388	0.497323	0.303362	2539293	SPCC553.08c	SPCC553.08c
1769530_at	-0.173574	0.170253	0.536375	0.270531	2540433	SPBC2D10.06	rep1
1770563_at	-0.173563	0.0758211	0.434869	0.361642	2541143	SPBC725.08	SPBC725.08
1779627_at	-0.173482	0.054903	0.402311	0.395438	---	YHR079C-A	SAE3
1774451_at	-0.173409	0.143466	0.507742	0.294357	2543331	SPAC56E4.07	SPAC56E4.07
1769625_at	-0.173372	0.0506903	0.391946	0.406774	2542949	SPAC1142.05	ctr5
1772864_at	-0.173289	0.128092	0.493244	0.306938	---	YKR100C	SKG1
1779825_at	-0.173029	0.128204	0.493244	0.306938	---	YNR065C	---
1778050_at	-0.173029	0.103571	0.466924	0.330754	2539140	SPCC1259.11c	gyp2
1769504_at	-0.172994	0.0396553	0.372706	0.428634	---	YML019W	OST6
1771018_at	-0.172983	0.0130704	0.296952	0.527314	2542596	SPAC1B3.17	clr2
1776051_at	-0.172966	0.243688	0.606992	0.216817	2542812	SPAC6F6.01	cch1
1773292_at	-0.172777	0.103493	0.466764	0.330902	---	YGR034W	RPL26B
1776018_at	-0.172769	0.105848	0.46868	0.329123	2542604	SPAC1952.14c	mrpl25
1776177_at	-0.172765	0.158337	0.523384	0.28118	2540288	SPBC3B9.01	SPBC3B9.01
1780245_at	-0.172531	0.313508	0.65923	0.180963	2541944	SPAC222.06	mak16
1775560_at	-0.172528	0.0481329	0.388763	0.410315	---	YJR106W	ECM27
1771890_at	-0.172162	0.213682	0.581392	0.235531	2538764	SPCC1906.02c	SPCC1906.02c
1772862_s_at	-0.172161	0.0234451	0.338691	0.470197	2541410 /// 2542627 /// 2542943 /// 2543349	SPAC750.04c /// SPAC977.02 /// SPBC1348.03 /// SPBPB2B2.17c	SPAC750.04c /// SPAC977.02 /// SPBC1348.03 /// SPBPB2B2.17c
1778661_at	-0.172149	0.0874751	0.448861	0.347888	2540985	SPBC3D6.03c	trzl
1769830_at	-0.172127	0.30821	0.656043	0.183068	2540051	SPBC32H8.12c	act1
AFFX-r2-Bs-phe-3_at	-0.172078	0.082054	0.440937	0.355623	---	---	---
1779850_at	-0.171964	0.0555945	0.40366	0.393984	---	YPR160W	GPH1
1772523_at	-0.171886	0.0740005	0.434869	0.361642	2540723	SPBC20F10.09	lsm5
1772883_at	-0.171827	0.393787	0.714861	0.145778	---	YBL013W	FMT1
1773144_at	-0.171671	0.150983	0.515767	0.287546	2542636	SPAP27G11.13c	nop10
1774386_at	-0.171619	0.0963781	0.459119	0.338074	2541165	SPBC776.12c	hsk1
1769867_at	-0.17147	0.0585325	0.412532	0.384543	2543645	SPAC607.09c	btn1
1770919_at	-0.171312	0.360436	0.693001	0.159266	2541243	SPBP18G5.02	SPBP18G5.02
1772283_at	-0.171257	0.0678411	0.427329	0.369238	---	YER061C	CEM1
1773816_at	-0.171144	0.0526238	0.397425	0.400745	---	YBR244W	GPX2
1769908_at	-0.171112	0.0877103	0.448861	0.347888	---	YLR262C	YPT6
1776064_at	-0.170945	0.0635912	0.418377	0.378432	---	YKL217W	JEN1
1770381_at	-0.170939	0.114309	0.479515	0.319198	---	YGL089C	MF(ALPHA)2
1771037_at	-0.170754	0.0638945	0.418609	0.378192	2541633	SPAC664.01c	swi6
1774339_at	-0.170597	0.0302708	0.348762	0.457471	---	YOL048C	RRT8
1779853_at	-0.170524	0.0351297	0.362742	0.440402	---	YHR071W	PCL5
1773989_at	-0.170439	0.021048	0.330004	0.481481	---	YJL091C	GWT1
1771423_at	-0.170346	0.210912	0.578091	0.238004	2538874	SPCC777.06c	SPCC777.06c
1776635_at	-0.170324	0.0123818	0.293816	0.531925	---	YGR146C-A	---
1772616_at	-0.169862	0.0988122	0.461646	0.335691	2538889	SPCC1393.07c	mug4
1773997_at	-0.169478	0.116231	0.480809	0.318028	---	YMR168C	CEP3
1775498_at	-0.16947	0.103487	0.466764	0.330902	---	YDR182W-A	---
1772038_at	-0.169386	0.0128965	0.296952	0.527314	2543403	---	SPAC823.04
1773473_at	-0.169357	0.406672	0.723242	0.140716	2541215	SPBC887.16	SPBC887.16
1775024_at	-0.169343	0.0286434	0.346409	0.460411	---	YJL031C	BET4
1772788_at	-0.169286	0.0588296	0.412532	0.384543	2539068	SPCC1442.11c	SPCC1442.11c
1771450_at	-0.169172	0.0940816	0.45488	0.342103	---	YDL089W	NUR1
1775544_at	-0.169145	0.0488599	0.390767	0.408082	2540824	SPBC800.10c	SPBC800.10c
1777170_at	-0.169136	0.0330113	0.354966	0.449813	---	YNL260C	---
1780100_at	-0.16894	0.18832	0.551433	0.258507	2541781	SPAC23G3.07c	snf30
1775795_at	-0.168871	0.238527	0.602269	0.220209	2540346	SPBC2F12.03c	SPBC2F12.03c
1771741_at	-0.168824	0.142633	0.507057	0.294944	3361385	SPAC1639.02c	trk2
1776423_at	-0.168637	0.0172598	0.318534	0.496844	---	YKL139W	CTK1
1777437_at	-0.16849	0.148487	0.513573	0.289398	2539654	SPBC1685.03	sec11
1775405_at	-0.168393	0.154934	0.519996	0.284	2540607	SPBC23G7.07c	SPBC23G7.07c
1778051_at	-0.168318	0.0610826	0.415636	0.381287	---	YLR086W	SMC4
1777432_at	-0.168288	0.0543542	0.40134	0.396488	2540705	SPBC20F10.01	gar1
1771692_at	-0.168077	0.152244	0.51765	0.285964	---	YGR087C	PDC6
1770761_at	-0.168075	0.053193	0.398965	0.399065	2542642	SPAC24H6.02c	SPAC24H6.02c
1776250_at	-0.167968	0.128399	0.493244	0.306938	2539307	SPCC970.10c	brl2
1773316_at	-0.167948	0.030239	0.348762	0.457471	---	YEL063C	CAN1
1769684_at	-0.167839	0.077289	0.435419	0.361092	---	YBR110W	ALG1
1776878_at	-0.167783	0.0362669	0.364844	0.437892	---	YOL137W	BSC6
1774783_at	-0.16774	0.198768	0.564043	0.248687	2540858	SPBC428.19c	SPBC428.19c
1776853_at	-0.167657	0.317652	0.661453	0.179501	---	YMR230W	RPS10B
1775707_at	-0.167357	0.0833154	0.442317	0.354267	2539112	SPCC737.05	SPCC737.05
1775410_at	-0.167351	0.0997682	0.462366	0.335014	---	YHL008C	---
1769636_at	-0.167339	0.152886	0.518145	0.285549	2541216	SPBC776.09	ste13
1772112_at	-0.167286	0.0813831	0.439916	0.35663	---	YGR028W	MSP1
1776448_at	-0.16718	0.135559	0.498115	0.302671	2541577	SPAC27E2.06c	SPAC27E2.06c
1774072_at	-0.167116	0.131396	0.496458	0.304117	---	YJR095W	SFC1
1775780_at	-0.166951	0.223026	0.589713	0.22936	2539549	SPCC576.01c	SPCC576.01c
1770819_at	-0.166725	0.0548652	0.402311	0.395438	3361548	SPAC20G8.10c	SPAC20G8.10c
1777230_at	-0.1666	0.0330368	0.354966	0.449813	---	YHR028C	DAP2
1776825_at	-0.166464	0.0620698	0.416521	0.380363	---	YBR029C	CDS1
1773693_at	-0.166428	0.0423491	0.379337	0.420975	---	YBR199W	KTR4
1773315_at	-0.166144	0.0291188	0.346684	0.460066	---	YFL056C	AAD6
1775562_at	-0.166082	0.288695	0.642489	0.192134	2543304	SPAC6B12.12	tom70
1776180_at	-0.166035	0.0510192	0.392261	0.406425	---	YKL154W	SRP102
1770853_at	-0.165971	0.0606913	0.414784	0.382178	2541124	SPBC646.02	cwf11
1775701_at	-0.165798	0.0504791	0.391787	0.40695	---	YDR264C	AKR1
1774715_at	-0.165786	0.0249841	0.339836	0.46873	---	YOL136C	PFK27
1774555_at	-0.165673	0.0681561	0.428016	0.36854	2543268	SPAC1002.11	gaa1
1778908_at	-0.165615	0.279959	0.63646	0.196229	2542477	SPAC1B2.05	mcm5
1777405_at	-0.165606	0.0203405	0.327361	0.484973	---	YHR088W	RPF1
1771462_at	-0.165428	0.182426	0.548263	0.261011	---	YLR234W	TOP3
1769360_at	-0.16536	0.194414	0.559979	0.251828	2541307	SPBP22H7.03	SPBP22H7.03
1777646_at	-0.165135	0.0498732	0.391389	0.407391	---	YLL005C	SPO75
1772042_at	-0.165093	0.185002	0.550014	0.259627	2541762	SPAC139.01c	SPAC139.01c
RPTR-Sc-J01347-2_at	-0.16503	0.0376589	0.367691	0.434518	---	---	---
1775375_at	-0.164972	0.176305	0.542257	0.265795	2540531	SPBC23E6.08	sat1
1769859_at	-0.164718	0.292046	0.645394	0.190175	2541871	SPAC22F3.09c	res2
1772574_at	-0.164692	0.296128	0.648255	0.188254	---	YDR504C	SPG3
1769570_at	-0.164636	0.0354752	0.364012	0.438884	---	YDR245W	MNN10
1770233_at	-0.164611	0.0870683	0.448468	0.348269	2542349	SPAC1782.05	SPAC1782.05
AFFX-r2-TagF_at	-0.164468	0.112595	0.476727	0.32173	---	---	---
1775890_at	-0.16446	0.064146	0.419502	0.377266	---	YMR090W	---
1776073_at	-0.164426	0.162137	0.526392	0.27869	2542858	SPAC13G6.12c	chs1
1775221_at	-0.16436	0.100585	0.463405	0.33404	---	YBR255C-A	---
1770464_at	-0.164346	0.0390112	0.370386	0.431346	2539125	SPCC24B10.05	tim9
1779700_at	-0.164224	0.119961	0.486251	0.313139	2541241	SPBC887.17	SPBC887.17
1769848_at	-0.164212	0.087079	0.448468	0.348269	---	YKL140W	TGL1
1780030_at	-0.164054	0.0356126	0.364055	0.438833	---	YER077C	---
1772517_at	-0.164003	0.0956915	0.458447	0.338711	---	YKL062W	MSN4
1776977_at	-0.163901	0.250223	0.610787	0.21411	2541844	SPAC22A12.17c	SPAC22A12.17c
AFFX-r2-Sc-WBP1-M_at	-0.16388	0.0863049	0.446854	0.349834	---	---	---
1771884_at	-0.163775	0.0632035	0.417839	0.378991	---	YGL063W	PUS2
1776939_at	-0.163589	0.0468806	0.386827	0.412484	2539018	SPCC338.12	SPCC338.12
1777702_at	-0.163503	0.14837	0.513573	0.289398	2542460	SPAC1F12.03c	SPAC1F12.03c
1771071_at	-0.163428	0.286536	0.64135	0.192905	---	SPBC18E5.15	---
1770201_at	-0.163367	0.098542	0.461088	0.336216	---	YHR057C	CPR2
1770103_at	-0.163267	0.0363565	0.364844	0.437892	2539457	SPCC550.09	SPCC550.09
1773533_at	-0.163076	0.0837591	0.442966	0.353629	2540044	SPBC1778.04	spo6
1770302_at	-0.16298	0.0745152	0.434869	0.361642	---	YHR087W	RTC3
1774940_at	-0.162971	0.134979	0.497572	0.303144	2538950	SPCC188.12	spn6
1775971_at	-0.162928	0.022104	0.333215	0.477275	---	YLR088W	GAA1
1773568_at	-0.16261	0.074442	0.434869	0.361642	---	YOR068C	VAM10
1769634_at	-0.162602	0.0292966	0.346684	0.460066	---	YHR079C	IRE1
1774316_at	-0.162146	0.205097	0.57149	0.242992	2538980	SPCC2H8.02	SPCC2H8.02
1771533_at	-0.162127	0.0691576	0.429452	0.367085	---	YAR031W	PRM9
1770749_at	-0.162102	0.23793	0.602036	0.220377	---	YER124C	DSE1
1776471_at	-0.162023	0.0436241	0.381888	0.418064	---	YGL209W	MIG2
1776124_at	-0.161938	0.0842863	0.443359	0.353244	2540735	SPBC83.03c	tas3
1779235_at	-0.161807	0.0469298	0.386827	0.412484	---	YER060W	FCY21
1779067_at	-0.161696	0.0740568	0.434869	0.361642	2543341	SPAC8E11.07c	alp31
1771053_at	-0.161444	0.0999299	0.462366	0.335014	2539789	SPBC1711.16	SPBC1711.16
1779454_at	-0.16134	0.0142493	0.302625	0.519095	---	YJL094C	KHA1
1772126_at	-0.16131	0.103251	0.466734	0.330931	---	YBR040W	FIG1
1776366_at	-0.161296	0.0292555	0.346684	0.460066	---	YPL147W	PXA1
1771875_at	-0.161292	0.173761	0.539142	0.268297	2542600	SPAC186.07c	SPAC186.07c
1778427_at	-0.161213	0.174125	0.539505	0.268004	2539790	SPBC13G1.13	tfb2
1778088_at	-0.161168	0.0162533	0.313023	0.504424	---	YLR046C	---
1779857_at	-0.16114	0.0402569	0.373458	0.427758	---	YNL038W	GPI15
1769814_at	-0.16103	0.108172	0.472652	0.325458	2542923	SPAC10F6.10	SPAC10F6.10
1778709_at	-0.160881	0.275644	0.633785	0.198058	---	YIL084C	SDS3
1774649_at	-0.160588	0.0695378	0.429821	0.366713	---	YMR126C	DLT1
AFFX-BioB-M_at	-0.160451	0.153629	0.518965	0.284862	---	---	---
1779729_at	-0.160426	0.121748	0.488019	0.311563	2542558	SPAC1952.07	rad1
1770078_at	-0.16037	0.188883	0.552268	0.25785	2539285	SPCC1672.02c	sap1
1779320_at	-0.160344	0.144543	0.509196	0.293115	2541692	SPAC29E6.07	SPAC29E6.07
1777708_at	-0.160304	0.0926538	0.453483	0.343439	2540658	SPBC1A4.11c	SPBC1A4.11c
1778341_at	-0.160249	0.0968908	0.459352	0.337855	2541274	SPBP8B7.20c	SPBP8B7.20c
1775360_at	-0.160167	0.359249	0.692328	0.159688	2540323	SPBC30D10.11	gpi1
1777531_at	-0.160154	0.17448	0.539612	0.267918	---	YIL067C	---
1770720_at	-0.159819	0.0449881	0.384044	0.415619	---	YLR020C	YEH2
1773970_s_at	-0.159319	0.0773778	0.435419	0.361092	---	YJL219W /// YOL156W	HXT11 /// HXT9
1770978_at	-0.159158	0.277179	0.63465	0.197466	2541872	SPAC23H4.10c	thi4
1779580_at	-0.159116	0.0242507	0.338691	0.470197	2541154	SPBC3E7.01	fab1
1772443_at	-0.159072	0.0347643	0.361045	0.442438	---	YOR036W	PEP12
1775693_at	-0.158792	0.186644	0.551321	0.258596	2542055	SPAC6G9.03c	mug183
1770898_at	-0.158673	0.0411971	0.375795	0.425049	---	YAL010C	MDM10
1779206_at	-0.158673	0.0991763	0.462013	0.335345	2542069	SPAC27D7.13c	ssm4
1771704_at	-0.158622	0.130109	0.495412	0.305034	2539720	SPBC1711.14	rec15
1777389_at	-0.158595	0.430343	0.736538	0.132805	---	YNR069C	BSC5
1771724_at	-0.158457	0.163456	0.528373	0.277059	---	YAL053W	FLC2
AFFX-Scv2-r2-Bs-lys-3_at	-0.1584	0.171463	0.537155	0.2699	---	---	---
1779357_at	-0.158233	0.0727788	0.432738	0.363775	2538872	SPCC737.04	SPCC737.04
1775584_at	-0.158172	0.245001	0.607252	0.216631	2542649	SPAC24C9.14	otu1
1772586_at	-0.158102	0.0545805	0.40212	0.395644	---	YDR030C	RAD28
1772511_at	-0.158057	0.0572023	0.409369	0.387885	---	YMR096W	SNZ1
1775428_at	-0.157974	0.045102	0.384044	0.415619	---	YNL286W	CUS2
1771919_at	-0.157849	0.0492296	0.391086	0.407728	2541209	SPBC887.10	mcs4
1774418_at	-0.157794	0.188963	0.552268	0.25785	2538871	SPCC1259.14c	meu27
1773727_at	-0.157793	0.0268041	0.342717	0.465065	---	YFR055W	IRC7
1775421_at	-0.157653	0.0276346	0.346409	0.460411	---	YHR138C	---
1780117_at	-0.157639	0.266516	0.626899	0.202803	---	YDR523C	SPS1
1776967_at	-0.157633	0.0247454	0.339836	0.46873	---	YDR503C	LPP1
1779121_at	-0.157515	0.080657	0.438895	0.35764	2539099	SPCC24B10.22	pog1
1777180_at	-0.157514	0.0321037	0.353783	0.451263	---	YPR138C	MEP3
1776395_at	-0.157472	0.239471	0.603539	0.219295	2540619	SPBC25H2.15	SPBC25H2.15
1777064_at	-0.157466	0.0771287	0.435243	0.361269	2540786	---	ucp8
AFFX-DapX-3_at	-0.157444	0.0951565	0.457086	0.340002	---	---	---
1775657_at	-0.157427	0.118421	0.484156	0.315015	---	YOR191W	ULS1
1773007_at	-0.157395	0.291736	0.644971	0.19046	2540568	SPBC28F2.08c	SPBC28F2.08c
1771604_at	-0.157339	0.203297	0.569363	0.24461	2539827	SPBC1861.02	abp2
1776444_at	-0.157278	0.393889	0.714883	0.145765	2541504	SPAC11E3.10	SPAC11E3.10
1777095_at	-0.157273	0.0836773	0.442821	0.353772	---	YLL046C	RNP1
1776049_at	-0.157026	0.113894	0.478849	0.319801	---	YNL302C	RPS19B
1780234_at	-0.156992	0.0241632	0.338691	0.470197	---	YMR154C	RIM13
1775324_at	-0.156895	0.186942	0.551321	0.258596	2543551	SPAC4G8.06c	trm12
1774514_at	-0.156805	0.0594974	0.413342	0.38369	2539386	SPCC16C4.16c	SPCC16C4.16c
1778618_at	-0.15667	0.138657	0.502403	0.298948	3361431	---	SPAC2F3.18c
1776329_at	-0.156646	0.190228	0.553658	0.256759	2538736	SPCC1322.12c	bub1
1772471_at	-0.156626	0.219431	0.58658	0.231672	2541643	SPAC14C4.13	rad17
1777267_at	-0.156566	0.0797681	0.438081	0.358446	2540063	SPBC106.05c	tim11
1769369_at	-0.156411	0.0303339	0.348762	0.457471	2538936	SPCC10H11.01	prp11
1777656_at	-0.156375	0.0893542	0.450734	0.346079	2538734	SPCC1322.13	ade6
1769467_at	-0.156331	0.0635306	0.418377	0.378432	---	YBR065C	ECM2
1769671_at	-0.156166	0.0466462	0.386827	0.412484	---	YPR117W	---
1775152_at	-0.156148	0.146989	0.511561	0.291103	---	YMR247W-A	---
1779391_at	-0.156029	0.184108	0.54969	0.259882	2540763	SPBC405.04c	ypt7
1773012_at	-0.155929	0.0914867	0.452731	0.34416	2541719	SPAC2E1P5.01c	mns1
1775836_at	-0.155911	0.106591	0.469689	0.328189	2540820	SPBC18E5.02c	SPBC18E5.02c
1771504_at	-0.155794	0.382367	0.708503	0.149658	2541450	SPAC24C9.06c	SPAC24C9.06c
1774920_at	-0.155781	0.123197	0.488144	0.311452	2539836	SPBC1198.07c	SPBC1198.07c
1779421_at	-0.155763	0.279992	0.63646	0.196229	2539890	SPBC16C6.03c	SPBC16C6.03c
1770664_at	-0.155667	0.125602	0.491276	0.308674	2538799	SPCC5E4.05c	SPCC5E4.05c
1773287_at	-0.155433	0.0403931	0.373529	0.427676	2540915	SPBC800.13	SPBC800.13
1773297_at	-0.155408	0.124708	0.490267	0.309567	2539042	SPCC1183.05c	lig4
1771106_at	-0.155193	0.03705	0.367691	0.434518	---	YBR162C	TOS1
1771591_at	-0.15512	0.0210166	0.329984	0.481506	---	YDR297W	SUR2
1771310_at	-0.154888	0.0164615	0.314494	0.502387	---	YMR241W	YHM2
1775215_at	-0.15486	0.0438008	0.381888	0.418064	---	YJL213W	---
1774742_at	-0.15471	0.0804235	0.438598	0.357933	---	YPR157W	TDA6
1778013_at	-0.15468	0.18205	0.548263	0.261011	2541749 /// 3361430	SPAC2F3.13c	SPAC2F3.12c /// SPAC2F3.13c
1777628_at	-0.154669	0.0237924	0.338691	0.470197	---	YOR085W	OST3
1773475_at	-0.154647	0.0725204	0.432589	0.363924	---	YOR086C	TCB1
1769577_at	-0.154582	0.0648603	0.422152	0.374531	2540184	SPBC106.12c	SPBC106.12c
1772925_at	-0.154418	0.0243793	0.338775	0.470089	---	YNR011C	PRP2
1769354_at	-0.154196	0.107376	0.470445	0.327491	2538844	SPCC1183.09c	pmp31
1777428_at	-0.153958	0.279091	0.635513	0.196875	2542004	SPAC27F1.04c	nuf2
1770304_at	-0.1539	0.0588738	0.412532	0.384543	2542053	SPAC2F3.07c	SPAC2F3.07c
1776039_at	-0.153687	0.111295	0.475094	0.32322	2541673	SPAC22G7.01c	SPAC22G7.01c
1777214_at	-0.153649	0.217173	0.583686	0.233821	---	YNL162W-A	---
1773824_at	-0.153607	0.0606632	0.414784	0.382178	2540611	SPBC3E7.13c	SPBC3E7.13c
1774739_at	-0.153405	0.0717979	0.432589	0.363924	---	YIL116W	HIS5
1777118_at	-0.1534	0.176311	0.542257	0.265795	2539268	SPCC10H11.02	cwf23
1770465_at	-0.153339	0.26843	0.627734	0.202225	2539859	SPBC1706.03	fzo1
1778016_at	-0.153309	0.033045	0.354966	0.449813	2539873	SPBC13G1.11	ykt6
1772779_at	-0.153308	0.068413	0.428434	0.368116	---	YLR226W	BUR2
1770497_at	-0.153221	0.173664	0.539139	0.268299	2540675	SPBC21H7.07c	his5
1771108_at	-0.153029	0.0747943	0.434869	0.361642	---	YHR123W	EPT1
1772571_at	-0.15302	0.0562576	0.406334	0.391117	5802702	SPCC1235.15	dga1
1771322_at	-0.153005	0.131351	0.496458	0.304117	2539275	SPCC1450.04	tef5
1770445_at	-0.152959	0.164811	0.5303	0.275479	2540670	SPBC4B4.02c	nca2
1774786_at	-0.152957	0.322375	0.663765	0.177985	2543426	SPAC631.02	SPAC631.02
1774259_at	-0.152906	0.111619	0.475259	0.323069	---	YOR387C	---
1776865_at	-0.152876	0.112144	0.47611	0.322292	---	YKL071W	---
1769329_at	-0.152789	0.0500559	0.391389	0.407391	---	YNL320W	---
1772491_at	-0.152758	0.061025	0.415636	0.381287	---	YJR053W	BFA1
1770955_at	-0.152721	0.0630644	0.417398	0.379449	2542619	SPAC6G10.02c	tea3
1771668_at	-0.152386	0.114533	0.479515	0.319198	2542119	SPAC1834.08	mak1
1773728_at	-0.152249	0.0272951	0.345232	0.461889	---	YFR014C	CMK1
RPTR-Sc-U89963-1_s_at	-0.151983	0.320184	0.662925	0.178536	---	---	---
1775877_at	-0.151975	0.0656148	0.42296	0.373701	---	YOL042W	NGL1
1779858_at	-0.151971	0.0984895	0.461088	0.336216	---	YPL139C	UME1
1771613_at	-0.151901	0.0638764	0.418609	0.378192	2538929	SPCC162.02c	SPCC162.02c
1779999_s_at	-0.151813	0.20499	0.57149	0.242992	---	YHL009W-B /// YJL113W	---
1778181_at	-0.151812	0.242425	0.605608	0.217808	---	YPL166W	ATG29
1776974_at	-0.151808	0.161872	0.526392	0.27869	2540947	SPBC354.07c	SPBC354.07c
1770793_at	-0.151798	0.0458021	0.385316	0.414183	---	YLR454W	FMP27
1774623_at	-0.151727	0.164952	0.53033	0.275454	2542706	SPAC29B12.13	SPAC29B12.13
1770376_at	-0.151635	0.0252955	0.339836	0.46873	---	YFL028C	CAF16
1773938_at	-0.151555	0.210507	0.577706	0.238293	---	YKL086W	SRX1
1772001_at	-0.151318	0.114541	0.479515	0.319198	---	YOR336W	KRE5
1772809_at	-0.151267	0.0487336	0.390767	0.408082	---	YIL030C	SSM4
1780202_at	-0.151169	0.299485	0.65038	0.186833	2541654	SPAC22G7.05	SPAC22G7.05
1774267_at	-0.151105	0.0870343	0.448468	0.348269	2540395	SPBC31E1.05	gle1
1773252_at	-0.15107	0.0769723	0.434869	0.361642	2543474	SPAC959.06c	SPAC959.05c
1780210_at	-0.150986	0.0321797	0.353783	0.451263	---	YOR052C	---
1773041_at	-0.150955	0.233324	0.597083	0.223965	2539014	SPCC18B5.05c	SPCC18B5.05c
1772373_at	-0.150874	0.0615443	0.416521	0.380363	---	YLL039C	UBI4
1775133_at	-0.150684	0.0671028	0.426809	0.369767	---	YJL036W	SNX4
1777325_at	-0.150676	0.329557	0.669157	0.174472	---	YDR446W	ECM11
1772712_at	-0.150624	0.115965	0.48039	0.318406	---	YIL140W	AXL2
1779582_at	-0.150451	0.0579893	0.412033	0.385068	---	YGR057C	LST7
1770503_at	-0.150341	0.28708	0.64135	0.192905	---	YCL058C	FYV5
1776774_at	-0.150232	0.0758183	0.434869	0.361642	---	YPR119W	CLB2
1769560_at	-0.150093	0.0750334	0.434869	0.361642	2540669	SPBC215.13	SPBC215.13
1779065_at	-0.150073	0.0860595	0.446854	0.349834	2540265	SPBC3E7.12c	chr1
1770603_at	-0.15001	0.0700253	0.429821	0.366713	---	YPL189W	GUP2
1773223_at	-0.14995	0.201806	0.566813	0.24656	2543290	SPAC9E9.10c	cbh1
1774587_at	-0.149923	0.18965	0.553371	0.256984	2542282	SPAC17A2.07c	SPAC17A2.07c
1778719_at	-0.149775	0.22091	0.58903	0.229863	2541185	SPBC6B1.07	prp1
1779201_at	-0.149726	0.0198452	0.325806	0.487041	---	YER044C	ERG28
1774094_at	-0.149583	0.417533	0.730918	0.136131	---	YDR468C	TLG1
1777099_at	-0.149501	0.0292265	0.346684	0.460066	---	YLR191W	PEX13
1778213_at	-0.149465	0.243598	0.606992	0.216817	2542732	SPAC25G10.07c	cut7
1776396_at	-0.149459	0.156596	0.521564	0.282692	2541663	SPAC22G7.08	ppk8
1774475_at	-0.149434	0.0342801	0.359514	0.444285	---	YOR154W	SLP1
1773446_at	-0.149376	0.28346	0.638743	0.194674	2539340	SPCC1906.04	wtf20
1774617_at	-0.149126	0.0217781	0.331464	0.479564	---	YKL077W	---
1773488_at	-0.149099	0.106902	0.470188	0.327728	2539835	SPBC15D4.06	SPBC15D4.06
1774031_x_at	-0.149037	0.131882	0.496458	0.304117	2543246	SPAPB8E5.05	mfm1
1779159_at	-0.148939	0.0326317	0.354826	0.449985	---	YOR288C	MPD1
1772795_at	-0.14873	0.154502	0.519996	0.284	---	YJR135W-A	TIM8
1779824_at	-0.148719	0.0498556	0.391389	0.407391	---	YPL099C	AIM43
1771912_at	-0.14862	0.101962	0.465509	0.332072	2538930	SPCC188.13c	dcr1
1778045_at	-0.148561	0.113411	0.477723	0.320824	---	YAL033W	POP5
1775346_at	-0.148427	0.0406418	0.374165	0.426937	2539571	SPCC63.07	SPCC63.07
1771411_at	-0.14829	0.0302633	0.348762	0.457471	2540004	SPBC16E9.08	mcp4
1780000_at	-0.14824	0.107314	0.470445	0.327491	2541946	SPAC2G11.04	SPAC2G11.04
1776145_at	-0.148124	0.270784	0.629602	0.200934	---	YCR100C	---
1774811_at	-0.148049	0.0995293	0.462366	0.335014	2541824	SPAC27E2.02	SPAC27E2.02
1769522_at	-0.148004	0.407058	0.7236	0.140501	2539223	SPCC757.05c	SPCC757.05c
1779589_at	-0.147988	0.0248824	0.339836	0.46873	---	YDL146W	LDB17
1769612_at	-0.147853	0.0684907	0.428527	0.368022	2540798	SPBC19C7.01	SPBC19C7.01
1770039_at	-0.147817	0.221314	0.58903	0.229863	---	YLL051C	FRE6
1777558_at	-0.147737	0.0784775	0.437368	0.359153	2541153	SPBC725.16	res1
1779855_at	-0.147669	0.160415	0.525245	0.279638	2540434	SPBC24C6.11	cwf14
1769626_at	-0.147531	0.0894047	0.450734	0.346079	---	YMR291W	TDA1
1772654_at	-0.14747	0.0245132	0.338775	0.470089	---	YBL082C /// YBL083C	ALG3
1772161_at	-0.147451	0.104628	0.468302	0.329474	2543058	SPAC3G6.02	dss1
1773095_at	-0.14745	0.112823	0.477167	0.321329	2543438	SPAC8F11.04	SPAC8F11.04
1770391_at	-0.147099	0.0795579	0.438081	0.358446	2541468	SPAC1F5.09c	shk2
1778426_s_at	-0.146852	0.110748	0.474051	0.324175	---	YBR009C /// YNL030W	HHF1 /// HHF2
1776808_x_at	-0.14684	0.312299	0.658715	0.181303	2541030	SPBC337.08c	ubi4
1776040_at	-0.146746	0.120409	0.487451	0.312069	2539550	SPCC550.05	nse1
1776499_at	-0.146672	0.21866	0.585259	0.232652	2543107	SPAC3A12.05c	taf2
1772916_at	-0.146463	0.109507	0.473923	0.324292	---	YNR057C	BIO4
1779501_at	-0.146463	0.037469	0.367691	0.434518	2543522	SPAPB24D3.08c	SPAPB24D3.08c
1772595_at	-0.146438	0.109325	0.473923	0.324292	2540951	SPBC3B8.11	rrn6
1771425_at	-0.146432	0.0745325	0.434869	0.361642	2540421	SPBC2D10.19c	SPBC2D10.19c
1777029_at	-0.146422	0.100071	0.462399	0.334983	---	YFR040W	SAP155
AFFX-25srRnaa_at	-0.146323	0.228119	0.591994	0.227683	---	---	---
1770102_at	-0.146192	0.213925	0.581392	0.235531	---	YHR118C	ORC6
1773781_at	-0.146158	0.315263	0.660401	0.180192	2541332	SPBP8B7.01c	SPBP8B7.01c
1771788_at	-0.146143	0.0628121	0.417305	0.379546	---	YAL007C	ERP2
1772602_at	-0.145976	0.169324	0.535107	0.27156	3361412	SPAC25G10.01	SPAC25G10.01
1771288_at	-0.145957	0.221612	0.589219	0.229723	---	YGR053C	---
1779093_at	-0.145756	0.115897	0.480291	0.318495	---	YKL175W	ZRT3
1771990_at	-0.145736	0.171796	0.537185	0.269876	---	YDR379C-A	---
1773296_at	-0.145682	0.172164	0.53756	0.269573	3361420	SPAPB17E12.04c	csn2
1769739_at	-0.145616	0.397148	0.717407	0.144235	2541615	SPAC27D7.11c	SPAC27D7.11c
1779787_at	-0.145614	0.0943379	0.455615	0.341402	---	YBR191W	RPL21A
1772152_at	-0.145514	0.074977	0.434869	0.361642	2542389	SPAC17A5.18c	rec25
1774186_at	-0.145478	0.038201	0.368051	0.434092	---	YHR066W	SSF1
1778367_at	-0.145456	0.103212	0.466734	0.330931	---	YDR377W	ATP17
1773652_at	-0.145387	0.170138	0.536375	0.270531	2541889	SPAC2F7.03c	pom1
1773350_at	-0.145329	0.406691	0.723242	0.140716	2539090	SPCC126.02c	pku70
1779806_at	-0.14526	0.0269292	0.342717	0.465065	---	YOR255W	OSW1
1776999_at	-0.145247	0.0373167	0.367691	0.434518	---	YPL052W	OAZ1
1779402_at	-0.145229	0.163521	0.528373	0.277059	---	YPL227C	ALG5
1779704_at	-0.145159	0.260787	0.621158	0.206798	2540514	SPBC19F5.02c	SPBC19F5.02c
1769660_at	-0.145062	0.139447	0.503594	0.297919	2541544	SPAC22G7.06c	ura1
1779364_at	-0.145034	0.174644	0.539682	0.267862	---	YBR147W	RTC2
1769404_at	-0.145007	0.219531	0.586705	0.23158	2538761	SPCC622.02	SPCC622.02
1774547_at	-0.144857	0.285796	0.641154	0.193038	2542375	SPAC6G10.05c	SPAC6G10.05c
1779385_at	-0.144833	0.129261	0.49357	0.306652	2540943	SPBC36B7.02	SPBC36B7.02
1780192_at	-0.144784	0.293934	0.646396	0.189501	---	YMR061W	RNA14
1774482_at	-0.144626	0.0322721	0.353783	0.451263	---	YLR043C	TRX1
1771523_at	-0.144595	0.0382584	0.368051	0.434092	---	YDL160C-A	MHF2
1777779_at	-0.144466	0.171513	0.537155	0.2699	---	YPL200W	CSM4
1774873_at	-0.144453	0.148148	0.513306	0.289624	---	YKR017C	HEL1
1779898_at	-0.144443	0.149937	0.514308	0.288776	2542508	SPAC607.02c	SPAC607.02c
1778002_at	-0.144359	0.160497	0.525245	0.279638	2539137	SPCC1682.08c	SPCC1682.08c
1769428_at	-0.144329	0.0796303	0.438081	0.358446	---	YOR175C	ALE1
1773736_at	-0.144318	0.244338	0.607204	0.216665	3361262	SPBC691.01	SPBC691.01
1769456_at	-0.144302	0.0923401	0.453483	0.343439	---	YKL061W	BLI1
1772751_at	-0.144249	0.35193	0.686644	0.163268	---	YBL008W-A	---
1774063_at	-0.144194	0.247745	0.60885	0.21549	---	YER078W-A	---
1771923_at	-0.144142	0.0543156	0.401326	0.396503	2541516	SPAC2G11.02	urb2
1774780_at	-0.144093	0.100403	0.462955	0.334461	---	YDL052C	SLC1
1771216_at	-0.14409	0.193488	0.558931	0.252642	2541763	SPAC22F3.11c	snu23
1770178_at	-0.144066	0.0401801	0.373374	0.427856	---	YDL119C	---
1775741_at	-0.144021	0.118958	0.484674	0.31455	2543125	SPAC343.02	img1
1778935_at	-0.143881	0.235101	0.598739	0.222763	2539723	SPBC1347.01c	rev1
1778774_at	-0.143782	0.307189	0.655016	0.183748	2540248	SPBC336.03	efc25
1770234_at	-0.14362	0.196057	0.561749	0.250457	2541858	SPAC23H4.12	alp13
1780131_at	-0.143598	0.031941	0.353783	0.451263	---	YFL041W-A	---
1774610_at	-0.143485	0.0453655	0.384044	0.415619	---	YOR350C	MNE1
1770768_at	-0.143455	0.0727964	0.432738	0.363775	---	YER139C	RTR1
1779519_at	-0.143368	0.132601	0.496458	0.304117	2541301	SPBP23A10.05	ssr4
1775014_at	-0.143284	0.0921493	0.453483	0.343439	---	YML128C	MSC1
1779772_at	-0.143121	0.134367	0.497323	0.303362	---	YLL012W	YEH1
1778473_at	-0.142999	0.0722382	0.432589	0.363924	---	YMR134W	---
1779046_at	-0.142997	0.0445017	0.383449	0.416293	---	YJL171C	---
1775571_at	-0.142956	0.146909	0.511506	0.29115	---	YOL013C	HRD1
1780156_at	-0.142926	0.0336912	0.357801	0.446359	2540673	SPBC1D7.03	mug80
1775813_at	-0.142863	0.131221	0.496458	0.304117	2540696	SPBC800.14c	SPBC800.14c
1777820_at	-0.142816	0.249388	0.610071	0.214619	2540789	SPBC19C2.06c	mug124
1772242_at	-0.142717	0.22179	0.589219	0.229723	2542199	SPAC17G6.15c	SPAC17G6.15c
1771836_at	-0.142687	0.0863612	0.446854	0.349834	---	YER146W	LSM5
1773699_at	-0.142603	0.176326	0.542257	0.265795	---	YOL084W	PHM7
1770086_at	-0.142592	0.187482	0.551321	0.258596	2543654	SPAC4H3.04c	SPAC4H3.04c
1770682_at	-0.14259	0.0311871	0.351339	0.454274	---	YDR345C	HXT3
1769999_at	-0.14248	0.187902	0.551321	0.258596	2541000	SPBC3B8.09	SPBC3B8.09
1774368_at	-0.14244	0.217615	0.584443	0.233258	2543375	SPAC3H1.08c	SPAC3H1.08c
1771503_at	-0.142417	0.375222	0.703649	0.152644	---	YAR035C-A	---
1773040_at	-0.142391	0.337487	0.676848	0.169509	---	SPCC663.07c	---
1774341_at	-0.142386	0.0945023	0.455746	0.341277	---	YDR326C	YSP2
1773255_at	-0.142328	0.102005	0.465509	0.332072	---	YGR008C	STF2
1776222_at	-0.142131	0.26589	0.62657	0.20303	2542066	SPAC227.05	SPAC227.05
1779197_at	-0.142128	0.0315502	0.352536	0.452796	---	YIL027C	EMC5
1772361_at	-0.14211	0.22672	0.591145	0.228306	---	YHR126C	ANS1
1777829_at	-0.142097	0.288992	0.642489	0.192134	2542524	SPAC32A11.01	mug8
1770040_at	-0.142097	0.0653324	0.42296	0.373701	---	YLL014W	EMC6
1778287_at	-0.142081	0.105601	0.468345	0.329434	---	YJR114W	---
1779782_at	-0.142027	0.0659414	0.42296	0.373701	---	YOR369C	RPS12
1774117_at	-0.141916	0.055668	0.40366	0.393984	---	YOL092W	---
1777544_at	-0.141724	0.097012	0.459352	0.337855	---	YFL031W	HAC1
1769474_at	-0.141616	0.154813	0.519996	0.284	---	YPL264C	---
1773351_at	-0.141586	0.227223	0.591213	0.228256	2541835	SPAC22E12.08	rrn10
1778669_at	-0.141277	0.148923	0.514147	0.288913	2539770	SPBC1685.11	rlp1
1778397_at	-0.141161	0.0404591	0.373529	0.427676	2540640	SPBC1A4.06c	SPBC1A4.06c
1779570_at	-0.141108	0.117136	0.48221	0.316763	2541347	SPBP8B7.14c	dpb2
1779276_at	-0.141051	0.0655114	0.42296	0.373701	---	YML034W	SRC1
1770182_at	-0.140999	0.114155	0.479231	0.319455	---	YHR157W	REC104
1773321_at	-0.140973	0.284132	0.638743	0.194674	---	YFL041W	FET5
1775201_at	-0.140866	0.185836	0.550986	0.258859	---	YPL257W	---
1778382_at	-0.140694	0.306201	0.654314	0.184214	2540550	SPBC25H2.02	trs1
1776483_at	-0.140629	0.035556	0.364055	0.438833	---	YCL014W	BUD3
1769365_at	-0.140607	0.0346978	0.361045	0.442438	---	YPL154C	PEP4
1772248_at	-0.140478	0.0681895	0.428016	0.36854	---	YGL225W	VRG4
1780056_at	-0.140343	0.0861082	0.446854	0.349834	---	YBR014C	GRX7
1775394_at	-0.140341	0.0752147	0.434869	0.361642	---	YBR042C	CST26
1774356_at	-0.140046	0.152136	0.517521	0.286072	---	YHL026C	---
1775246_at	-0.139871	0.10438	0.468063	0.329696	---	YMR155W	---
1770411_at	-0.139763	0.0387407	0.369399	0.432504	2540958	SPBC409.19c	SPBC409.19c
1773305_at	-0.13973	0.166398	0.532473	0.273702	---	YLR205C	HMX1
1770045_at	-0.139717	0.222859	0.589544	0.229483	2543005	SPAC11D3.18c	SPAC11D3.18c
1779903_at	-0.139701	0.0614483	0.416309	0.380584	2542849	SPAC144.14	klp8
1778468_at	-0.13955	0.368071	0.699041	0.155497	2540848	SPBC56F2.11	met6
1770868_at	-0.139541	0.0903139	0.45128	0.345553	---	YLR275W	SMD2
1778330_at	-0.139418	0.0394774	0.372706	0.428634	---	YJR051W	OSM1
1777037_at	-0.139319	0.299554	0.65038	0.186833	2540968	SPBC3H7.07c	SPBC3H7.07c
AFFX-LysX-3_at	-0.139257	0.240349	0.60368	0.219193	---	---	---
1778186_at	-0.139124	0.125011	0.490487	0.309373	3361101	SPCC622.21	wtf12
1777814_at	-0.139117	0.325871	0.666352	0.176297	2539134	SPCC1450.09c	SPCC1450.09c
1777013_at	-0.139051	0.0777724	0.43598	0.360534	---	YGR147C	NAT2
1776713_at	-0.138933	0.309161	0.656787	0.182575	2541712	SPAC328.10c	rps502
1775992_at	-0.138805	0.0885705	0.450185	0.346609	---	YBL098W	BNA4
1778748_at	-0.138707	0.0453283	0.384044	0.415619	---	YOR316C	COT1
1769986_at	-0.138686	0.150883	0.515767	0.287546	---	YDL223C	HBT1
1774619_at	-0.138507	0.278676	0.63521	0.197083	2542783	SPAC15F9.03c	nxt2
1777528_at	-0.138507	0.252896	0.613514	0.212175	---	YPR102C	RPL11A
1775759_at	-0.138393	0.0834093	0.442317	0.354267	---	YBR205W	KTR3
1771849_at	-0.138315	0.119642	0.485831	0.313515	---	YPR020W	ATP20
1773289_at	-0.138193	0.10954	0.473923	0.324292	2542319	SPAC16C9.03	nmd3
1769645_at	-0.138177	0.378004	0.7056	0.151442	---	YMR069W	NAT4
1773463_at	-0.13817	0.1313	0.496458	0.304117	2541262	SPBC947.14c	SPBC947.14c
1773059_at	-0.138106	0.0762912	0.434869	0.361642	---	YGL124C	MON1
1769749_at	-0.137948	0.162367	0.526615	0.278507	2540342	SPBC2G2.01c	liz1
1770650_at	-0.137886	0.051082	0.392261	0.406425	---	YDR540C	IRC4
1770029_at	-0.137865	0.167359	0.532587	0.27361	2541938	SPAC8C9.16c	mug63
1773291_at	-0.137645	0.110369	0.474051	0.324175	---	YHL012W	---
1773958_at	-0.137521	0.105548	0.468302	0.329474	2543111	SPAC806.07	ndk1
1777582_at	-0.137372	0.394998	0.716182	0.144977	2543245	SPAC56F8.06c	alg10
1774710_at	-0.137223	0.0496015	0.391086	0.407728	---	YBR104W	YMC2
1779539_at	-0.137209	0.105147	0.468302	0.329474	---	YLR083C	EMP70
1774224_at	-0.136826	0.197772	0.56356	0.24906	---	YDR221W	GTB1
1774511_at	-0.136802	0.0906828	0.451678	0.345171	---	YDL243C	AAD4
1778827_at	-0.136799	0.0962175	0.458754	0.33842	2543404	SPAC4G9.06c	chz1
1778930_at	-0.136702	0.149067	0.514147	0.288913	---	YOR289W	---
1777045_at	-0.136636	0.0630624	0.417398	0.379449	2541472	SPAC589.11	mug82
1780121_at	-0.136542	0.0764815	0.434869	0.361642	2539420	SPCC970.07c	raf2
1775569_at	-0.136541	0.0908214	0.451956	0.344903	---	YML038C	YMD8
1774137_at	-0.136454	0.0897937	0.451214	0.345617	---	YEL039C	CYC7
1774086_at	-0.136442	0.159935	0.525245	0.279638	---	YPR094W	RDS3
1775431_at	-0.136364	0.110343	0.474051	0.324175	---	YMR269W	TMA23
1780171_at	-0.13635	0.270665	0.629486	0.201014	2542757	SPAC13C5.07	rad32
1779741_at	-0.136322	0.0939308	0.454394	0.342567	---	YKR061W	KTR2
1777077_at	-0.136308	0.0820423	0.440937	0.355623	---	YNL245C	CWC25
1774219_at	-0.136307	0.0475215	0.387838	0.41135	---	YIR035C	---
1779173_at	-0.136286	0.287471	0.64135	0.192905	2541422	SPAC2F7.07c	cph2
1774216_at	-0.136277	0.300435	0.650644	0.186656	2543006	SPAC11D3.17	SPAC11D3.17
1772969_at	-0.136056	0.0832083	0.442317	0.354267	---	YPL168W	---
1778272_at	-0.135942	0.151632	0.517338	0.286226	---	YGR121W-A	---
1777946_at	-0.135868	0.231107	0.595164	0.225364	---	YLR010C	TEN1
1779640_at	-0.135638	0.181508	0.548237	0.261032	2542410	SPAC1834.11c	sec18
1775298_at	-0.135628	0.059684	0.413357	0.383674	---	YDL018C	ERP3
1775269_at	-0.135592	0.0762709	0.434869	0.361642	---	YBR210W	ERV15
1774615_at	-0.135575	0.256517	0.61738	0.209447	2540163	SPBC1652.02	aap1
1775810_at	-0.135524	0.344583	0.682224	0.166073	---	YNL194C	---
1779989_at	-0.135484	0.14478	0.509347	0.292986	2542967	SPAC12B10.12c	rhp41
1770998_at	-0.135417	0.141885	0.505832	0.295994	---	YNR066C	---
1772487_at	-0.135212	0.197235	0.563057	0.249448	---	YLR148W	PEP3
1778985_at	-0.135191	0.168288	0.533853	0.272578	2539664	SPBC1677.02	dpm3
1779747_at	-0.135163	0.0913156	0.452607	0.344278	---	YOR071C	NRT1
1775981_at	-0.135136	0.0754738	0.434869	0.361642	---	YMR315W-A	---
1779769_at	-0.134992	0.236721	0.600619	0.221401	---	YLR450W	HMG2
1775134_at	-0.134942	0.269514	0.629192	0.201216	2539478	SPCC550.07	SPCC550.07
1779251_at	-0.134924	0.142828	0.507256	0.294773	2540813	SPBC409.15	SPBC409.15
1771090_at	-0.134918	0.289446	0.642976	0.191805	---	YKL220C	FRE2
1775546_at	-0.134853	0.176518	0.542257	0.265795	---	YDL114W	---
1769309_at	-0.13485	0.189013	0.552268	0.25785	2539804 /// 2541220 /// 2542467	SPBC1105.11c	hht1 /// hht2 /// hht3
1778281_at	-0.134616	0.152159	0.517521	0.286072	---	YMR200W	ROT1
1770013_at	-0.134601	0.145003	0.509514	0.292844	---	YFL052W	---
1779057_at	-0.134578	0.137767	0.500839	0.300302	---	YPL186C	UIP4
1779012_at	-0.134574	0.0484802	0.38984	0.409114	---	YNL275W	BOR1
1773398_at	-0.134243	0.105441	0.468302	0.329474	2541696	SPAC14C4.08	mug5
1776202_at	-0.134139	0.316458	0.660862	0.179889	2538731	SPCC1393.10	ctr4
1774198_at	-0.134085	0.35341	0.687506	0.162724	2540784	SPBC211.04c	mcm6
1773110_at	-0.134054	0.0981806	0.460875	0.336417	---	YMR264W	CUE1
1776348_at	-0.133947	0.0971412	0.459352	0.337855	---	YDR021W	FAL1
1776629_at	-0.133764	0.242782	0.60615	0.21742	2538714	SPCC330.11	btb1
1772194_at	-0.133721	0.116333	0.48082	0.318018	2540414	SPBC24C6.06	gpa1
1771332_at	-0.13365	0.11177	0.475259	0.323069	2538960	SPCC569.03	SPCC569.03
1777960_at	-0.13353	0.126021	0.49189	0.308132	2539817	SPBC146.03c	cut3
1774777_at	-0.133378	0.22952	0.592778	0.227108	---	YGR043C	NQM1
1776930_at	-0.133354	0.121532	0.488019	0.311563	---	YNL115C	---
1772645_at	-0.133323	0.373432	0.702152	0.153569	2539168	SPCC1620.08	SPCC1620.08
1776353_at	-0.1333	0.0454078	0.384044	0.415619	---	YMR211W	DML1
1772554_at	-0.133271	0.173257	0.538957	0.268446	---	YBR019C	GAL10
1773623_at	-0.133229	0.256153	0.61738	0.209447	---	YNL283C	WSC2
1776339_at	-0.133217	0.0651984	0.42296	0.373701	---	YLR143W	---
1778883_at	-0.133115	0.042139	0.37861	0.421808	---	YIL040W	APQ12
1770399_at	-0.13311	0.057132	0.409369	0.387885	---	YOL109W	ZEO1
1771165_x_at	-0.133103	0.430045	0.736538	0.132805	---	YEL069C	HXT13
1772303_at	-0.132783	0.0889258	0.450545	0.346261	2540251	SPBC336.05c	SPBC336.05c
1775829_at	-0.132767	0.11053	0.474051	0.324175	---	YML031W	NDC1
1777477_at	-0.132707	0.0342554	0.359514	0.444285	---	YCR034W	FEN1
1774543_at	-0.132691	0.20178	0.566813	0.24656	2540256	SPBC32F12.12c	SPBC32F12.12c
1772585_at	-0.132622	0.41127	0.726772	0.138602	2541879	SPAC1F8.05	isp3
1769778_at	-0.132549	0.105471	0.468302	0.329474	---	YJR067C	YAE1
1774425_at	-0.13253	0.027684	0.346409	0.460411	---	YPR035W	GLN1
1770214_at	-0.132462	0.187871	0.551321	0.258596	2543554	SPAC4H3.11c	ppc89
1779712_at	-0.132446	0.108599	0.473383	0.324788	---	YDR196C	CAB5
1780197_at	-0.13244	0.209699	0.57679	0.238982	---	YNL024C	---
1772867_at	-0.132397	0.332838	0.672693	0.172183	2539513	SPCC645.05c	myo2
1775232_at	-0.132392	0.0877748	0.448861	0.347888	2542972	SPAPYUG7.02c	sin1
1770059_at	-0.13234	0.139474	0.503594	0.297919	---	YKL219W	COS9
AFFX-r2-Ec-bioB-5_at	-0.132173	0.440595	0.742702	0.129185	---	---	---
1770402_at	-0.132067	0.1388	0.502588	0.298788	---	YDR530C	APA2
1780177_at	-0.132037	0.130937	0.496186	0.304356	---	YOL030W	GAS5
1775235_at	-0.131819	0.056423	0.407087	0.390312	---	YBL003C	HTA2
1779884_at	-0.131776	0.216615	0.582994	0.234336	2543338	SPAC458.06	SPAC458.06
1770389_at	-0.13169	0.0540985	0.400519	0.397377	2541427	SPAC1F12.08	SPAC1F12.08
1771173_at	-0.131604	0.043409	0.380766	0.419342	---	YGL070C	RPB9
1778354_at	-0.131551	0.238236	0.602266	0.220211	---	YER071C	TDA2
1773123_at	-0.131549	0.129828	0.494687	0.305669	---	YBR243C	ALG7
1771888_at	-0.13147	0.129519	0.493916	0.306347	2543653	SPAPB1E7.10	rpc17
1772134_at	-0.13144	0.166641	0.532587	0.27361	---	YKL178C	STE3
1773202_at	-0.13126	0.27515	0.633143	0.198498	2541221	SPBC887.19	rft1
1776141_at	-0.131178	0.235481	0.599372	0.222304	2540959	SPBC365.12c	ish1
1774039_at	-0.131168	0.427392	0.735402	0.133475	2542180	SPAC589.07c	SPAC589.07c
1778077_at	-0.131132	0.121838	0.488019	0.311563	---	YJR015W	---
1779906_at	-0.13111	0.390297	0.712285	0.147346	2539504	SPCP31B10.03c	med31
1775697_at	-0.131017	0.178499	0.545139	0.263493	---	YNR064C	---
1772842_at	-0.130984	0.317436	0.661254	0.179632	2541752	SPAC23H4.06	gln1
1770760_at	-0.130981	0.0657567	0.42296	0.373701	---	YGR168C	---
1777083_at	-0.130952	0.0723961	0.432589	0.363924	---	YLR443W	ECM7
1778061_at	-0.130905	0.112487	0.476621	0.321827	---	YGR021W	---
1774625_at	-0.130858	0.178823	0.54525	0.263404	2540352	SPBC215.03c	csn1
1772759_at	-0.130828	0.281419	0.637893	0.195252	2539249	SPCC1450.05c	rox3
1775281_at	-0.130716	0.194596	0.56017	0.25168	2539709	SPBC14C8.09c	SPBC14C8.09c
1779354_at	-0.130688	0.270603	0.629486	0.201014	---	YBR180W	DTR1
1779953_at	-0.130635	0.0785124	0.437368	0.359153	2539809	SPBC16E9.02c	SPBC16E9.02c
1776228_at	-0.13055	0.0788829	0.43758	0.358943	---	YPL222W	FMP40
1779399_at	-0.130502	0.0415144	0.375889	0.42494	---	YPL274W	SAM3
1780102_at	-0.130426	0.18254	0.548263	0.261011	---	YHR032W	ERC1
1775143_at	-0.130381	0.301186	0.651014	0.186409	2539870	SPBC1709.18	tif452
1770357_at	-0.130359	0.0628172	0.417305	0.379546	---	YDR318W	MCM21
1775818_at	-0.130269	0.117175	0.48221	0.316763	2541477	SPAC227.12	SPAC227.12
1776993_at	-0.130147	0.270587	0.629486	0.201014	---	YER001W	MNN1
1773031_at	-0.130104	0.0850635	0.444772	0.351862	2541747	SPAC1F8.08	SPAC1F8.08
1772450_at	-0.130075	0.0976239	0.460154	0.337097	2540743	SPBC215.06c	SPBC215.06c
1769454_at	-0.130029	0.286453	0.64135	0.192905	2543496	SPAC823.11	SPAC823.11
1770474_at	-0.130025	0.286599	0.64135	0.192905	2540841	SPBC18H10.12c	rpl701
1771566_at	-0.130021	0.0539168	0.400519	0.397377	---	YAR002C-A	ERP1
1776398_at	-0.130013	0.170113	0.536375	0.270531	2538902	SPCC13B11.01	adh1
1771631_at	-0.130005	0.432749	0.737312	0.132349	2539509	SPCC825.01	SPCC825.01
1773445_at	-0.129936	0.0972185	0.459352	0.337855	---	YGR263C	SAY1
1773452_at	-0.129924	0.143262	0.507742	0.294357	2540578	SPBC26H8.06	grx4
AFFX-Scv2-r2-Bs-dap-3_at	-0.129914	0.196786	0.562511	0.249869	---	---	---
1776793_at	-0.129798	0.133281	0.49659	0.304002	---	YGR189C	CRH1
1778941_at	-0.129792	0.0360413	0.364844	0.437892	2540103	SPBC1709.17	SPBC1709.17
1774836_at	-0.129789	0.180125	0.546173	0.26267	2543100	SPAC12B10.14c	ppk2
1773483_at	-0.12958	0.0555079	0.403612	0.394036	---	YBR004C	GPI18
1778122_at	-0.129563	0.236273	0.600183	0.221716	2539712	SPBC146.01	med15
1777482_at	-0.129533	0.0497164	0.391389	0.407391	---	YOR111W	---
1779372_at	-0.12951	0.152095	0.517521	0.286072	---	YNL188W	KAR1
1772438_at	-0.129489	0.240831	0.603901	0.219034	---	YOL006C	TOP1
1779382_at	-0.12939	0.114194	0.479231	0.319455	2542019	SPAC23A1.17	SPAC23A1.17
1775433_at	-0.129216	0.144599	0.509196	0.293115	---	YMR056C	AAC1
1771478_at	-0.129197	0.266256	0.626673	0.202959	2540552	SPBC1E8.05	SPBC1E8.05
1772931_at	-0.129065	0.106404	0.469547	0.328321	2542335	SPAC16E8.12c	SPAC16E8.12c
1778530_at	-0.128962	0.259556	0.619864	0.207704	2541850	SPAC22E12.18	SPAC22E12.18
1774210_at	-0.128873	0.266768	0.627204	0.202591	2543201	SPAC3F10.15c	spo12
1779925_at	-0.128788	0.259945	0.620235	0.207444	2540462	SPBC29A3.07c	SPBC29A3.07c
1769362_at	-0.128782	0.16957	0.535566	0.271187	---	YCR024C-B	---
1772503_at	-0.128771	0.388551	0.711475	0.14784	2540540	SPBC23E6.10c	SPBC23E6.10c
1778710_at	-0.128722	0.361	0.693163	0.159165	2543525	SPAC4A8.14	SPAC4A8.14
1775776_at	-0.128714	0.322407	0.663765	0.177985	2543308	SPAC694.04c	SPAC694.04c
1775162_at	-0.12848	0.19543	0.561441	0.250696	---	YMR223W	UBP8
1770737_at	-0.128467	0.0717265	0.432576	0.363938	---	YMR294W	JNM1
1776370_at	-0.12846	0.224436	0.590319	0.228914	---	YFR031C-A	RPL2A
1773442_at	-0.128436	0.352634	0.687506	0.162724	2542440	SPAC17A2.12	SPAC17A2.12
1773270_at	-0.128393	0.284166	0.638743	0.194674	2542933	SPAPYUG7.06	mug67
1771954_at	-0.128377	0.0588536	0.412532	0.384543	---	YBL105C	PKC1
1774113_at	-0.128195	0.119459	0.485353	0.313942	---	YGR030C	POP6
1769589_at	-0.128154	0.0972255	0.459352	0.337855	2541914	SPAC2F3.03c	rpa49
1779620_at	-0.128029	0.172169	0.53756	0.269573	---	YEL073C	---
1770827_at	-0.127909	0.373606	0.702322	0.153464	2541238	SPBC8E4.05c	SPBC8E4.05c
1774895_at	-0.127896	0.0934184	0.454221	0.342733	---	YJL023C	PET130
1769727_s_at	-0.127814	0.321759	0.662995	0.17849	---	YDL133C-A /// YDL184C	RPL41A /// RPL41B
1773138_at	-0.127795	0.0925354	0.453483	0.343439	---	YPR190C	RPC82
1775260_at	-0.127774	0.215621	0.582262	0.234882	2541355	SPBP8B7.19	spt16
1772561_at	-0.127588	0.311969	0.658642	0.181351	2539422	SPCC417.03	SPCC417.03
1780094_at	-0.127514	0.0920196	0.453483	0.343439	3361298	SPBC12C2.01c	SPBC12C2.01c
1778121_s_at	-0.127506	0.107095	0.470224	0.327695	---	YCR104W /// YIR041W /// YKL224C /// YMR325W /// YOR394W /// YPL282C	PAU15 /// PAU16 /// PAU19 /// PAU21 /// PAU22 /// PAU3
1779988_at	-0.127483	0.0775236	0.435469	0.361043	---	YAL009W	SPO7
1772918_at	-0.127435	0.250935	0.611477	0.21362	2540086	SPBC16H5.12c	SPBC16H5.12c
1779507_at	-0.127384	0.0947418	0.455895	0.341135	---	YOR006C	TSR3
1770035_at	-0.127346	0.0750696	0.434869	0.361642	---	YGL084C	GUP1
1769494_at	-0.127321	0.076782	0.434869	0.361642	2540623	SPBC26H8.02c	sec9
1773492_at	-0.127316	0.195996	0.561722	0.250479	1669527	SPMIT.02	ScpofMp02
1771460_at	-0.127315	0.3409	0.679564	0.167769	---	YOR049C	RSB1
1770786_at	-0.127237	0.146708	0.511506	0.29115	2541818	SPAC11G7.02	pub1
1773549_at	-0.127207	0.375807	0.704188	0.152311	2539990	SPBC1289.14	SPBC1289.14
1775231_at	-0.127171	0.278383	0.63521	0.197083	---	YGL033W	HOP2
1777990_at	-0.127046	0.251679	0.612098	0.213179	---	YOR293W	RPS10A
1775122_at	-0.127022	0.251086	0.611477	0.21362	2540015	SPBC1685.02c	rps1202
1771671_at	-0.126991	0.102004	0.465509	0.332072	---	YDL159W-A	---
1773719_at	-0.126976	0.166052	0.53199	0.274097	---	YOR206W	NOC2
1778304_at	-0.126958	0.134845	0.497572	0.303144	---	YDL091C	UBX3
1773829_at	-0.1268	0.0986979	0.461322	0.335996	---	YDL247W	MPH2
1773571_at	-0.126732	0.0931304	0.45414	0.34281	2539986	SPBC14C8.16c	bot1
1775064_at	-0.126541	0.51623	0.786691	0.104196	2540312	SPBC31F10.08	mde2
1772479_at	-0.126536	0.187786	0.551321	0.258596	2540276	SPBC2A9.03	SPBC2A9.03
1771785_at	-0.126348	0.143229	0.507742	0.294357	2540229	SPBC31F10.15c	atp15
1778987_at	-0.126235	0.400016	0.718504	0.143571	2539124	SPCC1795.12c	SPCC1795.12c
1776752_at	-0.126213	0.205326	0.571576	0.242926	---	YLR361C	DCR2
1777226_at	-0.126152	0.0625214	0.417305	0.379546	2539080	SPCC1235.06	sif1
1776402_at	-0.126043	0.0696895	0.429821	0.366713	---	YMR181C	---
1775878_at	-0.125858	0.0722337	0.432589	0.363924	---	YJR040W	GEF1
1777995_at	-0.125848	0.440136	0.742368	0.129381	2543299	SPAC9E9.01	SPAC9E9.01
1778230_at	-0.125832	0.105524	0.468302	0.329474	2543187	SPAC343.03	apc11
1777034_at	-0.1258	0.0807957	0.438895	0.35764	---	YOR143C	THI80
1773871_at	-0.125544	0.0960912	0.458746	0.338427	5802967	SPAC20G4.08	SPAC20G4.08
1772784_at	-0.125483	0.16645	0.532483	0.273694	---	SPNCRNA.1466	---
1771977_at	-0.125394	0.161446	0.526377	0.278703	---	YBR085C-A	---
1778267_at	-0.125373	0.203228	0.569363	0.24461	---	YOR180C	DCI1
1777517_at	-0.125353	0.304712	0.653419	0.184808	---	YCR045C	RRT12
AFFX-r2-Sp-RIP1-M_at	-0.125341	0.180766	0.54751	0.261608	---	---	---
1769348_at	-0.125321	0.199939	0.565606	0.247486	2542980	SPAC1296.05c	SPAC1296.05c
1770677_at	-0.125271	0.376236	0.704659	0.152021	---	YCR063W	BUD31
1775487_at	-0.125267	0.310755	0.657871	0.18186	2540240	SPBC31F10.16	SPBC31F10.16
1770879_at	-0.125247	0.28895	0.642489	0.192134	---	YDR381C-A	---
1771294_at	-0.125205	0.333586	0.673434	0.171705	2541859	SPAC23H4.14	vam6
1777649_at	-0.125187	0.112436	0.476611	0.321836	2541031	SPBC365.10	arp5
1778548_at	-0.125155	0.0551788	0.402585	0.395143	---	YOL054W	PSH1
1776234_at	-0.125111	0.19119	0.555081	0.255644	---	YDR284C	DPP1
1776075_at	-0.12507	0.196656	0.562432	0.24993	---	YOR149C	SMP3
1772964_at	-0.125019	0.201808	0.566813	0.24656	2541554	SPAC24C9.09	SPAC24C9.09
1779515_at	-0.124943	0.101454	0.465509	0.332072	---	YDR532C	KRE28
1773877_at	-0.124898	0.425074	0.733936	0.134342	2539653	SPBC16E9.13	ksp1
1776860_at	-0.124837	0.171022	0.537155	0.2699	---	YDL010W	GRX6
1775493_at	-0.124834	0.245417	0.60741	0.216518	---	YMR065W	KAR5
1772434_at	-0.124752	0.171839	0.537185	0.269876	2540161	SPBC13E7.03c	SPBC13E7.03c
1774885_at	-0.124557	0.116874	0.481961	0.316988	---	YJL172W	CPS1
1771230_at	-0.124399	0.119142	0.485092	0.314176	---	YDR288W	NSE3
1772760_at	-0.124311	0.186488	0.551321	0.258596	2538847	SPCC594.06c	SPCC594.06c
1771991_at	-0.124278	0.141366	0.505622	0.296174	2538754	SPCC290.03c	nup186
1777379_s_at	-0.12425	0.26705	0.627361	0.202483	---	YMR242C /// YOR312C	RPL20A /// RPL20B
1772812_at	-0.124104	0.202025	0.567103	0.246338	---	YPL006W	NCR1
1773485_at	-0.124031	0.252215	0.612491	0.2129	2541208	SPBC887.04c	lub1
1777726_at	-0.124024	0.25075	0.611477	0.21362	---	YNL210W	MER1
1771206_at	-0.123833	0.140642	0.504261	0.297345	---	YKL165C	MCD4
1772071_at	-0.123766	0.16163	0.526377	0.278703	2542031	SPAC23C11.09	ala1
1779863_at	-0.123727	0.328012	0.667757	0.175382	2542690	SPAC27D7.07c	smd1
1769520_at	-0.12365	0.0693842	0.429821	0.366713	---	YLR064W	PER33
1773271_at	-0.123479	0.0747234	0.434869	0.361642	---	YOR384W	FRE5
1772416_at	-0.123457	0.10543	0.468302	0.329474	---	YGL257C	MNT2
1769588_at	-0.123391	0.309719	0.656827	0.182549	3361433	SPAC1071.12c	stp1
1776642_at	-0.123367	0.155286	0.519996	0.284	2541463	SPAC2F3.02	SPAC2F3.02
1775355_at	-0.123363	0.0845598	0.443709	0.352902	---	YFL025C	BST1
1776863_at	-0.123342	0.171588	0.537155	0.2699	---	YAR042W	SWH1
1778031_at	-0.123336	0.0379929	0.368051	0.434092	---	YPL157W	TGS1
1772536_at	-0.12331	0.140598	0.504261	0.297345	---	YHL043W	ECM34
1770318_at	-0.123194	0.375144	0.703649	0.152644	2540267	SPBC32C12.03c	ppk25
1775884_at	-0.123188	0.0971085	0.459352	0.337855	---	YLR084C	RAX2
1775028_at	-0.123179	0.118425	0.484156	0.315015	---	YBR159W	IFA38
1772988_at	-0.123142	0.315543	0.660699	0.179996	2539292	SPCC4G3.02	aph1
1775756_at	-0.123133	0.578429	0.821177	0.0855632	---	YCL010C	SGF29
1778554_at	-0.123083	0.412106	0.72759	0.138113	2541932 /// 5802845	SPAC212.06c	tlh1 /// tlh2
1770388_at	-0.123047	0.063461	0.418377	0.378432	---	YDR243C	PRP28
1776168_at	-0.122916	0.134767	0.497572	0.303144	2539973	SPBC1539.09c	trp1
1773405_at	-0.122857	0.267508	0.627506	0.202382	2542963	SPAC1071.03c	SPAC1071.03c
1778239_at	-0.122853	0.0656473	0.42296	0.373701	2541396	SPBPB10D8.02c	SPBPB10D8.02c
1773739_at	-0.122805	0.251428	0.611804	0.213388	---	YHR195W	NVJ1
1779019_at	-0.122789	0.244189	0.607204	0.216665	---	YHL024W	RIM4
1779584_at	-0.122774	0.145604	0.510635	0.291889	---	YPL242C	IQG1
1773420_at	-0.122763	0.320419	0.662925	0.178536	---	YMR147W	---
1772641_at	-0.122757	0.350741	0.685302	0.164118	2539939	SPBC11G11.01	fis1
1779990_at	-0.122741	0.202806	0.568674	0.245137	2541887	SPAC22E12.16c	pik1
1776010_at	-0.122686	0.233119	0.597083	0.223965	---	YJL190C	RPS22A
1779662_at	-0.122661	0.213572	0.581392	0.235531	---	YAL019W	FUN30
1774988_at	-0.12241	0.15252	0.517723	0.285903	---	YDR402C	DIT2
1771253_at	-0.122405	0.0507148	0.391946	0.406774	---	YOR022C	---
1776815_at	-0.12224	0.126603	0.492301	0.307769	2539253	SPCC1827.03c	SPCC1827.03c
1777921_at	-0.122194	0.160829	0.525424	0.27949	---	YGR251W	NOP19
1776869_at	-0.122002	0.0704736	0.430036	0.366495	---	YHL017W	---
1774479_at	-0.121959	0.300105	0.65038	0.186833	2540401	SPBC2A9.02	SPBC2A9.02
RPTR-Sc-K01486-1_s_at	-0.121854	0.221015	0.58903	0.229863	---	---	---
1775343_at	-0.121778	0.109338	0.473923	0.324292	2541497	SPAC7D4.13c	SPAC7D4.13c
1779562_at	-0.121675	0.282633	0.638743	0.194674	---	---	---
1770109_at	-0.121654	0.178763	0.54525	0.263404	---	YHL001W	RPL14B
1778166_at	-0.121624	0.0985635	0.461088	0.336216	2538693	SPCC777.03c	SPCC777.03c
1773517_at	-0.121613	0.295311	0.647543	0.188731	2542643	SPAC2C4.07c	SPAC2C4.07c
1778591_at	-0.121586	0.229985	0.593453	0.226614	---	YNR044W	AGA1
1777238_at	-0.121536	0.128049	0.493244	0.306938	---	YGR174C	CBP4
1769472_at	-0.12145	0.400608	0.71874	0.143428	---	YMR182C	RGM1
1770017_at	-0.121404	0.160579	0.525245	0.279638	---	YGL006W	PMC1
1773209_at	-0.121188	0.0743511	0.434869	0.361642	---	YNL261W	ORC5
1777408_at	-0.121152	0.251892	0.612251	0.21307	2541432	SPAC1F5.05c	SPAC1F5.05c
1775947_at	-0.121065	0.374333	0.702993	0.153049	2543239	SPAC977.10	sod2
1772534_s_at	-0.120883	0.128818	0.49342	0.306783	---	YAR066W /// YHR214W	---
1778378_at	-0.120836	0.287451	0.64135	0.192905	2540889	SPBC530.07c	SPBC530.07c
1776201_at	-0.120826	0.259562	0.619864	0.207704	2542297	SPAC17H9.06c	SPAC17H9.06c
1771842_at	-0.120786	0.149225	0.514147	0.288913	---	YML057W	CMP2
1775854_s_at	-0.120746	0.223945	0.590319	0.228914	---	YHL009W-A /// YHL009W-B /// YJL113W /// YPL060C-A	---
1772429_at	-0.120728	0.23634	0.600215	0.221693	2542056	SPAC6G9.14	SPAC6G9.14
1775749_at	-0.120658	0.453716	0.75113	0.124285	2541703	SPAC30C2.03	SPAC30C2.03
1771864_at	-0.120584	0.141396	0.505622	0.296174	2542765	SPAC15E1.08	SPAC15E1.08
1772623_at	-0.120582	0.303943	0.653419	0.184808	2540360	SPBC2G5.01	SPBC2G5.01
1779060_at	-0.120527	0.0767358	0.434869	0.361642	2542259	SPAC17H9.11	SPAC17H9.11
1772249_at	-0.120491	0.049829	0.391389	0.407391	---	YJR118C	ILM1
1773878_at	-0.120452	0.0511543	0.392261	0.406425	2539748	SPBC11C11.01	SPBC11C11.01
1772127_at	-0.120336	0.152982	0.518145	0.285549	2543128	SPAC3F10.06c	SPAC3F10.06c
1777184_at	-0.120329	0.111014	0.474448	0.323811	---	YFR012W	DCV1
1772634_at	-0.120123	0.116966	0.482158	0.31681	2539477	SPCP31B10.06	mug190
1774189_at	-0.120101	0.252068	0.612405	0.212962	2539331	SPCC24B10.09	rps1702
1773956_at	-0.119973	0.179087	0.545502	0.263204	2540259	SPBC530.08	SPBC530.08
1769377_at	-0.119956	0.237956	0.602036	0.220377	---	YBR238C	---
1776156_at	-0.11988	0.337985	0.676848	0.169509	---	YAL061W	BDH2
1778815_at	-0.11987	0.265601	0.626481	0.203092	2539319	SPCC1919.13c	SPCC1919.13c
1770131_at	-0.119795	0.410837	0.726477	0.138778	2538981	SPCC330.06c	SPCC330.06c
1773358_at	-0.119525	0.345665	0.682805	0.165703	2542585	SPAC31A2.13c	sft1
1774694_at	-0.11952	0.113387	0.477723	0.320824	---	YDL063C	---
1777670_at	-0.119453	0.089975	0.451214	0.345617	---	YBR089C-A	NHP6B
1776101_at	-0.119361	0.408875	0.725236	0.13952	2541123	SPBC651.09c	SPBC651.09c
1778625_at	-0.119332	0.178012	0.544984	0.263616	2542747	SPAC15A10.06	SPAC15A10.06
1779180_at	-0.119086	0.425848	0.734132	0.134226	2541214	SPBC839.07	ibp1
1775736_at	-0.11904	0.181339	0.548237	0.261032	---	YMR300C	ADE4
1775292_at	-0.119023	0.0691391	0.429452	0.367085	---	YNL326C	PFA3
1770888_at	-0.119021	0.167955	0.53324	0.273078	---	YKL039W	PTM1
1775820_at	-0.118879	0.122879	0.488019	0.311563	---	YGR065C	VHT1
1777753_at	-0.118619	0.305515	0.653664	0.184645	---	YER067W	RGI1
1770939_at	-0.118517	0.269448	0.629173	0.20123	2542724	SPAC767.01c	vps1
1770918_at	-0.118378	0.282482	0.638743	0.194674	2538999	SPCC162.09c	hmg1
1772058_at	-0.118376	0.359245	0.692328	0.159688	2541057	SPBC365.11	SPBC365.11
1778587_at	-0.118349	0.232859	0.596882	0.224111	2539562 /// 2539593	SPBC337.02c	SPCC569.01c /// SPCP20C8.01c
1778826_at	-0.118226	0.0540869	0.400519	0.397377	2539430	SPCC417.12	SPCC417.12
1770093_at	-0.118215	0.24073	0.603901	0.219034	---	YLR001C	---
1774570_at	-0.118193	0.198173	0.563733	0.248927	---	YGL071W	AFT1
1770244_at	-0.118172	0.582101	0.822605	0.0848089	2543013	SPAC6C3.09	SPAC6C3.09
AFFX-r2-Sp-RIP1-3_at	-0.118063	0.337001	0.676827	0.169522	---	---	---
1771408_at	-0.117992	0.0793469	0.437931	0.358594	---	YLL015W	BPT1
1773065_at	-0.117916	0.112829	0.477167	0.321329	---	YDR319C	---
1778924_at	-0.117815	0.135387	0.497816	0.302931	2541661	SPAC6G10.12c	ace2
1777332_at	-0.117803	0.249354	0.610071	0.214619	---	YLR015W	BRE2
1775918_at	-0.117519	0.117522	0.48221	0.316763	---	YER159C	BUR6
1770689_at	-0.11733	0.18547	0.550466	0.259269	2541926	SPAC222.14c	SPAC222.14c
1775671_at	-0.117325	0.458145	0.752987	0.123213	2543025	SPAC1296.02	cox4
1770056_at	-0.117302	0.311839	0.658642	0.181351	---	YOL145C	CTR9
1773762_at	-0.117271	0.379464	0.706677	0.150779	2540962	SPBC36.12c	git7
1775782_at	-0.117225	0.102657	0.466267	0.331366	2539289	SPCC1450.15	SPCC1450.15
1776553_at	-0.117207	0.137084	0.500819	0.300319	---	YOL163W	---
1779253_at	-0.117192	0.0999852	0.462366	0.335014	---	YOR087W	YVC1
1779136_at	-0.117183	0.133228	0.49659	0.304002	---	YCR072C	RSA4
1774280_at	-0.117041	0.15671	0.521634	0.282634	2539185	SPCC737.03c	ima1
1773649_at	-0.116999	0.103125	0.466734	0.330931	---	YBR021W	FUR4
1778116_at	-0.116963	0.159223	0.524456	0.280291	2541048	SPBC36B7.04	SPBC36B7.04
1773165_at	-0.116955	0.066452	0.424423	0.372202	---	YDR367W	KEI1
1771333_at	-0.116904	0.462994	0.753979	0.122641	2540665	SPBC83.02c	rpl4302
1775574_at	-0.116851	0.297459	0.649606	0.18735	2543566	SPAC652.01	SPAC652.01
1771993_at	-0.116834	0.159595	0.524974	0.279862	---	YBL051C	PIN4
1776321_at	-0.116798	0.100021	0.462366	0.335014	---	YAL063C-A	---
1774505_at	-0.116763	0.241087	0.604267	0.218771	---	YGR129W	SYF2
1774337_at	-0.116654	0.124398	0.489531	0.31022	---	YMR305C	SCW10
1769526_at	-0.116499	0.191169	0.555081	0.255644	---	YDR205W	MSC2
1779156_x_at	-0.116324	0.131795	0.496458	0.304117	---	YMR143W	RPS16A
1775762_at	-0.116236	0.260402	0.620649	0.207154	---	YLR197W	NOP56
1775301_at	-0.116164	0.266123	0.62657	0.20303	2541340	SPBP4H10.20	nhm1
1776655_at	-0.116097	0.0650835	0.42296	0.373701	---	YML100W-A	---
1779908_at	-0.11607	0.181678	0.548263	0.261011	---	YJL058C	BIT61
1772310_at	-0.115951	0.189698	0.553371	0.256984	---	YLR207W	HRD3
1774494_at	-0.115882	0.367413	0.698277	0.155972	2540067	SPBC16H5.05c	cyp7
1776333_at	-0.115689	0.193621	0.558931	0.252642	---	YPR114W	---
1776270_at	-0.115611	0.240723	0.603901	0.219034	---	YLR211C	---
1772796_at	-0.115596	0.143772	0.507966	0.294165	---	YPL083C	SEN54
AFFX-Scv2-r2-Ec-bioB-3_at	-0.115525	0.380783	0.707326	0.15038	---	---	---
1779389_at	-0.115486	0.237163	0.601188	0.22099	---	YPL018W	CTF19
1776947_at	-0.11544	0.0659174	0.42296	0.373701	---	YIR009W	MSL1
1777713_at	-0.115399	0.28567	0.641126	0.193056	2540719	SPBC216.05	rad3
1772326_at	-0.115371	0.0638891	0.418609	0.378192	---	YBR168W	PEX32
1773298_at	-0.115347	0.228808	0.592496	0.227315	2540012	SPBC1709.10c	atx1
1775172_at	-0.115251	0.0971153	0.459352	0.337855	---	YLR051C	FCF2
1777596_at	-0.115241	0.244497	0.607204	0.216665	2539594	SPCC736.10c	mrps8
1775059_at	-0.115232	0.142419	0.506463	0.295452	2542370	SPAC1783.08c	rpl1502
1771667_at	-0.115149	0.286372	0.64135	0.192905	2542228	SPAC823.03	ppk15
1770180_at	-0.115145	0.371433	0.70171	0.153842	2538785	SPCC1672.01	SPCC1672.01
1769442_at	-0.115138	0.380255	0.706992	0.150586	---	YDR495C	VPS3
1771180_at	-0.115084	0.384171	0.709563	0.149009	2542434	SPAC1F12.06c	SPAC1F12.06c
1779293_at	-0.115054	0.389588	0.712168	0.147417	2539363	SPCC613.02	SPCC613.02
1773325_at	-0.115039	0.339135	0.677981	0.168782	2542493	SPAC1B2.04	cox6
1776517_at	-0.115039	0.122006	0.488019	0.311563	---	YJL151C	SNA3
1772847_at	-0.114983	0.0973221	0.459609	0.337611	---	YKL172W	EBP2
1777297_at	-0.114955	0.422046	0.732431	0.135233	2540096	SPBC1347.04	tim54
1776313_at	-0.114914	0.634194	0.845772	0.0727465	2540888	SPBC4F6.13c	SPBC4F6.13c
1773174_at	-0.114861	0.387818	0.710966	0.148151	2542756	SPAC15A10.16	bud6
1769499_at	-0.114816	0.107006	0.470188	0.327728	2543258	SPAC1002.20	SPAC1002.20
1778706_at	-0.114793	0.350293	0.685053	0.164276	---	YNR002C	ATO2
1770019_at	-0.114772	0.353547	0.687506	0.162724	2538860	SPCC330.01c	rhp16
1772208_at	-0.11476	0.23568	0.599373	0.222303	---	YBR048W	RPS11B
1771096_at	-0.114724	0.35707	0.691158	0.160423	2539733	SPBC16E9.12c	pab2
1775634_at	-0.114599	0.164472	0.529878	0.275824	---	YLR314C	CDC3
1772251_at	-0.114564	0.133997	0.496955	0.303683	---	YJL189W	RPL39
1778535_at	-0.114505	0.288418	0.642216	0.192319	2542697	SPAC29B12.05c	SPAC29B12.05c
1779484_at	-0.114439	0.610135	0.834383	0.0786348	---	YCR107W	AAD3
1776829_at	-0.114316	0.0605807	0.414784	0.382178	---	YCL026C-B	HBN1
1777590_at	-0.114287	0.4189	0.730918	0.136131	2539707	SPBC17F3.01c	rga5
1772881_at	-0.114174	0.208185	0.574651	0.240596	2539233	SPCC16A11.03c	SPCC16A11.03c
1769630_at	-0.114113	0.380389	0.706992	0.150586	2541513	SPAC227.13c	isu1
1778517_at	-0.114108	0.260256	0.62052	0.207244	2539627	SPBC1734.02c	cdc27
1777469_at	-0.113977	0.155075	0.519996	0.284	2542696	SPAC29B12.03	spd1
1772475_at	-0.113949	0.143161	0.507742	0.294357	---	YDL093W	PMT5
1777142_at	-0.113936	0.214028	0.581525	0.235432	2542181	SPAC29E6.05c	SPAC29E6.05c
1773250_at	-0.113907	0.17371	0.539139	0.268299	---	YBR129C	OPY1
1778362_at	-0.113765	0.478991	0.764383	0.116689	2539878	SPBC16A3.04	rsm25
1777191_at	-0.113668	0.111398	0.475259	0.323069	---	YOL159C-A	---
1769627_at	-0.113647	0.292021	0.645394	0.190175	---	YLR151C	PCD1
1777513_at	-0.113373	0.149096	0.514147	0.288913	---	YOL091W	SPO21
1771410_at	-0.113349	0.196602	0.562425	0.249935	---	YKR098C	UBP11
1775959_at	-0.113341	0.204135	0.570388	0.24383	---	YGR169C-A	---
1778044_at	-0.113281	0.216124	0.582443	0.234747	---	YGR203W	YCH1
1779994_at	-0.113145	0.437697	0.74009	0.130715	2541910	SPAC23C4.15	rpb5
1777394_at	-0.113143	0.129034	0.49357	0.306652	---	YLL042C	ATG10
1776722_at	-0.112989	0.23695	0.600819	0.221256	5802945	SPAC19G12.16c	adg2
1778021_at	-0.112914	0.201821	0.566813	0.24656	---	YKR023W	---
1770155_at	-0.112884	0.215236	0.582088	0.235012	---	YGR027C	RPS25A
1777203_at	-0.11285	0.353454	0.687506	0.162724	2539705	SPBC1105.10	rav1
1775857_at	-0.11282	0.304818	0.653419	0.184808	2542097	SPACUNK4.06c	rpb7
1776434_at	-0.112755	0.265923	0.62657	0.20303	---	YBL043W	ECM13
1770991_at	-0.112666	0.277283	0.63465	0.197466	2542274	SPAC1952.13	ned1
1779960_at	-0.112638	0.180883	0.54756	0.261568	2539679	SPBC12C2.05c	SPBC12C2.05c
1772814_at	-0.112547	0.150055	0.514308	0.288776	2540810	SPBC19C7.03	cyr1
1773264_at	-0.112536	0.387307	0.710387	0.148505	2543127	SPAC3G6.10c	SPAC3G6.10c
1772608_at	-0.112371	0.151944	0.517521	0.286072	---	YPL192C	PRM3
1776955_at	-0.112294	0.397658	0.717436	0.144217	2543322	SPAC56F8.13	SPAC56F8.13
1777982_at	-0.112268	0.0739249	0.434869	0.361642	---	YOR096W	RPS7A
1769397_s_at	-0.112206	0.18517	0.550014	0.259627	---	YLR287C-A /// YOR182C	RPS30A /// RPS30B
1770322_at	-0.112204	0.182295	0.548263	0.261011	2542114	SPAC30D11.05	aps3
1775800_at	-0.112078	0.4298	0.736538	0.132805	2541616	SPAC2F3.14c	SPAC2F3.14c
1779623_at	-0.112058	0.435746	0.73937	0.131138	---	YCR068W	ATG15
1770914_at	-0.111964	0.648821	0.85374	0.0686741	2543020	SPAC10F6.13c	SPAC10F6.13c
1770912_at	-0.111915	0.402799	0.719952	0.142697	3361154	SPCC1827.07c	SPCC1827.07c
1770380_at	-0.11186	0.132688	0.496458	0.304117	2543134	SPAC4G9.05	mpf1
1772142_at	-0.111811	0.104932	0.468302	0.329474	---	YGR026W	---
1772346_at	-0.111803	0.126241	0.49189	0.308132	---	YBR223C	TDP1
1777992_at	-0.111788	0.452352	0.75068	0.124545	2539105	SPCC1739.07	SPCC1739.07
AFFX-r2-Sc-SRB4-5_at	-0.111718	0.49749	0.77513	0.110625	---	---	---
1778638_at	-0.111692	0.0759029	0.434869	0.361642	---	YGR046W	TAM41
1779788_at	-0.11167	0.351418	0.686134	0.163591	3361401	SPAC1093.03	SPAC1093.03
1770108_at	-0.111668	0.217401	0.584012	0.233578	---	YKL047W	---
1780087_at	-0.111529	0.330006	0.669468	0.17427	2542087	SPAC26F1.02	SPAC26F1.02
1773779_at	-0.111426	0.226335	0.591145	0.228306	---	YOR060C	SLD7
1774665_at	-0.111422	0.166984	0.532587	0.27361	---	YLR324W	PEX30
1772382_at	-0.111211	0.270676	0.629486	0.201014	2540071	SPBC13E7.10c	brf1
1773027_at	-0.111131	0.12501	0.490487	0.309373	2538960	SPCP20C8.03	SPCC569.03
1771326_at	-0.111062	0.280563	0.63689	0.195935	---	YOR190W	SPR1
1775444_at	-0.111045	0.364995	0.695831	0.157496	---	YOR177C	MPC54
1769896_at	-0.111029	0.152838	0.518145	0.285549	2539416	SPCC777.10c	ubc12
1778034_at	-0.110938	0.0938463	0.454394	0.342567	---	YMR028W	TAP42
1777565_at	-0.110924	0.284247	0.638743	0.194674	2539742	SPBC13G1.15c	SPBC13G1.15c
1777687_at	-0.110914	0.511555	0.78449	0.105413	2540964	SPBC365.16	SPBC365.16
1777556_at	-0.110902	0.117085	0.48221	0.316763	---	YIL155C	GUT2
1779469_at	-0.110838	0.0801575	0.438081	0.358446	2542796	SPAC1687.04	SPAC1687.04
1775190_at	-0.110827	0.167869	0.533123	0.273173	---	YMR209C	---
1778857_at	-0.110791	0.129371	0.493799	0.306449	---	YBR208C	DUR1,2
1777909_at	-0.110754	0.181984	0.548263	0.261011	---	YPL064C	CWC27
1770850_at	-0.110729	0.225891	0.591145	0.228306	---	YAR069C /// YHR214C-D	---
1771885_at	-0.110548	0.28898	0.642489	0.192134	2541281	SPBC902.04	SPBC902.04
1779061_at	-0.110535	0.138052	0.500993	0.300169	---	YLR257W	---
1772895_at	-0.110509	0.395053	0.716182	0.144977	2542819	---	tim8
1774946_s_at	-0.110493	0.497914	0.775653	0.110333	---	YAR064W /// YHR213W-B	---
1779965_at	-0.110483	0.110699	0.474051	0.324175	---	YHR143W	DSE2
1776618_at	-0.110464	0.484674	0.768274	0.114484	2541024	SPBC337.15c	coq7
1777371_at	-0.11044	0.128189	0.493244	0.306938	---	YPL110C	GDE1
1773585_at	-0.11042	0.149562	0.514147	0.288913	---	YJL046W	AIM22
1776944_at	-0.110261	0.246066	0.607471	0.216475	---	YGR289C	MAL11
1779871_at	-0.110195	0.397692	0.717436	0.144217	---	YJL219W	HXT9
AFFX-Scv2-r2-Bs-phe-M_at	-0.110175	0.200833	0.566347	0.246917	---	---	---
1774085_at	-0.110169	0.113386	0.477723	0.320824	---	YJL178C	ATG27
1770456_at	-0.110046	0.118661	0.484397	0.314798	---	YDR001C	NTH1
1770232_at	-0.110006	0.100155	0.462409	0.334974	2538957	SPCC1223.09	SPCC1223.09
1777999_at	-0.11	0.084971	0.444746	0.351888	---	YJR061W	---
1778766_at	-0.109967	0.0606722	0.414784	0.382178	---	YKL120W	OAC1
1776359_at	-0.109949	0.218609	0.585259	0.232652	---	YDL036C	PUS9
1775397_at	-0.109819	0.132468	0.496458	0.304117	---	YKL046C	DCW1
1774363_at	-0.109767	0.22182	0.589219	0.229723	---	SPBC1348.11	---
1779116_at	-0.109699	0.499868	0.777146	0.109497	2543161	SPAC31G5.08	ups1
1772855_at	-0.109698	0.194253	0.55981	0.251959	---	YNL249C	MPA43
1777980_at	-0.109542	0.0601292	0.414355	0.382627	---	YOL149W	DCP1
AFFX-Scv2-TrpnX-5_at	-0.109533	0.1815	0.548237	0.261032	---	---	---
1775535_at	-0.109496	0.140453	0.504261	0.297345	2540905	SPBC530.06c	SPBC530.06c
1778383_at	-0.109342	0.100013	0.462366	0.335014	---	YKL196C	YKT6
1778171_at	-0.109248	0.121956	0.488019	0.311563	2543468	SPAC521.02	SPAC521.02
1777546_at	-0.10923	0.311771	0.658642	0.181351	2543609	SPAC630.05	gyp7
1771879_at	-0.109229	0.290959	0.644031	0.191093	2538781	SPCC1753.01c	ssb2
1780081_at	-0.109222	0.320682	0.662925	0.178536	2541939	SPAC23C4.07	tht2
1770643_at	-0.109189	0.186846	0.551321	0.258596	2539503	SPCC4B3.14	cwf20
1772040_at	-0.109149	0.164414	0.529847	0.275849	2540646	SPBC23G7.11	SPBC23G7.11
1779518_at	-0.10914	0.186063	0.551179	0.258707	2540909	SPBC3B9.03	SPBC3B9.03
1775332_at	-0.109138	0.19359	0.558931	0.252642	---	YJL174W	KRE9
1772463_at	-0.109011	0.357892	0.691565	0.160167	---	YBL079W	NUP170
1772909_at	-0.108957	0.213332	0.581252	0.235636	2542702	SPAC8E11.01c	SPAC8E11.01c
1779699_at	-0.108909	0.178834	0.54525	0.263404	---	YGR255C	COQ6
1772291_at	-0.108746	0.211221	0.578387	0.237782	2543600	SPAPB1A10.05	SPAPB1A10.05
1777722_at	-0.108571	0.372047	0.70171	0.153842	2539983	SPBC1604.18c	SPBC1604.18c
1769956_at	-0.108569	0.256452	0.61738	0.209447	2540470	SPBC29A10.15	orc1
1773191_at	-0.108541	0.0948903	0.456409	0.340646	---	YDL170W	UGA3
1769320_at	-0.108471	0.122987	0.488019	0.311563	---	YPR003C	---
1777218_at	-0.108439	0.320556	0.662925	0.178536	---	YIL119C	RPI1
1769641_at	-0.108349	0.370555	0.700937	0.154321	2541424	SPAC23G3.04	ies4
1772579_at	-0.108346	0.157528	0.522925	0.281561	---	YHR121W	LSM12
1774521_at	-0.108329	0.0943916	0.455615	0.341402	---	YBL056W	PTC3
1771577_at	-0.108263	0.18176	0.548263	0.261011	---	YBR015C	MNN2
1775969_at	-0.108262	0.225925	0.591145	0.228306	---	YML013W	UBX2
1774996_at	-0.108174	0.349923	0.685053	0.164276	2540295	SPBC3B8.05	SPBC3B8.05
1773898_at	-0.108161	0.456058	0.752282	0.123619	2541245	SPBC8D2.06	irs1
1770715_at	-0.108138	0.399385	0.718504	0.143571	2540828	SPBC4B4.06	vps25
1773786_at	-0.108108	0.495445	0.773717	0.111418	2541464	SPAC222.08c	SPAC222.08c
1777789_at	-0.108094	0.451003	0.750042	0.124915	2538802	SPCC13B11.04c	SPCC13B11.04c
1770368_at	-0.10802	0.479603	0.765124	0.116268	2540147	SPBC16E9.07	mug100
1776480_at	-0.107989	0.266464	0.626899	0.202803	2540972	SPBC428.15	SPBC428.15
1779875_at	-0.107959	0.447164	0.74734	0.126482	2540883	SPBC577.06c	SPBC577.06c
1779752_at	-0.107935	0.334961	0.675079	0.170645	2540529	SPBC29A3.06	SPBC29A3.06
1778248_at	-0.107921	0.188395	0.551433	0.258507	---	YIL147C	SLN1
1775228_at	-0.10779	0.317307	0.661254	0.179632	2542482	SPAP8A3.06	SPAP8A3.06
1771908_at	-0.107765	0.259681	0.619977	0.207625	---	YNL160W	YGP1
1775364_at	-0.10776	0.383463	0.7092	0.149231	---	YCR021C	HSP30
1771392_at	-0.107712	0.104706	0.468302	0.329474	---	YLR214W	FRE1
1771548_at	-0.107624	0.373826	0.702322	0.153464	2540952	SPBC354.09c	SPBC354.09c
1780173_at	-0.107613	0.148709	0.513829	0.289181	2541708	SPAC31A2.02	trm112
1777758_at	-0.107587	0.130761	0.495992	0.304526	---	YBR290W	BSD2
1778994_at	-0.107476	0.121254	0.488019	0.311563	2541028	SPBC577.08c	txl1
1771943_at	-0.107291	0.135652	0.498289	0.302519	---	YER073W	ALD5
1774719_at	-0.107178	0.156186	0.520844	0.283293	---	YGL029W	CGR1
1779078_at	-0.107076	0.464382	0.755016	0.122044	---	YNL147W	LSM7
1779091_at	-0.107074	0.267065	0.627361	0.202483	---	YLR031W	---
1776800_at	-0.107	0.215289	0.582088	0.235012	2542455	SPAC2C4.04c	SPAC2C4.04c
1774578_at	-0.106973	0.200595	0.566289	0.246962	2543199	SPAC821.03c	SPAC821.03c
1778843_at	-0.106859	0.338419	0.67721	0.169276	2540612	SPBC1D7.05	byr2
1779471_at	-0.106772	0.186805	0.551321	0.258596	2543469	SPAPB2B4.05	vma5
1770649_at	-0.106765	0.439963	0.742368	0.129381	2542367	SPAC1783.03	fta2
1770471_at	-0.106682	0.49031	0.771728	0.112536	2542397	SPAC17G6.07c	SPAC17G6.07c
1769498_at	-0.106472	0.167485	0.532831	0.27341	2543392	SPAC8F11.03	msh3
1770843_at	-0.106461	0.091365	0.452607	0.344278	---	YOL015W	IRC10
1773831_at	-0.106419	0.334704	0.67505	0.170664	---	YMR114C	---
1771277_at	-0.106316	0.307652	0.655548	0.183396	2542186	SPAC17C9.14	SPAC17C9.14
AFFX-r2-Sp-URA4-3_at	-0.106311	0.162105	0.526392	0.27869	---	---	---
1776449_at	-0.106183	0.10991	0.474051	0.324175	---	YOR208W	PTP2
1771640_at	-0.106096	0.471124	0.759918	0.119233	2542918	SPAC12G12.12	SPAC12G12.12
1772986_at	-0.10609	0.173555	0.539139	0.268299	---	YDR219C	MFB1
1770436_at	-0.106082	0.105248	0.468302	0.329474	---	YML067C	ERV41
AFFX-ThrX-3_at	-0.106081	0.34512	0.682715	0.16576	---	---	---
1777035_at	-0.106009	0.148223	0.513401	0.289543	---	YIL148W	RPL40A
1773998_at	-0.10594	0.360267	0.693001	0.159266	---	YGR045C	---
AFFX-TrpnX-5_at	-0.105787	0.174009	0.539299	0.268171	---	---	---
1774526_at	-0.105787	0.24815	0.609052	0.215345	---	YNR019W	ARE2
1779191_at	-0.105753	0.12435	0.489531	0.31022	---	YBR283C	SSH1
1771964_at	-0.10575	0.205835	0.571576	0.242926	2542127	SPAC1952.12c	csn71
1774323_at	-0.105739	0.172484	0.537777	0.269397	---	YIR029W	DAL2
1769372_at	-0.105714	0.258083	0.618583	0.208602	2542932	SPAC1039.08	SPAC1039.08
1775939_at	-0.105657	0.186878	0.551321	0.258596	---	YOL031C	SIL1
1779182_at	-0.105654	0.226732	0.591145	0.228306	---	YBR074W	---
1775438_at	-0.105641	0.443958	0.745823	0.127364	2539177	SPCC18B5.09c	SPCC18B5.09c
1771818_at	-0.10562	0.17866	0.54525	0.263404	2542583	SPAC3A12.17c	cys12
1770169_at	-0.105613	0.355999	0.690392	0.160904	2540961	SPBC36B7.03	sec63
1778612_at	-0.105469	0.140471	0.504261	0.297345	---	YCR069W	CPR4
1776472_at	-0.105464	0.131739	0.496458	0.304117	---	YML055W	SPC2
1779052_at	-0.105459	0.203299	0.569363	0.24461	2539650	SPBC1711.13	his2
1769721_at	-0.105414	0.240421	0.60368	0.219193	---	YDR331W	GPI8
1769950_at	-0.105372	0.411256	0.726772	0.138602	2538836	SPCC1281.05	rsc7
1773772_at	-0.105351	0.10733	0.470445	0.327491	---	YHR081W	LRP1
1771519_at	-0.105341	0.159927	0.525245	0.279638	---	YAR027W	UIP3
1773487_at	-0.105336	0.433574	0.737793	0.132065	2542663	SPAC607.03c	snu13
1775728_at	-0.105312	0.238512	0.602269	0.220209	2542272	SPAC1486.06	SPAC1486.06
1772111_at	-0.105191	0.0810175	0.439166	0.357371	2538995	SPCC320.06	SPCC320.06
1770691_at	-0.105111	0.349329	0.68487	0.164392	2541814	SPAC23G3.06	SPAC23G3.06
1776023_at	-0.104997	0.17665	0.542257	0.265795	---	YHR042W	NCP1
1777260_at	-0.104967	0.113928	0.478849	0.319801	---	YNL208W	---
1776093_at	-0.104919	0.181595	0.548263	0.261011	---	YDR304C	CPR5
1770366_at	-0.104886	0.304506	0.653419	0.184808	2543641	SPAC3H5.08c	SPAC3H5.08c
1770658_at	-0.104844	0.336281	0.676275	0.169877	2540679	SPBC3D6.10	apn2
RPTR-Sc-U89963-1_at	-0.104819	0.203365	0.569402	0.244581	---	---	---
1775871_at	-0.104715	0.211338	0.578387	0.237782	2539462	SPCC777.13	vps35
1772767_at	-0.104684	0.18356	0.549121	0.260332	2541855	SPAC22E12.13c	rpl2403
1779968_at	-0.104659	0.386653	0.709948	0.148773	---	YMR253C	---
1775391_s_at	-0.104612	0.182461	0.548263	0.261011	---	YIL172C /// YJL221C /// YOL157C	IMA2 /// IMA3 /// IMA4
1771535_at	-0.104304	0.147919	0.513306	0.289624	2543442	SPAC3H1.14	SPAC3H1.14
1771584_at	-0.104302	0.247369	0.60885	0.21549	2543230	SPAC823.13c	SPAC823.13c
1772486_at	-0.104273	0.227506	0.59172	0.227884	2540668	SPBC1A4.09	SPBC1A4.09
1778046_at	-0.104262	0.201216	0.566347	0.246917	---	YBR229C	ROT2
1774458_at	-0.104252	0.202452	0.568156	0.245533	2542343	SPAC16E8.18	SPAC16E8.18
1771105_at	-0.104235	0.276066	0.634099	0.197843	2538835	SPCC1442.08c	cox12
1770952_at	-0.104148	0.109041	0.473923	0.324292	---	YNL008C	ASI3
1778001_at	-0.104112	0.364763	0.695721	0.157565	---	YOR030W	DFG16
1777538_at	-0.104079	0.320244	0.662925	0.178536	2539165	SPCC1281.04	SPCC1281.04
1772593_at	-0.104067	0.433856	0.737797	0.132063	2542955	SPAC11E3.12	SPAC11E3.12
1770785_at	-0.104052	0.463895	0.754607	0.122279	---	YPR193C	HPA2
1772470_at	-0.104033	0.141828	0.505832	0.295994	---	YGL065C	ALG2
1777106_at	-0.104009	0.116459	0.480844	0.317996	---	YNL274C	GOR1
1778571_at	-0.103988	0.365999	0.696722	0.15694	---	YDL087C	LUC7
1779072_at	-0.103972	0.0961263	0.458746	0.338427	---	YIL002W-A	---
1776114_at	-0.103957	0.543422	0.801328	0.0961895	3361128	SPCC1442.04c	SPCC1442.04c
1775863_at	-0.103951	0.184553	0.54969	0.259882	---	YIL088C	AVT7
1779523_at	-0.103903	0.165301	0.530829	0.275046	2542582	SPAC19G12.02c	pms1
1773660_at	-0.103897	0.0834657	0.442317	0.354267	---	YEL060C	PRB1
1771876_at	-0.103819	0.461598	0.753687	0.122809	2540933	SPBC36.06c	spo9
1777426_at	-0.103727	0.429453	0.736538	0.132805	2542795	SPAC9G1.05	SPAC9G1.05
1777816_at	-0.103644	0.187344	0.551321	0.258596	---	YDL238C	GUD1
1770901_at	-0.103518	0.361494	0.69342	0.159004	2540418	SPBC27.05	SPBC27.05
1776941_at	-0.1035	0.149411	0.514147	0.288913	---	YDR527W	RBA50
1777255_at	-0.103491	0.192974	0.558184	0.253222	---	YDL193W	NUS1
1774378_at	-0.103477	0.421475	0.732335	0.13529	2539814	SPBC1105.18c	SPBC1105.18c
1772055_at	-0.103472	0.319587	0.662578	0.178763	---	YDR247W	VHS1
1772342_at	-0.103404	0.137105	0.500819	0.300319	---	YDL200C	MGT1
1771339_at	-0.103358	0.166969	0.532587	0.27361	2541265	SPBP16F5.03c	tra1
1775340_at	-0.103286	0.554307	0.806944	0.0931565	---	YDL169C	UGX2
1775848_at	-0.103125	0.370137	0.70083	0.154387	---	YGR006W	PRP18
1776743_at	-0.102991	0.344608	0.682224	0.166073	2540223	SPBC32F12.04	tug1
1776738_at	-0.102923	0.367919	0.698996	0.155526	2542833	SPAC13F5.01c	msh1
1779751_s_at	-0.102723	0.229319	0.592688	0.227174	---	YBR219C /// YBR220C	---
1779445_at	-0.102678	0.113364	0.477723	0.320824	---	YDR135C	YCF1
1776842_at	-0.102617	0.277056	0.63465	0.197466	---	YHR132C	ECM14
1778984_at	-0.10257	0.251023	0.611477	0.21362	---	YGL251C	HFM1
1779559_at	-0.102499	0.0970196	0.459352	0.337855	---	YJR094W-A	RPL43B
1773097_at	-0.102421	0.240057	0.60368	0.219193	---	YBR183W	YPC1
1775206_at	-0.102396	0.296992	0.649443	0.187459	2540110	SPBC1718.04	SPBC1718.04
1771068_at	-0.102207	0.114006	0.47899	0.319673	---	YMR137C	PSO2
1779168_at	-0.102146	0.307678	0.655548	0.183396	---	YLR315W	NKP2
1769336_at	-0.102146	0.23749	0.601707	0.220615	---	YNL126W	SPC98
1777016_at	-0.102125	0.109478	0.473923	0.324292	---	YBL081W	---
1773435_at	-0.102104	0.239706	0.60368	0.219193	2542708	SPAC29E6.03c	uso1
1774892_at	-0.102	0.308516	0.656311	0.182891	---	YOL166W-A	---
1776729_at	-0.10198	0.254711	0.614998	0.211126	---	YMR052W	FAR3
1772484_at	-0.101971	0.086292	0.446854	0.349834	---	YLR242C	ARV1
1773811_at	-0.101806	0.42489	0.733936	0.134342	2540441	SPBC2G5.05	SPBC2G5.05
1776765_at	-0.101722	0.314619	0.659789	0.180595	2540082	SPBC1215.02c	arm1
1775717_at	-0.101639	0.152014	0.517521	0.286072	---	YLR413W	---
1771713_at	-0.101633	0.187305	0.551321	0.258596	---	YBR257W	POP4
1778310_at	-0.101587	0.326642	0.666414	0.176256	2538728	SPCC63.11	prp28
1775652_at	-0.101503	0.323215	0.664267	0.177657	2538939	SPCC1672.04c	SPCC1672.04c
1774238_at	-0.101473	0.377806	0.7056	0.151442	2540983	SPBC337.06c	cwf15
1772735_at	-0.10142	0.270555	0.629486	0.201014	2540330	SPBC3E7.14	smf1
1776078_at	-0.10142	0.297611	0.649626	0.187336	2542615	SPAC19G12.01c	cut20
1774455_at	-0.101353	0.437905	0.74032	0.13058	2543604	SPAC823.06	taf3
1772540_at	-0.101295	0.339201	0.677981	0.168782	---	YER028C	MIG3
1771457_at	-0.101247	0.127746	0.493244	0.306938	2540564	SPBC530.03c	bag102
AFFX-YER022wM_at	-0.101077	0.320751	0.662925	0.178536	---	---	---
[truncated: 8,929 more rows]
