# Supplementary material for: Slx5/Slx8‐dependent ubiquitin hotspots on chromatin contribute to stress tolerance
Source: EMBO J. 2019 Apr 23;38(11):e100368. doi: 10.15252/embj.2018100368 (PMC6545562; doi:10.15252/embj.2018100368)
Supplement: Supplementary file 10 — Dataset EV8 [file EMBJ-38-e100368-s010.xlsx]

## Sheet: Dataset_EV8_legend
Dataset EV8
Analysis of RNA sequencing of pGAL-EUC1 vs. control.
Statistical analysis tab: Systematic and standard names (where applicable) and adjacent ubiquitin-hotspots are indicated, as well as statistical parameters. See Material and Methods for details.
Gene ontology (GO) analysis tabs: significantly enriched biological processes of upregulated (up) or downregulated (down) genes are displayed.

## Sheet: pGAL-EUC_contr
	baseMean	log2FoldChange	lfcSE	stat	pvalue	padj	name	ubHS
YDL248W	102.708	-0.16089	0.175835	-0.915004	0.360189	0.687998	COS7
YDL247W-A	0	NA	NA	NA	NA	NA	NA
YDL247W	0.165846	0.612632	3.88615	0.157645	0.874737	NA	MPH2
YDL246C	0.161452	-1.31095	3.92758	-0.33378	0.738546	NA	SOR2
YDL245C	21.9289	-0.131602	0.387596	-0.339533	0.734209	NA	HXT15
YDL244W	37.4825	0.0944498	0.280146	0.337145	0.736008	NA	THI13
YDL243C	717.892	-0.344664	0.0838545	-4.11027	3.95203e-05	0.00092451	AAD4
YDL242W	30.1162	0.485244	0.317356	1.52902	0.12626	NA	NA
YDL241W	92.0095	-0.362651	0.18283	-1.98354	0.0473072	0.227032	NA
YDL240C-A	0.911068	-0.283436	1.77279	-0.159881	0.872975	NA	NA
YDL240W	407.509	-0.0621556	0.0890376	-0.698083	0.485125	0.776123	LRG1
YDL239C	282.924	0.0268628	0.107171	0.250653	0.802082	0.927886	ADY3
YDL238C	173.392	-0.125352	0.131629	-0.952314	0.340938	0.672533	GUD1
YDL237W	857.213	-0.0417986	0.067435	-0.619835	0.535366	0.810329	AIM6
YDL236W	1650.32	0.0590624	0.0547283	1.07919	0.280502	0.608687	PHO13
YDL235C	944.379	-0.0597202	0.0626024	-0.953961	0.340103	0.671623	YPD1
YDL234C	1230.54	-0.173967	0.0609055	-2.85634	0.0042856	0.0410248	GYP7
YDL233W	360.493	0.0290761	0.0962414	0.302117	0.762563	0.915744	MFG1
YDL232W	378.645	0.0366764	0.0927245	0.395542	0.692443	0.891733	OST4
YDL231C	960.372	-0.013836	0.062463	-0.221507	0.824698	0.935015	BRE4
YDL230W	377.882	0.27382	0.0924109	2.96307	0.00304584	0.0315029	PTP1
YDL229W	7891.27	-0.122063	0.0429604	-2.84129	0.00449319	0.042199	SSB1
YDL228C	85.0511	-0.0626394	0.200469	-0.312464	0.754688	0.912384	NA
YDL227C	1333.17	-0.0882008	0.0594335	-1.48402	0.137802	0.433071	HO
YDL226C	1363.67	0.0196389	0.0586091	0.335083	0.737562	0.906608	GCS1
YDL225W	1191.49	-0.00314589	0.0655102	-0.0480214	0.961699	0.989594	SHS1
YDL224C	1103.72	0.0660401	0.062035	1.06456	0.287074	0.616513	WHI4
YDL223C	539.135	-0.276894	0.0811235	-3.41324	0.000641944	0.00919325	HBT1
YDL222C	203.521	0.0156553	0.124034	0.126218	0.899559	0.965133	FMP45
YDL221W	52.8717	-0.0810357	0.232884	-0.347966	0.727866	NA	NA
YDL220C	229.901	0.00126839	0.117228	0.0108199	0.991367	0.998091	CDC13
YDL219W	429.577	0.21814	0.0880475	2.47752	0.0132298	0.0938601	DTD1
YDL218W	165.694	0.330468	0.148962	2.21847	0.0265225	0.152335	NA
YDL217C	503.702	0.0110872	0.0858524	0.129142	0.897245	0.963988	TIM22
YDL216C	194.25	0.163677	0.127754	1.28118	0.200129	0.518473	RRI1
YDL215C	2903.31	0.0993879	0.0466836	2.12897	0.0332569	0.179196	GDH2
YDL214C	85.0042	0.298292	0.188165	1.58527	0.112906	0.38901	PRR2
YDL213C	1588.6	0.0510897	0.0551343	0.926641	0.354113	0.681589	NOP6
YDL212W	2654.54	0.00303613	0.0611092	0.0496837	0.960374	0.989516	SHR3
YDL211C	210.422	0.160382	0.121517	1.31983	0.186891	0.505524	NA
tG(GCC)D1	0.245452	-1.31095	3.34611	-0.391783	0.695219	NA	NA
YDL210W	160.406	0.136851	0.137631	0.994331	0.320062	0.652405	UGA4
YDL209C	465.064	0.15249	0.0841714	1.81165	0.0700396	0.290794	CWC2
YDL208W	2854.99	-0.0244305	0.0494307	-0.494237	0.621139	0.86027	NHP2
YDL207W	809.034	0.000453615	0.0676564	0.00670468	0.99465	0.999325	GLE1
YDL206W	327.196	0.0339374	0.104753	0.323975	0.745957	0.909384	NA
YDL205C	1072.36	-0.169712	0.0608237	-2.79023	0.00526709	0.0472375	HEM3
YDL204W	539.635	0.150189	0.0972546	1.54429	0.122518	0.408295	RTN2
YDL203C	604.545	-0.00143364	0.0782148	-0.0183295	0.985376	0.995803	ACK1
YDL202W	899.134	-0.165913	0.068154	-2.43438	0.0149174	0.101085	MRPL11
YDL201W	926.938	0.107923	0.0686765	1.57147	0.116073	0.394837	TRM8
YDL200C	452.72	-0.09075	0.0902912	-1.00508	0.314858	0.646956	MGT1
YDL199C	211.943	0.248073	0.120188	2.06404	0.0390136	0.200413	NA
YDL198C	2106.7	-0.0806056	0.0517449	-1.55775	0.119293	0.403042	GGC1
YDL197C	427.835	0.0912006	0.0897825	1.0158	0.309727	0.641433	ASF2
YDL196W	9.82265	0.292716	0.554348	0.528036	0.597475	NA	NA
YDL195W	2748.15	-0.0251846	0.0519929	-0.484386	0.628112	0.864434	SEC31
YDL194W	426.42	0.088115	0.0872616	1.00978	0.312601	0.644858	SNF3
YDL193W	463.851	0.105017	0.0861355	1.2192	0.222768	0.546692	NUS1
YDL192W	5125.28	-0.163489	0.0448132	-3.64824	0.000264047	0.0045401	ARF1
YDL191W	3631.06	-0.186033	0.050391	-3.69179	0.000222678	0.00392889	RPL35A
YDL190C	1036.81	-0.00486939	0.0619034	-0.0786611	0.937302	0.979531	UFD2
YDL189W	780.561	-0.0384496	0.0722115	-0.532458	0.594409	0.849265	RBS1
YDL188C	1001.36	0.0818364	0.062795	1.30323	0.192496	0.511711	PPH22
YDL187C	1.07239	0.459744	1.80043	0.255352	0.798451	NA	NA
YDL186W	37.1622	0.377571	0.288525	1.30862	0.190662	NA	NA
YDL185C-A	19.529	-0.300745	0.389327	-0.772474	0.439834	NA	NA
YDL185W	5843.73	-0.0233183	0.0408454	-0.570892	0.568073	0.833404	VMA1
YDL184C	7189.57	-0.199784	0.154705	-1.29139	0.196567	0.515061	RPL41A
YDL183C	177.185	-0.0552891	0.129873	-0.425717	0.670314	0.882968	NA
YDL182W	1569.16	0.185363	0.0550885	3.36482	0.000765931	0.0105491	LYS20
YDL181W	1871.13	-0.0924574	0.0541059	-1.70882	0.0874837	0.337857	INH1
YDL180W	802.682	-0.0462034	0.0689638	-0.669966	0.502879	0.786979	NA
YDL179W	754.981	0.0183676	0.0744508	0.246708	0.805134	0.928829	PCL9
YDL178W	1909.59	0.014516	0.0511737	0.283661	0.776671	0.920399	DLD2
YDL177C	171.825	0.118096	0.136111	0.867642	0.385591	0.706632	NA
YDL176W	406.387	0.0306108	0.0923957	0.331301	0.740417	0.907378	NA
YDL175C	378.633	0.00821329	0.0966188	0.0850072	0.932256	0.976761	AIR2
YDL174C	2924.82	0.241752	0.0455629	5.30589	1.12125e-07	4.65663e-06	DLD1
YDL173W	660.428	0.0452478	0.0793702	0.570085	0.56862	0.833463	PAR32
YDL172C	3.2316	0.871753	0.9933	0.877633	0.380143	NA	NA
YDL171C	3064.75	-0.174638	0.0493399	-3.53949	0.000400902	0.00638487	GLT1
YDL170W	461.416	0.0214285	0.0908677	0.235821	0.813571	0.9312	UGA3
YDL169C	145.414	0.0394825	0.149081	0.26484	0.791133	0.925932	UGX2
YDL168W	2594.37	-0.0918508	0.0453039	-2.02744	0.0426178	0.212068	SFA1
YDL167C	1210.78	0.0960737	0.0586589	1.63784	0.101456	0.367871	NRP1
YDL166C	610.367	0.103874	0.0768913	1.35092	0.176721	0.491779	FAP7
YDL165W	595.706	0.0520799	0.0891928	0.583902	0.559286	0.826378	CDC36
YDL164C	795.649	-0.0606669	0.0706697	-0.858457	0.39064	0.709312	CDC9
YDL162C	5.88684	0.426611	0.707467	0.603011	0.546501	NA	NA
YDL161W	1057.05	0.0116437	0.0630787	0.18459	0.853551	0.94724	ENT1
YDL160C-A	184.173	0.0513716	0.132293	0.388316	0.697782	0.893137	MHF2
YDL160C	565.443	0.00183413	0.0779994	0.0235147	0.98124	0.994447	DHH1
YDL159W-A	3.46269	0.0523305	0.895133	0.0584611	0.953381	NA	NA
YDL159W	243.021	0.0586687	0.116427	0.503909	0.614325	0.857068	STE7
YDL158C	112.339	-0.129501	0.167576	-0.772793	0.439645	0.743467	NA
YDL157C	724.092	-0.145368	0.0736469	-1.97384	0.0483994	0.230556	NA
YDL156W	204.889	0.0945516	0.123541	0.765348	0.444064	0.745785	CMR1
YDL155W	715.26	0.0204115	0.0707791	0.288383	0.773054	0.918791	CLB3
YDL154W	235.403	0.0176921	0.12021	0.147177	0.882993	0.959962	MSH5
YDL153C	1874.06	0.0715528	0.0626998	1.1412	0.253788	0.583065	SAS10
YDL152W	0.167033	-1.31095	3.87526	-0.338286	0.735148	NA	NA
YDL151C	17.2335	-0.303862	0.411775	-0.737932	0.460556	NA	NA
YDL150W	643.822	0.164839	0.0748494	2.20228	0.0276458	0.156456	RPC53
YDL149W	298.106	0.0299362	0.103974	0.287919	0.773409	0.918791	ATG9
YDL148C	1840.34	0.111945	0.0566992	1.97437	0.0483393	0.230551	NOP14
YDL147W	2692.9	0.0695485	0.0478179	1.45444	0.145823	0.44248	RPN5
YDL146W	277.579	0.249374	0.111539	2.23576	0.0253672	0.147743	LDB17
YDL145C	3472.85	-0.0159421	0.0438097	-0.363895	0.715937	0.898949	COP1
YDL144C	962.3	0.147461	0.0634693	2.32335	0.0201604	0.12468	NA
YDL143W	3215.02	0.0566026	0.0427761	1.32323	0.185759	0.503976	CCT4
YDL142C	280.893	-0.0166477	0.109174	-0.152488	0.878802	0.958311	CRD1
YDL141W	652.093	0.144147	0.0764816	1.88472	0.059467	0.261212	BPL1
YDL140C	2826.49	-0.0548573	0.0480317	-1.14211	0.25341	0.58294	RPO21
YDL139C	148.474	0.208528	0.14769	1.41193	0.15797	0.465476	SCM3
YDL138W	557.129	-0.0524548	0.0772188	-0.679302	0.496947	0.783046	RGT2
YDL137W	3592.53	-0.0123187	0.0440406	-0.279712	0.779698	0.92208	ARF2
YDL136W	1989.2	-0.175048	0.0566572	-3.0896	0.00200425	0.0229745	RPL35A
YDL135C	943.168	0.000185383	0.0655958	0.00282614	0.997745	0.99973	RDI1
YDL134C	1514.94	0.0258681	0.0537435	0.481324	0.630286	0.864848	PPH21
YDL133C-A	5760.29	-0.259376	0.141496	-1.83309	0.066789	0.282544	RPL41A
YDL133W	530.286	0.0297456	0.0793133	0.375039	0.707631	0.896677	SRF1
YDL132W	1151.06	-0.0503676	0.0594292	-0.847522	0.396704	0.713674	CDC53
YDL131W	1445.87	0.0992201	0.0553974	1.79106	0.0732835	0.300652	LYS21
YDL130W-A	1158.21	-0.124188	0.0656189	-1.89256	0.0584159	0.259756	STF1
YDL130W	6733.11	-0.18455	0.041794	-4.4157	1.00684e-05	0.000278765	RPP1B
YDL129W	235.306	0.143812	0.11578	1.24211	0.214194	0.534477	NA
YDL128W	1915.46	0.0530678	0.0574748	0.923324	0.355838	0.683508	VCX1
YDL127W	442.907	0.280714	0.0864737	3.24623	0.00116942	0.0147617	PCL2
YDL126C	6551.68	0.0589121	0.0408114	1.44352	0.148874	0.446845	CDC48
YDL125C	1819.07	-0.0473416	0.0528603	-0.895599	0.370467	0.6954	HNT1
YDL124W	4837.46	0.0215662	0.0467881	0.460932	0.644847	0.872949	NA
YDL123W	392.436	0.150773	0.0914283	1.64909	0.0991293	0.364074	SNA4
YDL122W	2030.23	0.0270323	0.0495292	0.545784	0.585214	0.843987	UBP1
YDL121C	897.67	0.079301	0.0703275	1.1276	0.259491	0.587729	NA
YDL120W	681.874	0.0089278	0.0724335	0.123255	0.901905	0.965971	YFH1
YDL119C	198.506	0.0055743	0.135066	0.0412711	0.96708	0.991411	HEM25
YDL118W	2.02591	0.829555	1.2297	0.674601	0.499929	NA	NA
YDL117W	793.623	0.0703662	0.0672272	1.04669	0.295241	0.626822	CYK3
YDL116W	922.505	0.0182169	0.0697732	0.261088	0.794025	0.927489	NUP84
YDL115C	486.651	0.0198669	0.0878738	0.226085	0.821135	0.933722	IWR1
YDL114W-A	0	NA	NA	NA	NA	NA	NA
YDL114W	9.75615	-0.151695	0.553119	-0.274254	0.78389	NA	NA
YDL113C	545.779	-0.0326291	0.08297	-0.393264	0.694125	0.892118	ATG20
YDL112W	1152.71	0.150891	0.0608537	2.47957	0.0131542	0.0934817	TRM3
YDL111C	876.273	0.0930174	0.067024	1.38782	0.165191	0.474902	RRP42
YDL110C	1412.81	-0.0818129	0.0593424	-1.37866	0.168	0.476884	TMA17
YDL109C	245.379	0.0640107	0.114305	0.560001	0.575479	0.837695	NA
YDL108W	401.076	0.110815	0.0926174	1.19649	0.231507	0.555514	KIN28
YDL107W	378.89	-0.112822	0.0973797	-1.15858	0.246628	0.57543	MSS2
YDL106C	495.899	-0.0654993	0.0846887	-0.773413	0.439278	0.743467	PHO2
YDL105W	223.861	0.0300852	0.116087	0.259161	0.795511	0.927489	NSE4
YDL104C	240.862	-0.265101	0.112743	-2.35137	0.0187042	0.118387	QRI7
YDL103C	1048.25	0.0699871	0.0619161	1.13035	0.258327	0.586793	QRI1
YDL102W	715.134	-0.0943142	0.0759768	-1.24135	0.214475	0.534477	POL3
YDL101C	670.801	0.0702032	0.0747238	0.939502	0.347473	0.67624	DUN1
YDL100C	2630.26	0.0745786	0.0486603	1.53264	0.125365	0.411002	GET3
YDL099W	1455.56	0.00227598	0.0545728	0.0417054	0.966734	0.991411	BUG1
YDL098C	199.319	0.0675527	0.127358	0.530417	0.595823	0.849335	SNU23
YDL097C	2417.43	0.123941	0.0490413	2.52728	0.0114949	0.085132	RPN6
YDL096C	0.293489	1.50017	2.89982	0.517331	0.604925	NA	NA
YDL095W	3015.53	-0.0116093	0.049148	-0.23621	0.81327	0.9312	PMT1
YDL094C	29.1532	-0.32921	0.343415	-0.958635	0.337743	NA	NA
YDL093W	491.545	-0.0457773	0.0822396	-0.556633	0.577778	0.839006	PMT5
YDL092W	643.99	-0.0694441	0.0778203	-0.892365	0.372198	0.696287	SRP14
YDL091C	517.984	0.0757207	0.0811441	0.933164	0.350735	0.678231	UBX3
YDL090C	349.108	0.130628	0.0958223	1.36324	0.172808	0.484169	RAM1
YDL089W	414.128	0.0821634	0.0902622	0.910275	0.362678	0.690308	NUR1
YDL088C	862.284	0.0957848	0.0675305	1.41839	0.156076	0.462235	ASM4
YDL087C	136.63	0.0253485	0.146021	0.173595	0.862183	0.950811	LUC7
YDL086W	569.833	0.00144424	0.0791168	0.0182546	0.985436	0.995803	NA
YDL085C-A	293.753	-0.166958	0.114019	-1.46429	0.143115	0.437777	NA
YDL085W	175.28	0.0501412	0.130358	0.384643	0.700502	0.89364	NDE2
YDL084W	4766.65	0.094986	0.0471961	2.01258	0.0441589	0.216199	SUB2
YDL083C	8085.66	-0.144322	0.0357879	-4.03269	5.51419e-05	0.00120883	RPS16A
YDL082W	5271.61	-0.0760142	0.0410085	-1.85362	0.0637935	0.273917	RPL13A
YDL081C	9299.51	-0.0720402	0.0433141	-1.66321	0.0962713	0.358709	RPP1A
YDL080C	504.882	0.0377418	0.0815452	0.462833	0.643484	0.872468	THI3
YDL079C	793.229	-0.406879	0.0682195	-5.96426	2.45744e-09	1.42664e-07	MRK1
YDL078C	2873.49	0.0720442	0.04914	1.4661	0.142621	0.437288	MDH3
YDL077C	461.297	0.0344442	0.0845128	0.407562	0.683595	0.887408	VAM6
YDL076C	429.075	0.0865324	0.0907984	0.953017	0.340582	0.672322	RXT3
YDL075W	8553.11	-0.155024	0.044191	-3.50805	0.000451396	0.00704361	RPL31A
snR63	52.1028	0.336958	0.236815	1.42287	0.154773	NA	NA
YDL074C	1245.54	-0.0231007	0.0617597	-0.374041	0.708374	0.896686	BRE1
YDL073W	658.719	0.0500049	0.0730036	0.684965	0.493366	0.781583	AHK1
YDL072C	1792.71	0.0475705	0.0506972	0.938325	0.348077	0.67624	YET3
YDL071C	26.4857	-0.133669	0.349781	-0.38215	0.70235	NA	NA
YDL070W	1489.47	-0.0201369	0.0587669	-0.342657	0.731857	0.904055	BDF2
YDL069C	133.423	-0.0528128	0.150204	-0.351607	0.725133	0.901952	CBS1
YDL068W	3.45432	0.552478	0.937864	0.589081	0.555807	NA	NA
YDL067C	2301.69	-0.0816287	0.0554088	-1.47321	0.140695	0.436567	COX9
YDL066W	2682.52	-0.0865075	0.0461559	-1.87425	0.0608963	0.265788	IDP1
YDL065C	951.774	0.0881046	0.0633303	1.39119	0.164167	0.473472	PEX19
YDL064W	675.306	0.0741133	0.0738519	1.00354	0.315601	0.64707	UBC9
YDL063C	893.684	-0.00920606	0.0806387	-0.114164	0.909108	0.968306	SYO1
YDL062W	6.11894	-0.396478	0.68751	-0.576686	0.564152	NA	NA
YDL061C	3718.93	-0.218637	0.0993476	-2.20073	0.0277549	0.15691	RPS29B
YDL060W	1793.76	0.0880145	0.0581778	1.51285	0.130317	0.420298	TSR1
YDL059C	241.374	-0.0272676	0.112795	-0.241744	0.808978	0.928941	RAD59
YDL058W	1062.5	-0.0826451	0.0633381	-1.30482	0.191953	0.511023	USO1
YDL057W	243.147	-0.0684987	0.111723	-0.613111	0.539803	0.814745	NA
YDL056W	676.37	0.0630358	0.0765147	0.823839	0.410031	0.724634	MBP1
YDL055C	16066.1	-0.0741229	0.0352485	-2.10287	0.0354773	0.186217	PSA1	ubHS2
tK(UUU)D	12.1017	0.417861	0.544779	0.76703	0.443064	NA	NA
YDL054C	647.306	0.206623	0.0745866	2.77024	0.00560143	0.0494152	MCH1	ubHS2
YDL053C	892.508	-0.0542957	0.0674147	-0.805398	0.42059	0.731656	PBP4
YDL052C	932.282	-0.0364533	0.0648696	-0.561948	0.574152	0.836891	SLC1
YDL051W	1128.66	0.0913951	0.0617204	1.48079	0.138661	0.433947	LHP1
YDL050C	32.6246	0.184997	0.309859	0.597037	0.550483	NA	NA
YDL049C	373.512	-0.306309	0.0942596	-3.24963	0.00115556	0.0147061	KNH1
YDL048C	634.22	-0.116362	0.0741071	-1.57019	0.11637	0.395162	STP4
YDL047W	1441.58	-0.0496735	0.0552107	-0.899709	0.368275	0.694064	SIT4
YDL046W	2593.9	0.0106824	0.0506161	0.211048	0.83285	0.939633	NPC2
YDL045W-A	568.243	-0.20757	0.0859544	-2.41488	0.0157402	0.105173	MRP10
YDL045C	505.235	0.098401	0.0839326	1.17238	0.241044	0.568216	FAD1
YDL044C	336.856	-0.00667161	0.0997045	-0.0669138	0.94665	0.984084	MTF2
YDL043C	397.117	0.0809154	0.095497	0.847308	0.396823	0.713674	PRP11
YDL042C	434.522	0.137253	0.0908335	1.51104	0.130778	0.421283	SIR2
YDL041W	0	NA	NA	NA	NA	NA	NA
YDL040C	1705.9	0.0609751	0.0516026	1.18163	0.237353	0.563282	NAT1
YDL039C	194.805	-0.450773	0.129762	-3.47383	0.00051308	0.00767345	PRM7
YDL037C	77.8446	-0.283456	0.194377	-1.45828	0.144764	NA	BSC1
YDL036C	484.896	-0.0504837	0.0829117	-0.608885	0.542601	0.815647	PUS9
YDL035C	980.65	0.000693965	0.0687723	0.0100908	0.991949	0.998421	GPR1
YDL034W	6.79179	-0.0897888	0.655817	-0.136911	0.891101	NA	NA
YDL033C	219.867	-0.0878528	0.117569	-0.747246	0.454915	0.753642	SLM3
YDL032W	0.774441	-0.869565	1.93	-0.450552	0.652312	NA	NA
YDL031W	2421.76	0.104932	0.0542805	1.93315	0.0532175	0.245784	DBP10
YDL030W	426.445	-0.0117269	0.0882522	-0.132879	0.894289	0.962185	PRP9
YDL029W	2729.36	-0.05843	0.04898	-1.19294	0.232895	0.557084	ARP2
YDL028C	570.813	0.00936028	0.0806181	0.116106	0.907568	0.967989	MPS1
YDL027C	647.439	-0.0364734	0.0740309	-0.492678	0.62224	0.860397	MRX9
YDL026W	0.915462	0.72462	1.81014	0.400312	0.688927	NA	NA
YDL025C	660.93	0.0492599	0.0750316	0.656522	0.511488	0.792513	RTK1
YDL024C	117.055	0.134377	0.163854	0.8201	0.412159	0.726256	DIA3
YDL022C-A	1.07824	-1.25852	1.80418	-0.69756	0.485452	NA	NA
tA(AGC)D	0	NA	NA	NA	NA	NA	NA
YDL023C	1.57112	0.596714	1.41211	0.42257	0.672609	NA	NA
YDL022W	1493.02	0.176195	0.0718054	2.45379	0.0141361	0.0984174	GPD1
YDL021W	574.493	1.03746	0.0794832	13.0526	6.14073e-39	3.68375e-36	GPM2
YDL020C	2014.67	0.122646	0.0540901	2.26744	0.0233632	0.138158	RPN4
YDL019C	1056.53	0.00323673	0.0650387	0.0497661	0.960309	0.989516	OSH2
YDL018C	390.029	-0.101602	0.103288	-0.983676	0.325275	0.654795	ERP3
YDL017W	239.101	0.041722	0.114881	0.363175	0.716474	0.898949	CDC7
YDL016C	152.04	0.0826989	0.14294	0.578556	0.562889	0.829431	NA
YDL015C	2279.54	-0.0198607	0.0486255	-0.408442	0.682949	0.887408	TSC13
YDL014W	6939.16	-0.0514912	0.0379478	-1.3569	0.174814	0.487512	NOP1
YDL013W	474.5	-0.0254959	0.0863647	-0.295212	0.767832	0.917354	SLX5
YDL012C	592.46	0.0531013	0.0814749	0.65175	0.514562	0.796024	NA
YDL011C	0.255285	1.34533	3.2838	0.409686	0.682036	NA	NA
YDL010W	205.176	0.0892961	0.122337	0.729919	0.46544	0.760765	GRX6
YDL009C	125.077	0.0171049	0.154953	0.110388	0.912102	0.970063	NA
YDL008W	315.298	0.15035	0.103439	1.45352	0.14608	0.44248	APC11
tT(AGU)D	1.93994	-0.797483	1.23874	-0.643785	0.519715	NA	NA
YDL007C-A	0.332879	-0.349159	2.83879	-0.122996	0.902111	NA	NA
tS(AGA)D1	0.151281	0.612632	4.03001	0.152017	0.879173	NA	NA
YDL007W	2840.49	0.0466608	0.0471689	0.989228	0.322552	0.652965	RPT2
YDL006W	439.974	-0.0326556	0.0893675	-0.365408	0.714807	0.898949	PTC1
YDL005C	701.114	0.0119823	0.0706388	0.169628	0.865303	0.951866	MED2
YDL004W	4170.28	0.040075	0.0444691	0.901188	0.367488	0.693644	ATP16
YDL003W	1498.51	-0.116191	0.0615504	-1.88774	0.0590611	0.261112	MCD1
YDL002C	562.673	0.0496904	0.0793605	0.626135	0.531226	0.807886	NHP10
YDL001W	426.925	0.11662	0.094227	1.23765	0.215846	0.536282	RMD1
YDR001C	1958.4	0.0816064	0.049492	1.64888	0.0991724	0.364074	NTH1
YDR002W	4363.85	-0.141911	0.0409146	-3.46847	0.000523438	0.00778524	YRB1
YDR003W	537.399	-0.0683109	0.0796767	-0.857351	0.391251	0.709703	RCR2
YDR003W-A	145.058	-0.156122	0.144629	-1.07946	0.280381	0.608675	NA
YDR004W	626.016	-0.0591931	0.0753059	-0.786035	0.431847	0.738297	RAD57
YDR005C	956.758	0.109348	0.0657849	1.6622	0.096473	0.358965	MAF1
YDR006C	1155.53	0.0819369	0.06129	1.33687	0.181264	0.497056	SOK1
YDR007W	170.067	0.0445961	0.134425	0.331755	0.740074	0.907378	TRP1
YDR008C	6.48594	-0.363413	0.686524	-0.529352	0.596561	NA	NA
YDR009W	3467.59	-0.236874	0.0429127	-5.5199	3.39184e-08	1.60637e-06	GAL3
YDR010C	460.788	0.0476836	0.0875997	0.544335	0.586211	0.844212	NA
YDR011W	3625.13	0.0757959	0.047805	1.58552	0.112848	0.38901	SNQ2
YDR012W	4870.1	-0.207499	0.0407985	-5.08594	3.65807e-07	1.37152e-05	RPL4B
YDR013W	319.357	0.091989	0.110931	0.829245	0.406966	0.722152	PSF1
YDR014W	218.206	-0.147608	0.117392	-1.2574	0.208611	0.52803	RAD61
YDR014W-A	7.866	0.458398	0.619446	0.740013	0.459292	NA	HED1
YDR016C	257.461	0.0206656	0.122725	0.168389	0.866277	0.951866	DAD1
YDR017C	1024.43	0.0671969	0.0618006	1.08732	0.276897	0.605651	KCS1
YDR018C	121.692	0.120542	0.156075	0.772335	0.439916	0.743467	NA
YDR019C	1279.89	-0.170951	0.0569763	-3.00039	0.00269635	0.0288841	GCV1
YDR020C	245.107	0.170222	0.11448	1.48691	0.137039	0.432504	DAS2
YDR021W	369.213	0.223105	0.100509	2.21976	0.0264352	0.152116	FAL1
YDR022C	179.735	-0.0598602	0.134919	-0.443676	0.657277	0.876535	ATG31
tV(UAC)D	4.00078	-0.24993	0.857959	-0.291308	0.770816	NA	NA
YDR023W	5631.19	-0.00698355	0.0486717	-0.143483	0.885909	0.959962	SES1
YDR024W	40.514	-0.0657705	0.272722	-0.241163	0.809429	NA	NA
YDR025W	7201.5	-0.125776	0.0393321	-3.1978	0.0013848	0.0169921	RPS11B
YDR026C	665.389	0.056752	0.078452	0.723397	0.469436	0.76369	NSI1
YDR027C	681.65	0.140224	0.0717274	1.95496	0.0505874	0.237271	VPS54
YDR028C	2136.41	-0.0928999	0.0489081	-1.89948	0.0575015	0.257604	REG1
YDR029W	84.0344	-0.0946165	0.188557	-0.501792	0.615814	0.858084	NA
YDR030C	228.343	0.313661	0.116253	2.69808	0.00697406	0.0582863	RAD28
YDR031W	435.126	0.0235721	0.0950237	0.248065	0.804084	0.92806	MIX14
YDR032C	4029.6	0.0366017	0.0439425	0.832946	0.404875	0.720001	PST2
YDR033W	10218.5	-0.790328	0.0361616	-21.8555	6.89787e-106	1.24139e-102	MRH1
YDR034C	653.663	-0.013206	0.0753993	-0.175148	0.860964	0.950776	LYS14
tL(UAA)D	0.690222	1.13349	2.04111	0.555328	0.57867	NA	NA
YDR034C-A	5.67158	-0.262662	0.710376	-0.369751	0.711568	NA	NA
tQ(UUG)D1	0.430205	2.06317	2.51168	0.821428	0.411403	NA	NA
YDR034W-B	117.487	-0.283745	0.164598	-1.72386	0.0847325	0.330066	NA
YDR035W	2992.17	0.0758904	0.0548249	1.38423	0.166288	0.476224	ARO3
YDR036C	643.236	0.106616	0.0757422	1.40762	0.159245	0.467539	EHD3
YDR037W	7802.92	-0.0178809	0.0438973	-0.407336	0.683762	0.887411	KRS1
YDR038C	144.243	0.056681	0.14706	0.385426	0.699922	0.893352	ENA5
YDR039C	0	NA	NA	NA	NA	NA	ENA2
YDR040C	470.315	-0.523882	0.0844918	-6.20038	5.63268e-10	3.63085e-08	ENA1
YDR041W	1180.83	-0.165475	0.0625369	-2.64604	0.00814405	0.0654491	RSM10
YDR042C	37.9888	0.5341	0.279165	1.91321	0.0557216	NA	NA
snR47	13.319	-0.500017	0.474009	-1.05487	0.291485	NA	NA
YDR043C	450.006	-0.0994221	0.0865759	-1.14838	0.250812	0.579928	NRG1
YDR044W	361.871	0.15643	0.094732	1.65129	0.0986793	0.363913	HEM13
YDR045C	482.23	0.108428	0.0844771	1.28352	0.199309	0.518473	RPC11
YDR046C	3654.22	-0.141025	0.043671	-3.22926	0.00124111	0.0155831	BAP3
YDR047W	1291.59	0.0826164	0.058543	1.41121	0.158183	0.465476	HEM12
YDR048C	1.30188	1.48642	1.61176	0.922235	0.356406	NA	NA
YDR049W	540.966	0.085754	0.0834363	1.02778	0.304054	0.635919	VMS1
YDR050C	26341.2	-0.196745	0.0393219	-5.00344	5.63156e-07	2.05438e-05	TPI1
YDR051C	905.86	0.11094	0.0678583	1.63488	0.102075	0.368632	DET1
YDR052C	830.208	0.150734	0.0706359	2.13396	0.032846	0.177714	DBF4
YDR053W	4.81936	-0.712386	0.792609	-0.898787	0.368766	NA	NA
YDR054C	1652.05	-0.0230001	0.0523807	-0.439094	0.660593	0.877594	CDC34
YDR055W	9187.62	-0.116342	0.0432257	-2.6915	0.00711319	0.0590832	PST1
YDR056C	1034.77	-0.00676451	0.0638592	-0.105929	0.915639	0.970544	EMC10
YDR057W	535.907	0.0470258	0.0800173	0.587696	0.556737	0.824869	YOS9
YDR058C	301.138	0.0884497	0.101284	0.873283	0.382509	0.705335	TGL2
tD(GUC)D	0.652355	-2.92805	2.22165	-1.31796	0.187517	NA	NA
YDR059C	652.401	0.167151	0.074794	2.23482	0.0254293	0.147925	UBC5
YDR060W	3321.24	0.0294496	0.0552249	0.533267	0.593849	0.848872	MAK21
YDR061W	922.956	-0.003874	0.0694231	-0.0558027	0.955499	0.988075	NA
YDR062W	2679.18	0.0168359	0.0450184	0.373978	0.708421	0.896686	LCB2
YDR063W	451.951	0.0379732	0.0970431	0.391303	0.695574	0.892231	AIM7
YDR064W	11140.6	-0.209034	0.0393042	-5.31836	1.04704e-07	4.41639e-06	RPS13
YDR065W	209.681	0.0516799	0.129299	0.399695	0.689381	0.891276	RRG1
YDR066C	188.874	-0.037317	0.12699	-0.293858	0.768866	0.917981	RTR2
YDR067C	375.244	0.00596273	0.0960761	0.0620626	0.950513	0.986173	OCA6
YDR068W	678.014	0.103538	0.0738876	1.40129	0.161127	0.469102	DOS2
YDR069C	484.422	0.0832296	0.0842334	0.988083	0.323112	0.653364	DOA4
YDR070C	142.724	0.154658	0.152799	1.01216	0.31146	0.643294	FMP16
YDR071C	1841.27	-0.064257	0.050708	-1.2672	0.205085	0.524072	PAA1
YDR072C	1976.53	-0.0317276	0.0507455	-0.62523	0.53182	0.807886	IPT1
YDR073W	450.774	0.0275999	0.0888041	0.310795	0.755957	0.912384	SNF11
YDR074W	1664.72	0.115004	0.059028	1.9483	0.0513788	0.239558	TPS2
YDR075W	506.961	-0.0491388	0.0829016	-0.592736	0.553358	0.822871	PPH3
YDR076W	204.414	0.0600387	0.124826	0.48098	0.630531	0.864848	RAD55
YDR077W	45913.9	-0.12267	0.0508802	-2.41095	0.0159109	0.105901	SED1
YDR078C	179.961	0.12026	0.132482	0.907749	0.364011	0.691173	SHU2
YDR079W	350.718	-0.144698	0.0962413	-1.50349	0.132712	0.423991	PET100
YDR079C-A	234.113	-0.200311	0.122653	-1.63316	0.102436	0.369686	TFB5
YDR080W	551.18	0.0621602	0.0809251	0.76812	0.442416	0.745041	VPS41
YDR081C	723.524	-0.0576958	0.0726652	-0.793995	0.427198	0.735942	PDC2
YDR082W	326.747	0.0773723	0.100068	0.773195	0.439407	0.743467	STN1
YDR083W	1306.83	0.0849952	0.0603943	1.40734	0.159327	0.467539	RRP8
YDR084C	577.034	-0.00490115	0.0800023	-0.0612627	0.95115	0.986322	TVP23
YDR085C	718.376	-0.299972	0.0719276	-4.17047	3.03967e-05	0.000739243	AFR1
YDR086C	1846.24	-0.147532	0.0507545	-2.90679	0.00365163	0.0362634	SSS1
YDR087C	944.795	0.0853463	0.0671912	1.2702	0.204013	0.523015	RRP1
YDR088C	490.081	-0.00866775	0.0848741	-0.102125	0.918658	0.970613	SLU7
tR(ACG)D	1.6588	-2.35108	1.53194	-1.53471	0.124855	NA	NA
YDR089W	502.455	0.103484	0.0824973	1.25439	0.209699	0.529596	VTC5
YDR090C	529.33	-0.0448919	0.0831027	-0.540197	0.589061	0.846285	NA
YDR091C	2530.88	-0.0711956	0.05981	-1.19036	0.233904	0.557937	RLI1
YDR092W	671.448	0.0392666	0.0732819	0.535829	0.592076	0.8481	UBC13
YDR093W	1183.5	0.0784135	0.0598968	1.30914	0.190486	0.508303	DNF2
YDR095C	1.23287	-0.24615	1.57074	-0.15671	0.875473	NA	NA
YDR096W	659.568	0.12071	0.0790876	1.52628	0.126941	0.413909	GIS1
YDR097C	1003.64	-0.0329828	0.0641768	-0.513937	0.607296	0.854003	MSH6
YDR098C	1370.55	-0.0261775	0.0645071	-0.405808	0.684883	0.88844	GRX3
tQ(UUG)D2	0	NA	NA	NA	NA	NA	NA
YDR099W	3920.98	0.0294778	0.0446472	0.660238	0.509101	0.790975	BMH2
YDR100W	408.788	0.0949108	0.0925788	1.02519	0.305274	0.637285	TVP15
YDR101C	2111.04	0.0614961	0.0535907	1.14751	0.251169	0.580506	ARX1
YDR102C	9.20471	0.659284	0.586728	1.12366	0.261157	NA	NA
YDR103W	672.634	0.139641	0.0740262	1.88638	0.0592443	0.261212	STE5
YDR104C	351.52	0.22063	0.0954419	2.31167	0.0207957	0.127586	SPO71
YDR105C	712.618	0.00750576	0.0705721	0.106356	0.9153	0.970544	TMS1
YDR106W	31.1954	-0.255213	0.301549	-0.846341	0.397362	NA	ARP10
tI(AAU)D	0.293489	1.50017	2.89982	0.517331	0.604925	NA	NA
YDR107C	735.077	0.110274	0.0746226	1.47776	0.139472	0.435031	TMN2
YDR108W	414.658	0.0285707	0.0886661	0.322228	0.74728	0.909506	TRS85
YDR109C	482.218	-0.0733205	0.0844175	-0.868546	0.385095	0.70662	NA
YDR110W	629.863	0.00411931	0.0768202	0.0536227	0.957236	0.988504	FOB1
YDR111C	299.39	0.111002	0.102706	1.08077	0.279798	0.608531	ALT2
YDR112W	9.02142	-0.242441	0.558758	-0.433892	0.664367	NA	NA
YDR113C	429.255	0.103834	0.0920656	1.12783	0.259393	0.587729	PDS1
YDR114C	1.36176	-1.02672	1.47732	-0.694985	0.487065	NA	NA
YDR115W	432.282	-0.215839	0.095984	-2.2487	0.0245315	0.143918	MRX14
YDR116C	955.434	-0.193394	0.0638482	-3.02896	0.00245398	0.0267117	MRPL1
YDR117C	607.093	-0.000887997	0.0762524	-0.0116455	0.990708	0.997917	TMA64
YDR118W	225.642	0.0258879	0.120546	0.214756	0.829958	0.937243	APC4
YDR118W-A	4.21376	-0.528505	0.841708	-0.627896	0.530072	NA	NA
YDR119W	1492.6	0.10261	0.0558119	1.8385	0.0659893	0.280418	VBA4
YDR119W-A	564.277	-0.473038	0.0809323	-5.84486	5.07002e-09	2.82196e-07	COX26
YDR120C	1656	0.141769	0.0573345	2.47266	0.0134113	0.0949003	TRM1
YDR121W	462.175	0.111995	0.0871732	1.28475	0.198881	0.518473	DPB4
YDR122W	1148.99	0.005785	0.0604391	0.0957161	0.923746	0.973513	KIN1
YDR123C	256.446	-0.173105	0.113654	-1.52308	0.127738	0.415705	INO2
YDR124W	169.009	-0.0145299	0.132591	-0.109584	0.912739	0.970334	NA
YDR125C	140.53	0.0716011	0.148046	0.48364	0.628642	0.864493	ECM18
YDR126W	192.227	0.0328404	0.126767	0.25906	0.795589	0.927489	SWF1
YDR127W	4191.97	-0.122202	0.045875	-2.6638	0.00772631	0.0630126	ARO1
YDR128W	819.679	-0.164185	0.0701532	-2.34038	0.0192642	0.121221	MTC5
YDR129C	3347.2	-0.0374621	0.0441163	-0.849166	0.395789	0.713057	SAC6
YDR130C	288.232	-0.116231	0.107016	-1.08611	0.277431	0.605698	FIN1
YDR131C	311.651	-0.0344891	0.102595	-0.336166	0.736745	0.906608	NA
YDR132C	494.466	-0.0222148	0.0818299	-0.271476	0.786025	0.924537	NA
YDR133C	4938.74	0.0979795	0.0470277	2.08344	0.0372109	0.192989	NA
YDR135C	4306.12	-0.161077	0.045354	-3.55155	0.000382967	0.00613542	YCF1
YDR136C	6.05751	0.054871	0.714921	0.0767511	0.938822	NA	NA
YDR137W	541.025	0.057719	0.0784199	0.736025	0.461715	0.75787	RGP1
YDR138W	498.081	0.0622886	0.087718	0.710101	0.477641	0.769721	HPR1
YDR139C	583.632	-0.0681519	0.0859316	-0.793095	0.427722	0.736096	RUB1
YDR140W	378.492	0.0747624	0.0933531	0.800857	0.423214	0.732702	MTQ2
YDR141C	826.728	-0.0694206	0.0671575	-1.0337	0.301277	0.633296	DOP1
YDR142C	410.105	-0.0162818	0.0925762	-0.175875	0.860392	0.950695	PEX7
YDR143C	767.252	0.0402012	0.0690302	0.582371	0.560317	0.827448	SAN1
YDR144C	1138.26	0.0739607	0.0628506	1.17677	0.239287	0.566628	MKC7
YDR145W	1674.93	0.134018	0.0529834	2.52943	0.0114249	0.0849502	TAF12
YDR146C	1088.17	0.157534	0.0634535	2.48266	0.0130404	0.0930056	SWI5
YDR147W	344.208	0.0594334	0.0961692	0.618009	0.536569	0.811695	EKI1
YDR148C	3623.34	0.071596	0.0460459	1.55488	0.119974	0.404234	KGD2
YDR149C	0.161452	-1.31095	3.92758	-0.33378	0.738546	NA	NA
YDR150W	1260.23	0.0297679	0.0614034	0.484792	0.627824	0.864434	NUM1
YDR151C	780.628	-0.0484645	0.0714986	-0.677839	0.497874	0.783046	CTH1
YDR152W	991.689	0.0139904	0.062361	0.224346	0.822488	0.934256	GIR2
YDR153C	996.968	-0.300453	0.0629008	-4.77662	1.78269e-06	5.72902e-05	ENT5
YDR154C	352.002	0.287306	0.101798	2.82231	0.0047679	0.0443062	NA
YDR155C	5416.5	0.104146	0.0400087	2.60308	0.00923903	0.072292	CPR1
YDR156W	567.574	0.273665	0.077766	3.51908	0.000433038	0.00679643	RPA14
YDR157W	16.2411	0.305931	0.433258	0.706118	0.480115	NA	NA
YDR158W	6166.37	-0.0830879	0.0412688	-2.01333	0.0440797	0.216155	HOM2
YDR159W	656.575	-0.0620621	0.072714	-0.853509	0.393377	0.711392	SAC3
YDR160W	686.261	-0.0647568	0.0747327	-0.866513	0.386209	0.706632	SSY1
YDR161W	1049.8	0.195808	0.0702621	2.78682	0.00532288	0.0475006	ACL4
YDR162C	532.603	-0.0531528	0.0838553	-0.633864	0.52617	0.803973	NBP2
YDR163W	523.548	-0.100688	0.0896694	-1.12288	0.261489	0.589881	CWC15
YDR164C	716.29	-0.0904714	0.0707201	-1.27929	0.200795	0.519177	SEC1
YDR165W	1274.11	0.106657	0.0639322	1.66829	0.0952592	0.356908	TRM82
YDR166C	698.126	-0.055185	0.070988	-0.777385	0.436932	0.742056	SEC5
YDR167W	1042	0.0413496	0.0672428	0.61493	0.538601	0.813856	TAF10
YDR168W	1512.16	0.0535794	0.0577307	0.928093	0.353359	0.681419	CDC37
YDR169C	722.175	0.00132323	0.0726777	0.0182069	0.985474	0.995803	STB3
YDR169C-A	5.42705	0.547134	0.738649	0.740723	0.458862	NA	NA
YDR170C	1986.58	-0.0197218	0.0517375	-0.381189	0.703063	0.894822	SEC7
tQ(UUG)D3	1.16559	-0.757243	1.57183	-0.48176	0.629977	NA	NA
YDR171W	1424.68	0.333649	0.0688831	4.8437	1.27443e-06	4.22125e-05	HSP42
YDR172W	4900.48	0.00752249	0.0446326	0.168543	0.866156	0.951866	SUP35
YDR173C	254.731	0.201965	0.111465	1.81191	0.0700003	0.290794	ARG82
YDR174W	1806.84	0.0839541	0.0507238	1.65512	0.0978994	0.362011	HMO1
YDR175C	884.954	-0.11311	0.06542	-1.72899	0.0838115	0.328851	RSM24
YDR176W	725.071	0.047123	0.069966	0.673512	0.500621	0.785732	NGG1
YDR177W	1495.48	-0.00785337	0.0561677	-0.13982	0.888802	0.960119	UBC1
YDR178W	2919.37	-0.0164309	0.0487277	-0.337199	0.735967	0.906608	SDH4
YDR179C	248.617	0.132935	0.117922	1.12732	0.259609	0.587729	CSN9
YDR179W-A	279.01	-0.0786921	0.106615	-0.738093	0.460458	0.757284	NVJ3
YDR180W	389.526	0.0544268	0.0922663	0.589888	0.555266	0.824046	SCC2
YDR181C	562.943	-0.0182046	0.0814493	-0.223509	0.82314	0.934256	SAS4
YDR182W	893.518	-0.0626749	0.0660519	-0.948874	0.342685	0.67385	CDC1
YDR182W-A	15.2065	-0.108552	0.451309	-0.240527	0.809922	NA	NA
YDR183W	283.801	-0.00252154	0.106414	-0.0236956	0.981095	0.994447	PLP1
YDR183C-A	43.2856	0.344255	0.262929	1.30931	0.190429	NA	NA
YDR184C	529.602	0.03361	0.0888407	0.378317	0.705195	0.895908	ATC1
YDR185C	94.0103	0.154173	0.175218	0.879892	0.378918	0.703258	UPS3
YDR186C	1343.18	-0.0377812	0.0565732	-0.667828	0.504244	0.787347	SND1
YDR187C	7.59794	0.0413779	0.623112	0.0664053	0.947055	NA	NA
YDR188W	2451.18	-0.0701867	0.0469607	-1.49458	0.135023	0.428556	CCT6
YDR189W	1051.4	0.184764	0.0649381	2.84523	0.00443796	0.0419624	SLY1
YDR190C	2470.93	0.0572668	0.048418	1.18276	0.236905	0.562715	RVB1
YDR191W	217.486	-0.0527923	0.118611	-0.445088	0.656256	0.876535	HST4
YDR192C	227.501	0.195216	0.116115	1.68122	0.0927195	0.350801	NUP42
YDR193W	0.691408	-0.447346	2.05169	-0.218038	0.827399	NA	NA
YDR194C	3032.72	-0.174758	0.0461376	-3.78775	0.000152016	0.00290997	MSS116
YDR194W-A	0.946693	0.516584	1.80126	0.28679	0.774273	NA	NA
YDR195W	610.427	0.110214	0.0820499	1.34325	0.17919	0.494301	REF2
YDR196C	569.146	0.0309473	0.0856054	0.361512	0.717717	0.898949	CAB5
YDR197W	495.211	-0.0418506	0.0839421	-0.498565	0.618086	0.859334	CBS2
YDR198C	362.661	0.148161	0.0937263	1.58078	0.113928	0.390757	RKM2
YDR199W	18.1596	-0.140793	0.405502	-0.347205	0.728437	NA	NA
YDR200C	453.046	-0.0208669	0.0907223	-0.230009	0.818085	0.932413	VPS64
YDR201W	253.948	-0.144818	0.110367	-1.31216	0.189467	0.507566	SPC19
YDR202C	291.165	0.0438273	0.1043	0.420203	0.674337	0.884535	RAV2
YDR203W	0.127643	0.612632	4.08052	0.150136	0.880658	NA	NA
YDR204W	499.06	0.117653	0.0856657	1.3734	0.169629	0.47943	COQ4
YDR205W	396.183	-0.0168219	0.0920908	-0.182666	0.85506	0.947957	MSC2
YDR206W	1415.39	0.0881277	0.0559612	1.5748	0.115303	0.393752	EBS1
YDR207C	509.187	0.08237	0.0809875	1.01707	0.30912	0.640748	UME6
YDR208W	1214.79	0.0213	0.0607866	0.350407	0.726033	0.902568	MSS4
YDR209C	280.188	-0.00223043	0.106315	-0.0209795	0.983262	0.995244	NA
tI(UAU)D	4.38741	-0.751665	0.832864	-0.902507	0.366788	NA	NA
YDR211W	2144.17	0.0137006	0.0490465	0.279339	0.779985	0.92208	GCD6
YDR212W	2829.65	0.0335317	0.0492835	0.680383	0.496262	0.783046	TCP1
YDR213W	242.124	0.0126233	0.115303	0.109479	0.912822	0.970334	UPC2
YDR214W	2916.64	0.0898165	0.0503425	1.78411	0.0744059	0.303673	AHA1
YDR215C	11.5267	0.407529	0.52496	0.776306	0.437568	NA	NA
YDR216W	1952.54	-0.0135689	0.049629	-0.273407	0.78454	0.924025	ADR1
YDR217C	622.994	-0.150979	0.0801502	-1.8837	0.059606	0.261212	RAD9
YDR218C	69.6859	-0.0179322	0.213813	-0.0838688	0.933161	NA	SPR28
YDR219C	520.428	0.0995774	0.0864311	1.1521	0.249279	0.578293	MFB1
YDR220C	21.7423	-0.0200446	0.361285	-0.0554813	0.955755	NA	NA
YDR221W	595.365	-0.0434316	0.0778899	-0.557603	0.577116	0.838721	GTB1
YDR222W	296.234	-0.0676655	0.107308	-0.630575	0.528319	0.805615	NA
YDR223W	221.436	0.184768	0.118374	1.56088	0.118552	0.400789	CRF1
YDR224C	5608.1	-0.0589452	0.041212	-1.43029	0.152634	0.455035	HTB1
YDR225W	5478.58	-0.124496	0.0423601	-2.93899	0.00329282	0.0336251	HTA1
YDR226W	4474.34	-0.122455	0.0424165	-2.88697	0.00388965	0.0382518	ADK1
YDR227W	842.192	0.00427629	0.0671512	0.0636815	0.949224	0.985489	SIR4
YDR228C	461.086	0.0758598	0.0890121	0.852241	0.39408	0.712061	PCF11
YDR229W	518.805	0.0722186	0.0842484	0.85721	0.391329	0.709703	IVY1
YDR230W	32.0808	-0.051821	0.308522	-0.167966	0.86661	NA	NA
YDR231C	346.892	-0.105751	0.103171	-1.025	0.305363	0.637285	COX20
YDR232W	2055.38	-0.127716	0.0490068	-2.60609	0.00915826	0.0717705	HEM1
YDR233C	4905.57	-0.217179	0.0413739	-5.24916	1.52792e-07	6.15617e-06	RTN1
YDR234W	1917.71	0.0564174	0.0573259	0.984151	0.325041	0.654603	LYS4
YDR235W	402.386	0.179599	0.0937418	1.91589	0.0553794	0.251044	PRP42
YDR236C	411.598	-0.0568614	0.0902838	-0.629808	0.52882	0.805615	FMN1
YDR237W	1056.27	-0.114906	0.0605033	-1.89917	0.0575423	0.257604	MRPL7
YDR238C	2927.92	-0.0400221	0.0477827	-0.837584	0.402264	0.717066	SEC26
YDR239C	392.46	0.0331836	0.0937176	0.354081	0.723278	0.900482	NA
YDR240C	307.558	0.113069	0.102956	1.09823	0.272104	0.600119	SNU56
YDR241W	78.2516	0.0521224	0.195586	0.266494	0.789859	NA	NA
tY(GUA)D	1.0431	1.01906	1.73563	0.587142	0.557108	NA	NA
YDR242W	410.469	-0.113114	0.0928177	-1.21867	0.222971	0.546943	AMD2
YDR243C	269.142	0.0479954	0.109255	0.439296	0.660447	0.877594	PRP28
YDR244W	526.249	0.0384986	0.0858993	0.448183	0.654021	0.876193	PEX5
YDR245W	1702.42	-0.147913	0.0555558	-2.66243	0.00775793	0.0630799	MNN10
YDR246W	364.769	0.145989	0.0939995	1.55308	0.120404	0.405021	TRS23
YDR246W-A	17.9324	-0.345974	0.397163	-0.871112	0.383693	NA	NA
YDR247W	246.569	-0.301105	0.11554	-2.60606	0.00915908	0.0717705	VHS1
YDR248C	523.818	-0.128568	0.0794758	-1.6177	0.105728	0.376078	NA
YDR249C	161.604	0.0149889	0.135738	0.110425	0.912072	0.970063	NA
YDR250C	17.9037	0.275625	0.407543	0.676308	0.498845	NA	NA
YDR251W	1194.56	0.0961087	0.0622467	1.544	0.122589	0.408295	PAM1
YDR252W	88.9733	0.117377	0.180748	0.649396	0.516083	0.797461	BTT1
YDR253C	258.704	0.038957	0.109286	0.35647	0.721489	0.900022	MET32
YDR254W	359.485	0.0059782	0.101076	0.0591456	0.952836	0.987023	CHL4
YDR255C	388.773	0.0108436	0.101619	0.106708	0.915021	0.970544	RMD5
YDR256C	250.707	-0.0586979	0.110259	-0.532365	0.594474	0.849265	CTA1
YDR257C	572.618	-0.392984	0.0797349	-4.92863	8.28096e-07	2.8477e-05	RKM4
YDR258C	3148.07	-0.0187986	0.0595398	-0.315732	0.752206	0.911723	HSP78
YDR259C	232.193	0.292259	0.118453	2.46729	0.0136138	0.0959545	YAP6
YDR260C	357.543	0.0430802	0.0967257	0.445385	0.656042	0.876535	SWM1
YDR261C	837.659	-0.0222215	0.0664371	-0.334474	0.738022	0.906808	EXG2
tS(AGA)D2	3.20258	0.241696	0.943472	0.256178	0.797814	NA	NA
tG(GCC)D2	47.206	-0.462384	0.246062	-1.87914	0.060226	NA	NA
YDR262W	1349.54	-0.0552222	0.0575874	-0.958928	0.337595	0.668626	NA
YDR263C	267.913	-0.0726027	0.11008	-0.659543	0.509547	0.791213	DIN7
YDR264C	1923.03	-0.153493	0.049709	-3.08783	0.00201625	0.0230142	AKR1
YDR265W	378.937	-0.196819	0.0927358	-2.12236	0.0338076	0.181079	PEX10
YDR266C	989.51	0.127012	0.0628362	2.02131	0.0432472	0.214341	HEL2
YDR267C	540.423	0.0508313	0.0789561	0.643792	0.51971	0.799862	CIA1
YDR268W	319.526	-0.0734479	0.102001	-0.720069	0.471483	0.765351	MSW1
YDR269C	0.327298	-0.349159	2.85387	-0.122346	0.902625	NA	NA
YDR270W	877.939	-0.0957535	0.0673924	-1.42083	0.155365	0.461394	CCC2
YDR271C	0	NA	NA	NA	NA	NA	NA
YDR272W	1252.27	-0.0225166	0.057435	-0.392036	0.695031	0.892118	GLO2
YDR273W	108.488	0.177002	0.165577	1.069	0.285069	0.613672	DON1
YDR274C	111.775	-0.280407	0.167012	-1.67897	0.0931584	0.352214	NA
YDR275W	509.516	-0.0316911	0.0870509	-0.364052	0.715819	0.898949	BSC2
YDR276C	3857.22	-0.0383114	0.0450808	-0.849838	0.395415	0.713057	PMP3
YDR277C	1853.44	-0.143882	0.0504347	-2.85284	0.0043331	0.0414061	MTH1
YDR278C	0.568018	1.04971	2.22399	0.471994	0.636931	NA	NA
YDR279W	446.858	-0.0556594	0.087495	-0.636145	0.524682	0.803484	RNH202
YDR280W	831.095	0.0665079	0.0700189	0.949857	0.342185	0.673652	RRP45
YDR281C	135.969	0.29117	0.153874	1.89226	0.0584558	0.259756	PHM6
YDR282C	281.638	0.0987954	0.105549	0.936015	0.349265	0.676937	MRX10
YDR283C	850.774	0.121076	0.066585	1.81836	0.0690089	0.287928	GCN2
YDR284C	845.509	0.0519855	0.0654389	0.794413	0.426955	0.735758	DPP1
YDR285W	237.74	0.022393	0.12246	0.182859	0.854909	0.947957	ZIP1
YDR286C	143.128	0.0558282	0.14733	0.378932	0.704738	0.895908	NA
YDR287W	529.526	-0.00904127	0.0834296	-0.10837	0.913702	0.970544	INM2
YDR288W	486.923	0.0727484	0.0828092	0.878507	0.379669	0.703926	NSE3
YDR289C	495.884	0.168228	0.085284	1.97256	0.0485454	0.230922	RTT103
YDR290W	0.464015	0.572459	2.53548	0.225779	0.821373	NA	NA
YDR291W	521.401	0.0883057	0.0821423	1.07503	0.28236	0.609777	HRQ1
YDR292C	1262.3	-0.0255547	0.0619692	-0.412378	0.680062	0.886445	SRP101
YDR293C	2580.19	-0.0912402	0.0484199	-1.88435	0.0595171	0.261212	SSD1
YDR294C	1771.24	0.125745	0.0519636	2.41987	0.0155259	0.104129	DPL1
YDR295C	623.116	0.0640688	0.0790989	0.809983	0.41795	0.731109	HDA2
YDR296W	910.758	-0.108913	0.0673111	-1.61805	0.105651	0.376078	MHR1
YDR297W	1777.84	0.219369	0.0523242	4.19249	2.75907e-05	0.0006771	SUR2
YDR298C	4437.71	0.0223197	0.0460735	0.484436	0.628077	0.864434	ATP5
YDR299W	1451.27	0.0457068	0.0579758	0.788377	0.430476	0.737588	BFR2
YDR300C	903.883	-0.0693906	0.0670604	-1.03475	0.300787	0.633296	PRO1
YDR301W	554.768	-0.0422345	0.0804552	-0.524945	0.599622	0.851381	CFT1
YDR302W	448.22	-0.158064	0.0903565	-1.74934	0.0802327	0.319637	GPI11
YDR303C	703.369	-0.0645651	0.0756202	-0.853807	0.393212	0.711392	RSC3
YDR304C	1952.65	0.034322	0.0504565	0.68023	0.496359	0.783046	CPR5
YDR305C	339.653	0.0810759	0.0978172	0.828851	0.407189	0.722152	NA
YDR306C	463.169	-0.0122977	0.0847366	-0.145129	0.884609	0.959962	NA
tV(CAC)D	1.5131	-1.1647	1.56043	-0.746395	0.455429	NA	NA
YDR307W	747.797	-0.00840371	0.0725632	-0.115812	0.907801	0.968047	PMT7
YDR308C	328.324	0.0448379	0.101593	0.44135	0.65896	0.877367	SRB7
YDR309C	1061.77	0.0108958	0.0627343	0.173681	0.862116	0.950811	GIC2
YDR310C	1528.3	0.0121037	0.0587789	0.20592	0.836854	0.939633	SUM1
YDR311W	560.378	-0.0211087	0.083983	-0.251344	0.801548	0.927734	TFB1	ubHS3
YDR312W	758.978	-0.00732634	0.0703379	-0.104159	0.917043	0.970613	SSF2	ubHS3
YDR313C	459.889	0.105316	0.0855242	1.23142	0.218165	0.538719	PIB1
YDR314C	188.406	-0.0266148	0.12782	-0.20822	0.835057	0.939633	RAD34
YDR315C	213.985	-0.0181083	0.129728	-0.139587	0.888986	0.960119	IPK1
YDR316W	873.377	-0.268868	0.0656705	-4.0942	4.23629e-05	0.000973265	OMS1
tF(GAA)D	0.317128	1.58617	2.82446	0.561585	0.574399	NA	NA
YDR317W	155.556	0.340185	0.142029	2.39518	0.0166123	0.108847	HIM1
YDR318W	347.49	0.0198114	0.0980122	0.202133	0.839813	0.940933	MCM21
YDR319C	494.617	-0.113138	0.087358	-1.29511	0.195283	0.514477	YFT2
YDR320C	494.784	-0.0304382	0.0878738	-0.346386	0.729053	0.904055	SWA2
YDR320C-A	647.334	-0.06237	0.237741	-0.262345	0.793056	0.927002	DAD4
YDR320W-B	5.82234	1.124	0.728382	1.54315	0.122794	NA	NA
YDR321W	1292.3	0.1071	0.0578741	1.85058	0.0642302	0.275351	ASP1
YDR322W	986.474	-0.065279	0.0656564	-0.994252	0.3201	0.652405	MRPL35
YDR322C-A	3785.08	-0.129828	0.100939	-1.2862	0.198372	0.517646	TIM11
YDR323C	223.508	0.0183475	0.124375	0.147517	0.882724	0.959962	PEP7
YDR324C	1750.17	-0.0810206	0.0691182	-1.1722	0.241116	0.568216	UTP4
YDR325W	653.442	-0.0805147	0.0799071	-1.0076	0.313644	0.645583	YCG1
YDR326C	914.667	0.0686247	0.06567	1.04499	0.296026	0.627748	YSP2
YDR327W	212.812	-0.0405521	0.135003	-0.300379	0.763888	0.916216	NA
YDR328C	1436.65	-0.061741	0.0622188	-0.992321	0.321041	0.652613	SKP1
YDR329C	937.039	0.151044	0.0637439	2.36955	0.0178097	0.114743	PEX3
YDR330W	588.779	0.0568675	0.0760288	0.747974	0.454476	0.753642	UBX5
YDR331W	611.873	-0.0997359	0.0771014	-1.29357	0.195814	0.514946	GPI8
YDR332W	363.065	0.00842494	0.0933075	0.0902922	0.928055	0.975266	IRC3
YDR333C	860.004	-0.0132495	0.066189	-0.200176	0.841343	0.941042	RQC1
YDR334W	807.042	-0.0560106	0.0703692	-0.795954	0.426059	0.734918	SWR1
YDR335W	1676.27	0.0697166	0.0515383	1.35271	0.176147	0.490468	MSN5
YDR336W	226.507	-0.00846858	0.120393	-0.0703409	0.943922	0.982881	MRX8
YDR337W	918.885	-0.1318	0.0649455	-2.0294	0.0424174	0.2119	MRPS28
YDR338C	391.777	0.0176579	0.0908996	0.194257	0.845975	0.944361	NA
YDR339C	1066.74	0.0254991	0.0659669	0.386543	0.699094	0.893137	FCF1
tX(XXX)D	0.901234	-2.21659	1.88535	-1.17569	0.23972	NA	NA
YDR340W	5.67405	-0.0600439	0.701652	-0.0855751	0.931804	NA	NA
YDR341C	4096.13	0.000817874	0.0496385	0.0164766	0.986854	0.996139	NA
YDR342C	2594.7	-0.0425613	0.0515738	-0.825251	0.409229	0.723928	HXT7
YDR343C	326.978	-0.500457	0.118197	-4.23408	2.29489e-05	0.000573616	HXT6
YDR344C	10.2738	0.423598	0.539784	0.784754	0.432598	NA	NA
YDR345C	278.679	-0.334365	0.107723	-3.10393	0.00190966	0.0222204	HXT3
YDR346C	2420.61	-0.171977	0.0520456	-3.30435	0.000951969	0.0126282	SVF1
YDR347W	1451.54	-0.180339	0.0646566	-2.78919	0.00528399	0.0473106	MRP1
YDR348C	1211.16	-0.0454885	0.0600247	-0.757829	0.448553	0.749069	PAL1
YDR349C	1708.39	-0.105003	0.0522664	-2.009	0.0445373	0.217271	YPS7
tM(CAU)D	0.573599	1.04993	2.21826	0.473316	0.635988	NA	NA
YDR350C	839.051	-0.0856915	0.0683368	-1.25396	0.209857	0.529695	ATP22
YDR351W	847.661	0.00601731	0.0668709	0.089984	0.9283	0.975266	SBE2
YDR352W	661.822	0.0493602	0.0727	0.678958	0.497164	0.783046	YPQ2
YDR353W	5429.2	-0.0766418	0.0398067	-1.92535	0.0541853	0.247711	TRR1
YDR354W	1249.51	-0.0626903	0.0590194	-1.0622	0.288146	0.617586	TRP4
YDR355C	0	NA	NA	NA	NA	NA	NA
YDR356W	645.803	0.0730425	0.0737193	0.990819	0.321774	0.652613	SPC110
YDR357C	914.531	-0.158537	0.0703015	-2.2551	0.0241269	0.141897	CNL1
YDR358W	605.519	0.0339571	0.078686	0.431552	0.666067	0.882144	GGA1
YDR359C	583.653	-0.0580151	0.0774524	-0.749042	0.453832	0.753529	EAF1
YDR360W	16.2639	-0.334474	0.423768	-0.789286	0.429945	NA	NA
YDR361C	870.289	0.215592	0.0698742	3.08542	0.00203262	0.0230898	BCP1
YDR362C	481.251	0.128762	0.0828219	1.55469	0.12002	0.404234	TFC6
YDR363W	312.308	0.0221666	0.106006	0.209106	0.834365	0.939633	ESC2
tK(CUU)D1	0.445957	0.49533	2.43796	0.203174	0.838999	NA	NA
YDR363W-A	1330.71	-0.127051	0.0602343	-2.10928	0.0349206	0.184624	SEM1
YDR364C	479.358	0.0833547	0.0850222	0.980387	0.326895	0.656099	CDC40
YDR365C	2236.86	0.0708445	0.0574616	1.2329	0.217613	0.537953	ESF1
YDR366C	5.85424	0.244289	0.702145	0.347918	0.727902	NA	NA
YDR367W	540.249	0.0790192	0.0790393	0.999746	0.317433	0.65016	KEI1
YDR368W	1525.24	-0.0963873	0.0564951	-1.70612	0.0879858	0.339554	YPR1
YDR369C	335.484	-0.227802	0.0978038	-2.32918	0.0198498	0.123467	XRS2
YDR370C	313.977	0.0428361	0.102014	0.419905	0.674555	0.884605	DXO1
YDR371W	390.717	0.0159309	0.0926845	0.171883	0.86353	0.951275	CTS2
YDR372C	1522.63	-0.0268222	0.0540835	-0.49594	0.619937	0.859854	VPS74
YDR373W	765.006	0.0773333	0.070348	1.0993	0.271639	0.599582	FRQ1
YDR374C	11.4795	0.153222	0.498637	0.307282	0.758629	NA	PHO92
YDR374W-A	284.33	-0.31385	0.107532	-2.91866	0.00351544	0.0354102	WIP1
YDR375C	770.4	-0.177718	0.0716268	-2.48117	0.0130953	0.093274	BCS1
YDR376W	576.262	-0.0200421	0.0770379	-0.260159	0.794741	0.927489	ARH1
YDR377W	3103.68	-0.118878	0.0459058	-2.58961	0.0096086	0.0747505	ATP17
YDR378C	647.781	-0.211983	0.07672	-2.76308	0.00572595	0.0500233	LSM6
YDR379W	746.722	-0.0751022	0.0736532	-1.01967	0.307883	0.639577	RGA2
YDR379C-A	258.783	-0.00972778	0.113578	-0.0856481	0.931746	0.976416	SDH6
YDR380W	2857.49	0.285517	0.0474444	6.01793	1.76667e-09	1.04816e-07	ARO10
YDR381W	3955.45	0.0427541	0.0463076	0.923263	0.35587	0.683508	YRA1
YDR381C-A	403.608	-0.176813	0.0972086	-1.8189	0.0689267	0.287928	NA
YDR382W	10108.5	-0.188583	0.038054	-4.95566	7.20863e-07	2.54375e-05	RPP2B
YDR383C	347.355	0.108104	0.0982385	1.10043	0.271145	0.599473	NKP1
YDR384C	423.358	0.498694	0.0884029	5.64115	1.68919e-08	8.21615e-07	ATO3
YDR385W	3919.21	-0.0786088	0.0506014	-1.55349	0.120306	0.404945	EFT1
YDR386W	332.222	-0.0360116	0.102493	-0.351355	0.725322	0.901952	MUS81
YDR387C	473.257	-0.124905	0.0865329	-1.44344	0.148898	0.446845	CIN10
YDR388W	2253.33	0.0850821	0.0503352	1.69031	0.0909685	0.347586	RVS167
YDR389W	675.831	0.0187912	0.07334	0.256221	0.79778	0.927697	SAC7
YDR390C	947.833	0.174656	0.0677621	2.57748	0.00995229	0.0766511	UBA2
tG(CCC)D	0.245452	-1.31095	3.34611	-0.391783	0.695219	NA	NA
YDR391C	448.412	-0.0990025	0.0853335	-1.16018	0.245974	0.574408	NA
YDR392W	490.635	0.100495	0.08339	1.20511	0.228159	0.551583	SPT3
YDR393W	592.734	-0.149562	0.0760554	-1.96649	0.049242	0.233351	SHE9
YDR394W	2096.51	0.0245966	0.0518916	0.474001	0.635499	0.867964	RPT3
YDR395W	1883.47	0.0560259	0.0521573	1.07417	0.282746	0.609777	SXM1
YDR396W	33.022	0.0974115	0.299908	0.324804	0.745329	NA	NA
YDR397C	67.4695	-0.0870453	0.210426	-0.413663	0.679121	NA	NCB2
YDR398W	1563.12	0.0532552	0.0596756	0.892413	0.372172	0.696287	UTP5
YDR399W	3333.91	-0.36189	0.0460283	-7.86232	3.77069e-15	4.07159e-13	HPT1
YDR400W	606.998	0.154049	0.0754713	2.04115	0.0412354	0.20784	URH1
YDR401W	0.167033	-1.31095	3.87526	-0.338286	0.735148	NA	NA
YDR402C	29.8782	0.495862	0.314669	1.57582	0.115067	NA	DIT2
YDR403W	131.233	-0.0568647	0.153294	-0.370952	0.710673	0.897107	DIT1
YDR404C	658.969	0.170804	0.0756047	2.25917	0.0238728	0.140556	RPB7
YDR405W	1115.54	-0.187907	0.060893	-3.08585	0.00202973	0.0230898	MRP20
YDR406W	503.117	-0.0968479	0.0938141	-1.03234	0.301913	0.633624	PDR15
YDR406W-A	5.563	0.396159	0.725767	0.545849	0.58517	NA	NA
YDR407C	729.184	0.00388553	0.0735368	0.0528378	0.957861	0.988624	TRS120
YDR408C	780.796	0.0102773	0.0726885	0.141388	0.887563	0.959962	ADE8
YDR409W	513.722	-0.0900775	0.0814414	-1.10604	0.268709	0.597653	SIZ1
YDR410C	335.192	-0.0871232	0.0968509	-0.89956	0.368354	0.694064	STE14
YDR411C	820.693	0.0584843	0.0677569	0.863149	0.388056	0.707017	DFM1
YDR412W	107.239	-0.172565	0.193251	-0.892959	0.371879	0.696287	RRP17
YDR413C	22.9915	-0.0239839	0.354989	-0.0675623	0.946134	NA	NA
YDR414C	408.82	-0.0885843	0.0902613	-0.981421	0.326385	0.656051	ERD1
YDR415C	489.047	-0.0516398	0.0841566	-0.613616	0.539469	0.814484	NA
YDR416W	444.685	-0.0694753	0.0872525	-0.796256	0.425883	0.734918	SYF1
YDR417C	3.8928	0.376409	0.861509	0.436917	0.662171	NA	NA
YDR418W	2227.05	-0.0165058	0.0487456	-0.338611	0.734903	0.906203	RPL12B
YDR419W	357.327	0.107583	0.102902	1.04549	0.295795	0.627672	RAD30
tS(AGA)D3	0	NA	NA	NA	NA	NA	NA
YDR420W	1113.13	0.00757204	0.0648727	0.116722	0.907081	0.96766	HKR1
YDR421W	488.824	-0.034092	0.0820083	-0.415714	0.677619	0.88497	ARO80
YDR422C	575.577	0.0555602	0.0772601	0.719132	0.47206	0.765351	SIP1
YDR423C	415.149	-0.126091	0.097645	-1.29132	0.196592	0.515061	CAD1
YDR424C	541.318	-0.0920504	0.101439	-0.907449	0.364169	0.691173	DYN2
YDR425W	252.504	0.0498262	0.11002	0.452884	0.650632	0.874256	SNX41
YDR426C	2.02069	-0.01821	1.19059	-0.0152949	0.987797	NA	NA
YDR427W	1616.43	0.0761886	0.0572042	1.33187	0.182903	0.499736	RPN9
YDR428C	467.136	0.118669	0.0850807	1.39479	0.16308	0.471897	BNA7
YDR429C	4317.64	-0.0519415	0.0435429	-1.19288	0.232916	0.557084	TIF35
YDR430C	1283.87	-0.103895	0.0585795	-1.77357	0.076135	0.30883	CYM1
YDR431W	0.58935	-0.383443	2.33546	-0.164183	0.869587	NA	NA
YDR432W	1858.75	-0.00513019	0.0519834	-0.098689	0.921385	0.971973	NPL3
YDR433W	37.9584	-0.203252	0.277394	-0.732721	0.463729	NA	NA
YDR434W	1154.2	-0.085286	0.0606026	-1.4073	0.159339	0.467539	GPI17
YDR435C	433.12	-0.231402	0.0868178	-2.66538	0.0076901	0.0628657	PPM1
YDR436W	584.108	-0.00308512	0.0779123	-0.0395973	0.968414	0.991846	PPZ2
YDR437W	45.0419	0.223729	0.251011	0.891309	0.372763	NA	GPI19
YDR438W	275.167	0.0385754	0.111262	0.346707	0.728811	0.904055	THI74
YDR439W	265.1	0.123697	0.110861	1.11579	0.264514	0.593315	LRS4
YDR440W	462.792	-0.125447	0.0845322	-1.48401	0.137806	0.433071	DOT1
YDR441C	953.246	-0.244985	0.0632386	-3.87398	0.000107074	0.00213317	APT2
YDR442W	6.9086	0.690731	0.674017	1.0248	0.305459	NA	NA
YDR443C	366.463	0.0293167	0.0938123	0.312504	0.754658	0.912384	SSN2
YDR444W	447.407	0.0972951	0.0921247	1.05612	0.290912	0.621707	NA
YDR445C	0.151281	0.612632	4.03001	0.152017	0.879173	NA	NA
YDR446W	12.6578	0.00646051	0.46959	0.0137578	0.989023	NA	ECM11
YDR447C	8711.95	-0.115317	0.0548387	-2.10283	0.0354803	0.186217	RPS17B
YDR448W	399.88	0.0630848	0.0904069	0.697787	0.48531	0.776123	ADA2
YDR449C	920.618	0.0796169	0.0644596	1.23514	0.216777	0.537039	UTP6
YDR450W	8415.86	-0.105963	0.0406486	-2.6068	0.00913921	0.0717705	RPS18B
YDR451C	543.359	0.12113	0.0850368	1.42444	0.154319	0.459045	YHP1
YDR452W	2427.83	0.0384331	0.0488177	0.78728	0.431118	0.738219	PPN1
YDR453C	121.063	-0.0383744	0.159065	-0.24125	0.809361	0.928941	TSA2
YDR454C	2073.26	0.0639159	0.0503696	1.26894	0.204463	0.52367	GUK1
YDR455C	1.63476	1.11837	1.36651	0.818413	0.413121	NA	NA
YDR456W	1141.41	-0.049887	0.0630274	-0.791513	0.428645	0.736296	NHX1
YDR457W	1630.97	-0.0818951	0.0567681	-1.44263	0.149126	0.446845	TOM1
YDR458C	947.891	-0.00158303	0.0650457	-0.0243372	0.980584	0.994447	HEH2
YDR459C	415.304	0.0512869	0.0923178	0.555548	0.57852	0.839613	PFA5
YDR460W	531.679	0.0229836	0.0806312	0.285046	0.775609	0.920399	TFB3
YDR461W	578.641	-0.343113	0.0983034	-3.49035	0.000482396	0.00739902	MFA1
YDR461C-A	215.608	0.141799	0.136796	1.03657	0.299935	0.632311	NA
YDR462W	450.374	-0.271542	0.0888177	-3.0573	0.0022334	0.0248058	MRPL28
YDR463W	1374.35	0.0202731	0.0559942	0.362057	0.717309	0.898949	STP1
YDR464W	1276.02	0.0126783	0.0660516	0.191945	0.847785	0.945115	SPP41
YDR465C	1264.96	0.227303	0.0582811	3.90011	9.61474e-05	0.00194419	RMT2
YDR466W	512.424	0.0499187	0.0803991	0.620887	0.534674	0.809962	PKH3
YDR467C	34.0397	-0.242928	0.298931	-0.812657	0.416415	NA	NA
YDR468C	693.206	-0.0863488	0.0718622	-1.20159	0.229523	0.552472	TLG1
YDR469W	520.758	-0.0642163	0.0861746	-0.745188	0.456158	0.75447	SDC1
YDR470C	557.543	-0.107546	0.0779817	-1.37912	0.167859	0.476853	UGO1
YDR471W	5332.74	-0.0831956	0.0434087	-1.91657	0.055293	0.250949	RPL27B
snR13	14.465	0.125622	0.439767	0.285656	0.775142	NA	NA
YDR472W	498.759	0.185184	0.0829673	2.23202	0.0256137	0.148378	TRS31
YDR473C	503.25	0.0662717	0.0829317	0.799111	0.424226	0.733078	PRP3
YDR475C	671.708	0.0720794	0.0785606	0.917501	0.35888	0.686604	JIP4
YDR476C	568.593	-0.0237334	0.0852338	-0.278451	0.780666	0.922683	NA
YDR477W	1232.47	-0.0257419	0.0611328	-0.421081	0.673696	0.884535	SNF1
YDR478W	178.55	0.148543	0.134319	1.10589	0.268772	0.597653	SNM1
YDR479C	536.026	0.0645163	0.0798556	0.807912	0.419141	0.731528	PEX29
YDR480W	375.087	0.00422123	0.0945224	0.0446586	0.964379	0.991183	DIG2
YDR481C	2128.14	-0.00589564	0.0513819	-0.114742	0.90865	0.968306	PHO8
YDR482C	271.26	-0.0188558	0.112104	-0.168199	0.866427	0.951866	CWC21
YDR483W	3315.51	-0.046872	0.0451585	-1.03794	0.299297	0.6322	KRE2
YDR484W	343.119	0.0925376	0.0963885	0.960049	0.337031	0.668244	VPS52
YDR485C	883.121	0.0240968	0.0657063	0.366736	0.713816	0.898949	VPS72
YDR486C	747.093	0.0451713	0.0707407	0.638548	0.523117	0.802361	VPS60
YDR487C	1879.9	-0.20401	0.0511719	-3.98675	6.69839e-05	0.00141277	RIB3
YDR488C	297.934	-0.0834836	0.103392	-0.80745	0.419407	0.731528	PAC11
YDR489W	218.594	0.06737	0.121978	0.552312	0.580735	0.840361	SLD5
YDR490C	616.424	0.106812	0.0785933	1.35904	0.174133	0.486618	PKH1
YDR491C	119.918	0.122347	0.163027	0.750472	0.45297	0.75293	NA
YDR492W	1405.14	0.193904	0.0587052	3.303	0.00095655	0.0126579	IZH1
YDR493W	348.965	-0.235119	0.0983545	-2.39053	0.0168241	0.109968	MZM1
YDR494W	1332.94	-0.160611	0.0578904	-2.7744	0.00553043	0.0489474	RSM28
YDR495C	450.039	0.0631232	0.0910989	0.692909	0.488367	0.778934	VPS3
YDR496C	2266.5	0.0718335	0.0536117	1.33989	0.180283	0.496232	PUF6
YDR497C	8345.47	-0.398848	0.040449	-9.86054	6.17193e-23	1.23416e-20	ITR1
YDR498C	477.474	0.0917123	0.0850449	1.0784	0.280856	0.608747	SEC20
YDR499W	424.264	0.00649978	0.0881893	0.0737026	0.941247	0.981799	LCD1
YDR500C	5299.37	-0.203863	0.0552023	-3.69301	0.000221615	0.00392395	RPL37B
YDR501W	300.159	-0.323085	0.108582	-2.97548	0.00292526	0.0306075	PLM2
YDR502C	6341.55	-0.639773	0.0508393	-12.5842	2.57845e-36	1.16009e-33	SAM2
YDR503C	313.972	-0.0207996	0.100162	-0.207659	0.835495	0.939633	LPP1
YDR504C	166.197	-0.0644422	0.140203	-0.459635	0.645778	0.872949	SPG3
YDR505C	1095.46	-0.00115176	0.0666653	-0.0172767	0.986216	0.996139	PSP1
YDR506C	167.69	0.093294	0.148383	0.628737	0.529521	0.806228	GMC1
tL(CAA)D	0.317128	1.58617	2.82446	0.561585	0.574399	NA	NA
YDR507C	1855.08	-0.0680006	0.0559394	-1.21561	0.224133	0.548298	GIN4
YDR508C	6301.23	-0.102043	0.0408115	-2.50034	0.0124074	0.0901583	GNP1
YDR509W	0.626368	1.16396	2.16856	0.536746	0.591443	NA	NA
YDR510W	1306.12	-0.0792628	0.0568302	-1.39473	0.163097	0.471897	SMT3
YDR510C-A	67.0242	0.0172512	0.214564	0.080401	0.935918	NA	NA
YDR511W	480.251	-0.0912396	0.0865773	-1.05385	0.291951	0.622711	SDH7
YDR512C	524.057	-0.0821644	0.0889127	-0.924102	0.355433	0.683399	EMI1
YDR513W	1531.22	-0.00946894	0.0593252	-0.159611	0.873188	0.954513	GRX2
YDR514C	553.335	-0.00450623	0.078888	-0.0571219	0.954448	0.987595	NA
YDR515W	563.81	-0.0364538	0.0773575	-0.471239	0.63747	0.868667	SLF1
YDR516C	1659.48	-0.133276	0.0585908	-2.27469	0.0229244	0.137064	EMI2
YDR517W	1169.92	-0.0821174	0.0608113	-1.35036	0.176899	0.491802	GRH1
YDR518W	401.882	-0.0376257	0.0908616	-0.414099	0.678802	0.885667	EUG1
YDR519W	866.481	-0.125621	0.0684377	-1.83555	0.0664245	0.281496	FPR2
YDR520C	291.596	0.122739	0.105363	1.16492	0.244052	0.57189	URC2
YDR521W	1.14407	2.14626	1.76991	1.21264	0.225268	NA	NA
YDR522C	42.788	0.176803	0.270819	0.652844	0.513857	NA	SPS2
YDR523C	102.628	0.045178	0.169196	0.267015	0.789457	0.924764	SPS1
YDR524C	741.627	0.0432438	0.0772093	0.560085	0.575422	0.837695	AGE1
YDR524W-C	7479.64	-0.189377	0.0451458	-4.19477	2.73143e-05	0.000676467	NA
YDR524C-B	23237.5	-0.157464	0.0325637	-4.83556	1.32772e-06	4.37094e-05	NA
YDR524C-A	0.901234	-2.21659	1.88535	-1.17569	0.23972	NA	NA
YDR525W	2.86319	0.698239	1.0293	0.678362	0.497542	NA	NA
YDR525W-A	301.536	-0.359428	0.102757	-3.49783	0.000469058	0.00723555	SNA2
YDR526C	0.685827	-0.435181	2.05626	-0.211637	0.83239	NA	NA
YDR527W	403.987	0.264576	0.0964005	2.74455	0.00605946	0.0521771	RBA50
snR84	175.683	-0.035852	0.130287	-0.275178	0.783179	0.923234	NA
YDR528W	482.723	0.0284675	0.0909926	0.312855	0.754391	0.912384	HLR1
YDR529C	5941	-0.0437892	0.0482415	-0.907709	0.364032	0.691173	QCR7
YDR530C	369.413	-0.133861	0.0954984	-1.40171	0.161002	0.469102	APA2
YDR531W	935.529	-0.0188987	0.0686616	-0.275244	0.783129	0.923234	CAB1
YDR532C	351.619	-0.0179401	0.102857	-0.174417	0.861538	0.950811	KRE28
YDR533C	1045.87	0.0543971	0.0623096	0.873014	0.382656	0.705335	HSP31
YDR534C	75.2785	0.106535	0.197959	0.538167	0.590462	NA	FIT1
YDR535C	21.7701	0.0186316	0.371344	0.0501735	0.959984	NA	NA
YDR536W	165.551	-0.173541	0.13793	-1.25818	0.208327	0.528019	STL1
YDR537C	5.43506	0.105296	0.71751	0.146752	0.883328	NA	NA
YDR538W	70.3422	-0.326883	0.20592	-1.58742	0.112417	NA	PAD1
YDR539W	909.021	-0.0758085	0.0665476	-1.13916	0.254636	0.583523	FDC1
YDR540C	87.0783	-0.00701941	0.201977	-0.0347536	0.972276	0.991935	IRC4
YDR541C	340.254	0.325433	0.0983112	3.31023	0.000932183	0.0124453	NA
YDR542W	0.454941	0.537803	2.42341	0.22192	0.824376	NA	PAU10
YDR543C	0.709466	-0.375968	2.1112	-0.178083	0.858658	NA	NA
YDR544C	0.127643	0.612632	4.08052	0.150136	0.880658	NA	NA
YDR545W	0.151281	0.612632	4.03001	0.152017	0.879173	NA	YRF1-5
YOL166W-A	0	NA	NA	NA	NA	NA	NA
YOL166C	0.331693	1.63972	2.98277	0.54973	0.582505	NA	NA
YOL165C	18.6129	0.0275734	0.433781	0.0635653	0.949316	NA	AAD15
YOL164W-A	32.8323	0.0431041	0.304379	0.141614	0.887385	NA	NA
YOL164W	354.53	-0.0505687	0.0968322	-0.52223	0.60151	0.852153	BDS1
YOL163W	54.7776	0.236659	0.233324	1.01429	0.310443	NA	NA
YOL162W	39.8787	0.263065	0.282193	0.932218	0.351224	NA	NA
YOL161C	0.165846	0.612632	3.88615	0.157645	0.874737	NA	PAU20
YOL160W	13.3024	0.0997088	0.470915	0.211734	0.832314	NA	NA
YOL159C-A	93.8371	-0.20321	0.183147	-1.10954	0.267197	0.596114	NA
YOL159C	322.114	-0.298989	0.0997371	-2.99777	0.00271964	0.0290295	CSS3
YOL158C	498.057	-0.370523	0.0893479	-4.14698	3.36895e-05	0.000801276	ENB1
YOL157C	65.8419	-0.443028	0.210975	-2.09991	0.0357366	NA	IMA2
YOL156W	36.5126	-0.0608555	0.304635	-0.199766	0.841664	NA	HXT11
YOL155W-A	3.28876	0.187339	0.97583	0.19198	0.847758	NA	NA
YOL155C	2757.8	-0.345913	0.0542127	-6.38067	1.76314e-10	1.25253e-08	HPF1
YOL154W	117.478	-0.0162338	0.163627	-0.0992123	0.92097	0.971725	ZPS1
YOL152W	682.712	-0.447969	0.0907342	-4.93716	7.92695e-07	2.76114e-05	FRE7
YOL151W	1792.65	-0.17951	0.0572797	-3.13393	0.00172483	0.0204218	GRE2
YOL150C	1.31811	-1.64045	1.62481	-1.00962	0.312676	NA	NA
YOL149W	519.447	-0.0364701	0.0891987	-0.408863	0.68264	0.887408	DCP1
YOL148C	594.481	0.0332725	0.078269	0.425105	0.67076	0.883277	SPT20
YOL147C	748.605	0.0942579	0.0716836	1.31492	0.188538	0.507202	PEX11
YOL146W	206.744	0.136035	0.12069	1.12714	0.259684	0.587729	PSF3
YOL145C	1757.35	0.0135728	0.0569475	0.238339	0.811618	0.929868	CTR9
YOL144W	686.17	0.118937	0.0721353	1.6488	0.0991879	0.364074	NOP8
YOL143C	1139.98	0.0199463	0.0594713	0.335394	0.737328	0.906608	RIB4
YOL142W	642.046	0.11823	0.0762895	1.54975	0.121202	0.406822	RRP40
YOL141W	146.304	0.204224	0.146071	1.39812	0.162079	0.470717	PPM2
YOL140W	948.646	0.173781	0.0783691	2.21747	0.026591	0.152566	ARG8
YOL139C	4299.33	-0.0619145	0.0413605	-1.49695	0.134407	0.427049	CDC33
YOL138C	567.613	0.0675317	0.0808219	0.835562	0.403401	0.718089	RTC1
YOL137W	708.333	-0.0392718	0.07097	-0.553358	0.580018	0.840147	BSC6
YOL136C	704.664	-0.219554	0.0743008	-2.95493	0.00312741	0.0321617	PFK27
YOL135C	312.507	0.0258838	0.103444	0.250221	0.802417	0.92806	MED7
YOL134C	0.255285	1.34533	3.2838	0.409686	0.682036	NA	NA
YOL133W	185.083	-0.0312264	0.127239	-0.245416	0.806135	0.928941	HRT1
YOL132W	65.9929	0.206018	0.219246	0.939668	0.347388	NA	GAS4
YOL131W	3.39962	1.44988	0.981027	1.47793	0.139428	NA	NA
YOL130W	1474.37	-0.0275442	0.0564825	-0.48766	0.625791	0.863622	ALR1
YOL129W	1302.77	-0.0576752	0.0568481	-1.01455	0.310321	0.641571	VPS68
YOL128C	229.259	-0.196019	0.116025	-1.68945	0.0911326	0.347789	YGK3
YOL127W	11332.3	-0.0971985	0.0389919	-2.49278	0.0126746	0.0914841	RPL25
YOL126C	493.66	0.340083	0.0867176	3.92173	8.79172e-05	0.0018117	MDH2
YOL125W	611.679	0.0242583	0.0796894	0.304411	0.760815	0.914956	TRM13
YOL124C	1141.85	0.0383064	0.0606886	0.631195	0.527913	0.805457	TRM11
YOL123W	2150.03	0.135926	0.0499917	2.71897	0.00654848	0.0554158	HRP1
YOL122C	1279.04	-0.125687	0.0593136	-2.11903	0.0340877	0.181857	SMF1
YOL121C	6626.53	-0.152305	0.0406913	-3.74294	0.000181878	0.00337443	RPS19A
YOL120C	9114.31	-0.209205	0.0384808	-5.43662	5.43016e-08	2.42864e-06	RPL18B
YOL119C	1914.9	-0.0123771	0.0510099	-0.242641	0.808283	0.928941	MCH4
YOL118C	172.227	0.0799967	0.144179	0.554844	0.579002	0.839654	NA
YOL117W	245.528	0.159161	0.113311	1.40464	0.160129	0.46833	RRI2
YOL116W	409.343	-0.151827	0.0916036	-1.65743	0.0974327	0.36129	MSN1
YOL115W	654.814	0.0266744	0.0792083	0.336763	0.736295	0.906608	PAP2
YOL114C	30.449	-0.501363	0.310537	-1.61451	0.106418	NA	PTH4
YOL113W	842.613	-0.157303	0.0662349	-2.37493	0.0175523	0.113627	SKM1
YOL112W	986.014	-0.0242733	0.063394	-0.382895	0.701797	0.894266	MSB4
YOL111C	449.221	0.0569185	0.088386	0.643976	0.519591	0.799862	MDY2
YOL110W	284.446	0.145702	0.105954	1.37515	0.169084	0.478703	SHR5
YOL109W	18382.8	-0.0892307	0.0949327	-0.939937	0.34725	0.67624	ZEO1
tG(UCC)O	0.440376	0.495136	2.44625	0.202406	0.839599	NA	NA
YOL108C	293.96	-0.263359	0.111353	-2.36509	0.0180255	0.11576	INO4
YOL107W	213.372	-0.00286896	0.120958	-0.0237185	0.981077	0.994447	NA
YOL106W	21.8238	0.332998	0.377041	0.883189	0.377134	NA	NA
tT(AGU)O1	0	NA	NA	NA	NA	NA	NA
YOL105C	703.18	0.0987046	0.0717413	1.37584	0.168871	0.478349	WSC3
YOL104C	473.614	0.0176707	0.0867059	0.203801	0.838509	0.940295	NDJ1
YOL103W	1386.82	-0.0281306	0.0575141	-0.489108	0.624765	0.862908	ITR2
YOL102C	368.622	0.0813835	0.0959014	0.848617	0.396095	0.713057	TPT1
YOL101C	294.113	-0.13369	0.103373	-1.29328	0.195914	0.514946	IZH4
YOL100W	531.428	-0.0907508	0.0810065	-1.12029	0.26259	0.590718	PKH2
YOL099C	9.47775	-0.16615	0.547537	-0.303451	0.761546	NA	NA
YOL098C	1507.65	0.118978	0.0606306	1.96234	0.0497225	0.234866	SDD3
snR58	15.9613	-0.0458495	0.42656	-0.107487	0.914403	NA	NA
YOL097W-A	28.8821	-0.445002	0.317632	-1.401	0.161215	NA	NA
YOL097C	2458.14	0.0505685	0.050399	1.00336	0.315685	0.64707	WRS1
YOL096C	348.797	0.00537927	0.0959588	0.0560581	0.955296	0.988054	COQ3
YOL095C	267.942	0.208434	0.108218	1.92606	0.0540975	0.247519	HMI1
YOL094C	490.015	0.0854371	0.0903926	0.945178	0.344568	0.675499	RFC4
YOL093W	723.21	-0.0555636	0.073003	-0.761113	0.446589	0.747823	TRM10
YOL092W	1462.97	0.0824153	0.0560245	1.47106	0.141276	0.436567	YPQ1
YOL091W	141.983	0.0202345	0.148691	0.136085	0.891754	0.961083	SPO21
YOL090W	1099.85	-0.0173722	0.0683424	-0.254194	0.799346	0.927697	MSH2
YOL089C	392.613	0.0119727	0.0909174	0.131687	0.895232	0.962245	HAL9
YOL088C	563.228	0.103099	0.0792281	1.3013	0.193157	0.512194	MPD2
YOL087C	979.839	0.00708226	0.0634463	0.111626	0.91112	0.96967	DUF1
YOL086W-A	458.787	-0.00683242	0.0871022	-0.0784414	0.937477	0.979531	MHF1
YOL086C	43219.7	-0.184083	0.0429999	-4.28101	1.8605e-05	0.000478326	ADH1
YOL085W-A	10.5489	-0.227489	0.528101	-0.430768	0.666637	NA	NA
YOL085C	9.9013	-0.594343	0.534748	-1.11145	0.266377	NA	NA
YOL084W	90.76	0.00685955	0.18244	0.0375989	0.970008	0.991935	PHM7
YOL083W	346.659	0.105152	0.0969857	1.0842	0.278277	0.607037	ATG34	ubHS7
YOL082W	917.704	0.0785796	0.0662387	1.18631	0.2355	0.560858	ATG19	ubHS7
YOL081W	1351.26	-0.0392931	0.0559332	-0.702501	0.482367	0.773477	IRA2
YOL080C	271.871	0.239456	0.115411	2.07481	0.0380042	0.196161	REX4
YOL079W	0	NA	NA	NA	NA	NA	NA
YOL078W	412.3	0.000364919	0.0896211	0.0040718	0.996751	0.999676	AVO1
YOL077W-A	1325.72	-0.260658	0.127911	-2.0378	0.0415695	0.208827	ATP19
YOL077C	2231.66	0.0649934	0.0556173	1.16858	0.242572	0.570155	BRX1
YOL076W	733.132	-0.033944	0.0744183	-0.456124	0.648301	0.873801	MDM20
YOL075C	512.517	-0.0134983	0.083387	-0.161876	0.871404	0.953617	NA
YOL073C	380.365	0.223269	0.0919711	2.4276	0.0151991	0.102526	DSC2
YOL072W	335.583	0.102659	0.101979	1.00667	0.314093	0.646261	THP1
YOL071W	627.108	-0.0710339	0.0801959	-0.885755	0.37575	0.699783	SDH5
YOL070C	934.905	0.0714506	0.0684748	1.04346	0.296736	0.628758	NBA1
YOL069W	381.974	0.157016	0.0972643	1.61432	0.106457	0.37724	NUF2
YOL068C	1282.66	-0.00668159	0.0569127	-0.117401	0.906543	0.96766	HST1
YOL067C	246.633	-0.185495	0.117933	-1.57289	0.115745	0.394151	RTG1
YOL066C	570.964	0.144584	0.0790654	1.82866	0.0674501	0.283616	RIB2
YOL065C	321.671	0.132239	0.105596	1.25231	0.210456	0.530685	INP54
YOL064C	1358.72	-0.111392	0.0571743	-1.94828	0.0513815	0.239558	MET22
YOL063C	567.232	-0.0243104	0.0912693	-0.266359	0.789963	0.924764	CRT10
YOL062C	1365.77	-0.243287	0.0661198	-3.67949	0.000233704	0.00410999	APM4
YOL061W	2960.57	0.0816492	0.0487672	1.67427	0.0940784	0.354699	PRS5
YOL060C	1187.58	-0.0512804	0.0713073	-0.719147	0.47205	0.765351	MAM3
YOL059W	1512.14	0.124005	0.0539301	2.29936	0.0214846	0.13092	GPD2
YOL058W	4132.79	0.0703288	0.0584069	1.20412	0.228544	0.551583	ARG1
YOL057W	1023.62	0.109914	0.0628417	1.74907	0.0802791	0.319637	NA
YOL056W	240.343	-0.0577847	0.112628	-0.51306	0.607909	0.854003	GPM3
YOL055C	355.151	0.0262162	0.0952718	0.275173	0.783184	0.923234	THI20
tG(GCC)O1	0.792499	-0.794664	1.98527	-0.40028	0.68895	NA	NA
tN(GUU)O1	0.167033	-1.31095	3.87526	-0.338286	0.735148	NA	NA
YOL054W	448.561	0.158705	0.0887391	1.78845	0.0737041	0.30169	PSH1
YOL053W	512.642	-0.182533	0.0838484	-2.17694	0.0294848	0.163774	AIM39
YOL052C-A	1894.21	0.0457103	0.0645115	0.70856	0.478597	0.770799	DDR2
YOL052C	1014.55	-0.112287	0.0619273	-1.8132	0.0698004	0.290333	SPE2
snR81	11.3047	-0.527398	0.503302	-1.04788	0.294696	NA	NA
YOL051W	1459.87	0.0754806	0.0549661	1.37322	0.169684	0.47943	GAL11
YOL050C	6.99566	1.02832	0.681384	1.50916	0.131258	NA	NA
YOL049W	1597.65	-0.0286466	0.0532614	-0.537849	0.590681	0.847094	GSH2
YOL048C	542.816	0.0898749	0.0810712	1.10859	0.267606	0.596715	RRT8
YOL047C	93.8227	-0.354097	0.175572	-2.01682	0.0437141	0.215143	LDS2
YOL046C	1.85123	0.404963	1.29049	0.313805	0.753669	NA	NA
YOL045W	443.237	-0.0922622	0.0917409	-1.00568	0.314568	0.646746	PSK2
YOL044W	305.815	-0.0568238	0.104477	-0.543889	0.586518	0.844264	PEX15
YOL043C	330.293	-0.0718845	0.09865	-0.728682	0.466196	0.761111	NTG2
YOL042W	488.658	-0.101842	0.0904382	-1.1261	0.260124	0.588212	NGL1
YOL041C	2002.53	0.0615062	0.0639031	0.962493	0.335802	0.667402	NOP12
YOL040C	12442.6	-0.0835104	0.0352368	-2.36997	0.0177893	0.114743	RPS15
YOL039W	6358.66	-0.35534	0.0390014	-9.11095	8.16663e-20	1.22477e-17	RPP2A
YOL038C-A	41.8658	0.315498	0.277027	1.13887	0.254756	NA	NA
YOL038W	2084.31	0.114502	0.0498451	2.29716	0.0216096	0.13109	PRE6
YOL037C	10.244	0.474983	0.539894	0.87977	0.378984	NA	NA
YOL036W	880.098	0.0198312	0.065722	0.301743	0.762848	0.915744	NA
YOL035C	20.9133	-0.162461	0.389984	-0.416584	0.676983	NA	NA
snR50	9.54289	-0.285625	0.55853	-0.511387	0.60908	NA	NA
YOL034W	506.841	0.0287894	0.0852274	0.337795	0.735517	0.906427	SMC5
YOL033W	581.224	-0.240833	0.0802175	-3.00225	0.00267996	0.0287656	MSE1
YOL032W	367.648	0.0992828	0.0955287	1.0393	0.298666	0.631114	OPI10
YOL031C	619.811	0.00328091	0.0751884	0.0436359	0.965195	0.991411	SIL1
YOL030W	4853.5	0.109945	0.0473058	2.32413	0.0201187	0.124678	GAS5
YOL029C	470.992	-0.108974	0.0841085	-1.29563	0.195103	0.514353	NA
YOL028C	421.373	-0.0509664	0.0904984	-0.563175	0.573316	0.836448	YAP7
YOL027C	2194.57	-0.0411673	0.0511164	-0.805364	0.42061	0.731656	MDM38
YOL026C	392.394	0.0289874	0.0911712	0.317945	0.750527	0.911029	MIM1
tS(GCU)O	0.499912	-1.15114	2.48452	-0.463325	0.643131	NA	NA
YOL025W	285.224	0.138678	0.109506	1.2664	0.20537	0.524213	LAG2
YOL024W	11.0043	0.167805	0.518711	0.323504	0.746313	NA	NA
YOL023W	479.848	-0.329759	0.0827139	-3.98674	6.69882e-05	0.00141277	IFM1
YOL022C	885.769	0.124223	0.0757725	1.63942	0.101125	0.367164	TSR4
tG(GCC)O2	3.3812	-0.633053	0.927049	-0.682868	0.49469	NA	NA
YOL021C	1432.76	0.0252864	0.0606916	0.416638	0.676943	0.88497	DIS3
YOL020W	1781.31	-0.159898	0.0504674	-3.16834	0.00153313	0.0186427	TAT2
tY(GUA)O	0	NA	NA	NA	NA	NA	NA
YOL019W-A	0.245452	-1.31095	3.34611	-0.391783	0.695219	NA	NA
YOL019W	1746.08	-0.109707	0.0519733	-2.11083	0.034787	0.184313	NA
YOL018C	579.131	0.0118242	0.0784189	0.150783	0.880147	0.95882	TLG2
YOL017W	496.213	0.0401699	0.0853637	0.470574	0.637945	0.868667	ESC8
YOL016C	963.268	-0.347714	0.065956	-5.27192	1.35006e-07	5.56412e-06	CMK2
YOL015W	59.4971	-0.204867	0.225047	-0.910331	0.362648	NA	IRC10
YOL014W	43.0745	0.375883	0.26197	1.43483	0.151336	NA	NA
YOL013W-B	2.12636	-1.86089	1.27094	-1.46419	0.143143	NA	NA
YOL013W-A	5.49958	-0.449507	0.74687	-0.601855	0.547271	NA	NA
YOL013C	531.982	-0.0205483	0.0840339	-0.244524	0.806825	0.928941	HRD1
YOL012C	888.357	-0.0224455	0.0728234	-0.308218	0.757916	0.912384	HTZ1
YOL011W	1031.26	0.140601	0.0618891	2.27183	0.023097	0.137943	PLB3
YOL010W	1150.71	0.0265192	0.0637601	0.415921	0.677468	0.88497	RCL1
YOL009C	265.281	0.138433	0.107996	1.28184	0.1999	0.518473	MDM12
YOL008W	342.618	0.0139967	0.0966075	0.144882	0.884804	0.959962	COQ10
YOL007C	923.078	-0.0608077	0.0641237	-0.948288	0.342983	0.673859	CSI2
YOL006C	1276.61	0.0456465	0.0581696	0.784715	0.432621	0.739327	TOP1
YOL005C	683.335	0.140407	0.0743346	1.88885	0.0589119	0.261112	RPB11
YOL004W	1785.89	0.0325559	0.0513569	0.633913	0.526137	0.803973	SIN3
YOL003C	333.088	-0.019545	0.0969779	-0.20154	0.840276	0.940933	PFA4
YOL002C	806.281	0.00422421	0.0690881	0.0611424	0.951246	0.986322	IZH2
YOL001W	269.159	0.102279	0.108734	0.94063	0.346895	0.67624	PHO80
YOR001W	1338.19	0.106318	0.0604487	1.75881	0.0786094	0.315806	RRP6
YOR002W	1165.05	-0.0103445	0.0639446	-0.161773	0.871484	0.953617	ALG6
YOR003W	394.607	-0.106665	0.0942298	-1.13197	0.257649	0.58595	YSP3
YOR004W	955.934	0.0482839	0.0769829	0.627202	0.530527	0.807077	UTP23
YOR005C	462.854	0.112763	0.0873473	1.29097	0.196713	0.515061	DNL4
YOR006C	774.75	0.171918	0.0695765	2.47092	0.0134766	0.0952045	TSR3
YOR007C	6227.85	0.0958054	0.0398405	2.40472	0.0161847	0.106433	SGT2
tR(ACG)O	0.167033	-1.31095	3.87526	-0.338286	0.735148	NA	NA
YOR008C	2068.15	-0.185379	0.0511984	-3.6208	0.000293692	0.00492436	SLG1
YOR008C-A	11.8083	0.131177	0.492449	0.266377	0.789949	NA	NA
YOR008W-B	15.2876	-0.0819483	0.440002	-0.186245	0.852253	NA	NA
YOR009W	131.737	0.0434814	0.150209	0.289473	0.77222	0.918791	TIR4
YOR010C	52.7681	-0.0940441	0.243981	-0.385456	0.699899	NA	TIR2
YOR011W	219.921	0.0278175	0.122316	0.227422	0.820095	0.933325	AUS1
tT(AGU)O2	2.05993	-1.35424	1.23122	-1.09992	0.271366	NA	NA
YOR011W-A	2.60668	1.90258	1.23597	1.53933	0.123723	NA	NA
YOR012W	28.8844	0.132195	0.318316	0.415295	0.677926	NA	NA
YOR013W	43.1415	-0.0212497	0.261156	-0.0813676	0.93515	NA	NA
YOR014W	1435.63	-0.0168474	0.0557823	-0.30202	0.762637	0.915744	RTS1
YOR015W	319.135	0.0903612	0.101179	0.893087	0.37181	0.696287	NA
YOR016C	674.519	0.0372728	0.0729797	0.510729	0.609541	0.85456	ERP4
YOR017W	612.557	-0.067413	0.0781161	-0.862985	0.388146	0.707017	PET127
YOR018W	381.354	-0.069843	0.0930915	-0.750262	0.453097	0.75293	ROD1
YOR019W	184.012	0.180909	0.129048	1.40188	0.160952	0.469102	NA
YOR020C	3888.24	-0.16429	0.0447758	-3.66918	0.000243332	0.00424114	HSP10
YOR020W-A	610.188	0.0541516	0.0790062	0.685409	0.493086	0.781509	NA
YOR021C	1214.08	-0.0367029	0.0603819	-0.607846	0.54329	0.81569	SFM1
YOR022C	361.739	-0.121738	0.0960731	-1.26714	0.205105	0.524072	DDL1
YOR023C	740.319	0.12398	0.0734035	1.68902	0.091215	0.347789	AHC1
YOR024W	3.16682	0.412878	0.960135	0.430021	0.66718	NA	NA
YOR025W	696.167	0.0900743	0.0744804	1.20937	0.226521	0.550644	HST3
YOR026W	534.32	0.054506	0.0823853	0.661598	0.508229	0.790302	BUB3
YOR027W	5909.36	0.127021	0.0488704	2.59913	0.00934605	0.0728129	STI1
YOR028C	261.97	1.17725	0.116776	10.0813	6.68395e-24	1.44347e-21	CIN5
YOR029W	19.5765	1.04333	0.403226	2.58747	0.00966843	NA	NA
YOR030W	582.253	0.11287	0.076382	1.4777	0.139487	0.435031	DFG16
YOR032C	137.586	0.0430261	0.14693	0.292833	0.76965	0.918117	HMS1
YOR032W-A	16.9926	0.391465	0.427503	0.915702	0.359823	NA	NA
YOR033C	632.027	0.0397454	0.0814388	0.488041	0.625521	0.86351	EXO1
YOR034C	470.638	-0.0424794	0.083847	-0.50663	0.612414	0.855921	AKR2
YOR034C-A	34.7966	-0.100585	0.289726	-0.347173	0.728461	NA	NA
YOR035C	512.826	-0.149716	0.081266	-1.8423	0.0654311	0.279253	SHE4
YOR036W	834.074	-0.0748977	0.0681224	-1.09946	0.271569	0.599582	PEP12
YOR037W	391.125	-0.0254387	0.090231	-0.281929	0.777998	0.920739	CYC2
YOR038C	489.249	0.0131475	0.0822513	0.159845	0.873003	0.954513	HIR2
YOR039W	1139.68	-7.80648e-05	0.0687554	-0.0011354	0.999094	0.999958	CKB2
YOR040W	385.915	0.0728593	0.0960226	0.758773	0.447989	0.748589	GLO4
snR9	98.5932	-0.0566725	0.173062	-0.327469	0.743313	0.907802	NA
YOR041C	2.37454	0.270257	1.08124	0.249951	0.802625	NA	NA
YOR042W	999.462	0.0185002	0.067526	0.273972	0.784106	0.923762	CUE5
snR62	38.4244	0.070323	0.273374	0.257241	0.796992	NA	NA
YOR043W	1720.87	-0.0216374	0.0518092	-0.417635	0.676214	0.884632	WHI2
YOR044W	198.598	0.0607243	0.122791	0.494532	0.62093	0.86027	IRC23
YOR045W	882.495	-0.383401	0.0673621	-5.69163	1.2583e-08	6.23265e-07	TOM6
YOR046C	2050.41	0.117792	0.0584795	2.01424	0.0439838	0.215967	DBP5
YOR047C	238.315	0.234139	0.115893	2.0203	0.043352	0.214341	STD1
YOR048C	1328.99	0.0911823	0.0592062	1.54008	0.123541	0.409703	RAT1
YOR049C	273.429	-0.215912	0.107938	-2.00033	0.0454651	0.220692	NA
YOR050C	83.4046	-0.11377	0.191965	-0.592663	0.553407	0.822871	NA
YOR051C	1221.72	-0.0212922	0.05951	-0.357791	0.720499	0.899832	ETT1
YOR052C	1348.81	0.0438668	0.0616646	0.711378	0.47685	0.76897	TMC1
YOR053W	0.805878	0.416249	1.98262	0.20995	0.833707	NA	NA
YOR054C	231.51	0.0804945	0.11453	0.702824	0.482166	0.773384	VHS3
YOR055W	6.73076	-0.560883	0.686116	-0.817475	0.413657	NA	NA
YOR056C	1529.7	0.186696	0.058831	3.17343	0.0015065	0.0183603	NOB1
YOR057W	657.48	0.0223857	0.0721762	0.310154	0.756444	0.912384	SGT1
YOR058C	811.394	-0.110523	0.0677897	-1.63038	0.10302	0.371051	ASE1
tK(UUU)O	4.52419	-0.232284	0.789097	-0.294367	0.768477	NA	NA
YOR059C	585.498	-0.0662962	0.0790627	-0.838527	0.401735	0.717066	LPL1
YOR060C	148.673	0.0357024	0.149264	0.23919	0.810959	0.929589	SLD7
YOR061W	1563.58	-0.0374069	0.0554845	-0.674186	0.500193	0.785498	CKA2
YOR062C	168.648	-0.0853367	0.133408	-0.639669	0.522388	0.801923	NA
YOR063W	30177.3	-0.219826	0.0353784	-6.21358	5.17916e-10	3.41003e-08	RPL3
YOR064C	395.183	0.0699713	0.0908426	0.770248	0.441153	0.744018	YNG1
YOR065W	5832.66	0.0533325	0.0415387	1.28392	0.199169	0.518473	CYT1
YOR066W	561.324	0.107207	0.0782368	1.37029	0.170595	0.480625	MSA1
YOR067C	878.83	-0.00997356	0.0687758	-0.145016	0.884699	0.959962	ALG8
YOR069W	659.392	0.0586549	0.0777823	0.75409	0.450795	0.750955	VPS5
YOR070C	417.736	0.0847172	0.0899801	0.94151	0.346443	0.67624	GYP1
YOR071C	368.823	0.0714808	0.0927007	0.771092	0.440652	0.74381	NRT1
YOR072W	16.3264	0.09964	0.448982	0.221924	0.824373	NA	NA
YOR072W-A	9.10221	0.575905	0.608715	0.946099	0.344098	NA	NA
YOR072W-B	0	NA	NA	NA	NA	NA	NA
YOR073W	409.829	0.131774	0.0912712	1.44377	0.148804	0.446845	SGO1
YOR074C	575.268	0.00903314	0.0843258	0.107122	0.914692	0.970544	CDC21
YOR073W-A	0.773255	0.320498	1.87049	0.171345	0.863953	NA	NA
YOR075W	401.875	-0.0194522	0.0931669	-0.208788	0.834613	0.939633	UFE1
YOR076C	382.988	0.000192817	0.0922739	0.00208961	0.998333	0.99973	SKI7
YOR077W	152.336	0.0550978	0.138858	0.396793	0.69152	0.891374	RTS2
YOR078W	1091.28	0.0301072	0.0605085	0.497569	0.618788	0.859334	BUD21
YOR079C	413.203	-0.208605	0.0896702	-2.32636	0.0199996	0.124113	ATX2
YOR080W	427.402	0.0457954	0.086904	0.526966	0.598217	0.850613	DIA2
YOR081C	616.694	0.271901	0.0760022	3.57755	0.000346831	0.00565722	TGL5
YOR082C	3.18587	0.745383	0.985599	0.756274	0.449485	NA	NA
YOR083W	141.609	0.133136	0.146855	0.90658	0.364629	0.691233	WHI5
YOR084W	440.243	0.228518	0.0869616	2.6278	0.00859392	0.0682332	LPX1
YOR085W	1052.41	0.00172984	0.0643554	0.0268795	0.978556	0.994447	OST3
YOR086C	2430.98	0.0499655	0.0582297	0.858075	0.390851	0.709312	TCB1
tN(GUU)O2	0.331693	1.63972	2.98277	0.54973	0.582505	NA	NA
YOR087W	815.741	0.0925513	0.0667241	1.38707	0.165419	0.475052	YVC1
YOR089C	1314.21	-0.025918	0.0571522	-0.45349	0.650196	0.874256	VPS21
YOR090C	734.729	0.0563656	0.071238	0.791229	0.42881	0.736296	PTC5
YOR091W	1475.96	-0.0285567	0.0592033	-0.482349	0.629558	0.864672	TMA46
YOR092W	460.368	-0.0634639	0.0844307	-0.751669	0.45225	0.751986	ECM3
YOR093C	606.585	0.0554083	0.0773018	0.716779	0.473511	0.76598	CMR2
YOR094W	422.734	-0.0108915	0.0899703	-0.121057	0.903646	0.966806	ARF3
YOR095C	1067.85	-0.029335	0.0618784	-0.474075	0.635447	0.867964	RKI1
YOR096W	10108.5	-0.121687	0.0374522	-3.24912	0.00115764	0.0147061	RPS7A
YOR097C	359.732	-0.0761291	0.0956267	-0.796107	0.42597	0.734918	NA
YOR098C	1206.9	-0.282006	0.0588521	-4.79178	1.65304e-06	5.34417e-05	NUP1
YOR099W	2148.88	-0.0449652	0.0500839	-0.897797	0.369294	0.694432	KTR1
YOR100C	212.727	-0.101042	0.127584	-0.791968	0.428379	0.736296	CRC1
YOR101W	1013.88	-0.103847	0.0625084	-1.66134	0.0966458	0.35936	RAS1
YOR102W	8.9422	0.515888	0.60758	0.849088	0.395833	NA	NA
YOR103C	52.2097	0.0552778	0.23652	0.233713	0.815208	NA	OST2
YOR104W	348.718	-0.0809358	0.0999024	-0.810149	0.417855	0.731109	PIN2
YOR105W	12.8973	-0.273783	0.481613	-0.56847	0.569716	NA	NA
YOR106W	376.437	0.130606	0.0929596	1.40497	0.16003	0.46833	VAM3
YOR107W	178.4	0.0808492	0.132081	0.612117	0.54046	0.814745	RGS2
YOR108W	2124.78	-0.0116466	0.0517755	-0.224945	0.822022	0.934019	LEU9
YOR109W	1232.73	0.0463205	0.0595117	0.778343	0.436367	0.741796	INP53
YOR110W	446.149	0.0199107	0.091858	0.216755	0.828399	0.936377	TFC7
YOR111W	238.175	0.0469953	0.114849	0.409193	0.682398	0.887408	NA
YOR112W	647.42	0.0829888	0.0742685	1.11742	0.263816	0.592489	CEX1
YOR113W	427.958	0.0904788	0.094666	0.955769	0.339189	0.671178	AZF1
YOR114W	291.378	0.0869625	0.106009	0.820333	0.412026	0.726256	NA
YOR115C	844.169	0.0347572	0.0732914	0.474234	0.635333	0.867964	TRS33
YOR116C	1824.16	0.074699	0.0576554	1.29561	0.195109	0.514353	RPO31
YOR117W	2347.26	0.00856552	0.0471911	0.181507	0.85597	0.947971	RPT5
YOR118W	962.27	0.0869854	0.0649922	1.3384	0.180767	0.496419	RTC5
YOR119C	1185.5	-0.0907075	0.0586219	-1.54733	0.121783	0.406969	RIO1
YOR120W	6508.84	-0.235662	0.045521	-5.17699	2.25492e-07	8.82198e-06	GCY1
YOR121C	247.275	-0.154091	0.116851	-1.31869	0.187272	0.505905	NA
YOR122C	3411.4	0.00851102	0.0460231	0.184929	0.853284	0.94724	PFY1
YOR123C	1437.67	0.00828056	0.0591221	0.140059	0.888614	0.960119	LEO1
YOR124C	1088.47	0.0557817	0.0594914	0.937643	0.348428	0.676434	UBP2
YOR125C	382.591	0.176036	0.0930602	1.89164	0.0585389	0.259911	CAT5
YOR126C	288.365	-0.369748	0.10624	-3.48032	0.000500824	0.00755294	IAH1
YOR127W	1410.74	0.0635848	0.0561719	1.13197	0.257648	0.58595	RGA1
YOR128C	579.177	-0.188958	0.0770153	-2.45351	0.014147	0.0984174	ADE2
YOR129C	329.108	0.118723	0.102537	1.15786	0.246922	0.575618	AFI1
YOR130C	451.695	-0.0301512	0.0871939	-0.345794	0.729497	0.904055	ORT1
tD(GUC)O	9.00141	0.149977	0.620145	0.241841	0.808903	NA	NA
YOR131C	642.28	-0.0390354	0.0816965	-0.47781	0.632785	0.866245	NA
YOR132W	801.434	0.101145	0.0686086	1.47423	0.140419	0.436455	VPS17
YOR133W	2636.56	0.0312347	0.0531713	0.587436	0.556911	0.824901	EFT1
YOR134W	247.852	-0.437071	0.114898	-3.80401	0.000142375	0.00273552	BAG7
YOR135C	79.9845	0.321089	0.196323	1.63551	0.101942	0.368632	NA
YOR136W	4867.03	0.195172	0.0486871	4.0087	6.10544e-05	0.00131853	IDH2
YOR137C	397.093	-0.0638959	0.0956869	-0.66776	0.504287	0.787347	SIA1
YOR138C	1119.74	-0.0797923	0.0606629	-1.31534	0.188396	0.507202	RUP1
YOR139C	1.63831	0.914277	1.39423	0.655755	0.511982	NA	NA
YOR140W	497.476	-0.0826079	0.0831502	-0.993478	0.320477	0.652613	SFL1
YOR141C	785.615	0.0500762	0.0703768	0.711544	0.476747	0.76897	ARP8
YOR142W	4104.66	0.00195004	0.046893	0.0415849	0.96683	0.991411	LSC1
tG(CCC)O	8.11628	-0.535997	0.59178	-0.905738	0.365075	NA	NA
YOR143C	416.175	0.0717841	0.0916144	0.783546	0.433307	0.739621	THI80
YOR144C	370.414	0.0259719	0.102844	0.252536	0.800627	0.927697	ELG1
YOR145C	1274.49	-0.0395998	0.0628564	-0.630005	0.528691	0.805615	PNO1
YOR146W	0	NA	NA	NA	NA	NA	NA
YOR147W	825.247	-0.00150671	0.0699307	-0.0215457	0.98281	0.995244	MDM32
YOR148C	361.415	0.0461475	0.0980495	0.470655	0.637887	0.868667	SPP2
YOR149C	336.314	-0.0534067	0.0979984	-0.544975	0.585771	0.844129	SMP3
YOR150W	926.082	-0.219561	0.0668099	-3.28636	0.00101491	0.0132998	MRPL23
YOR151C	3094.73	-0.0583108	0.0431716	-1.35067	0.1768	0.491779	RPB2
YOR152C	262.302	0.0908151	0.112916	0.804269	0.421242	0.731656	ATG40
YOR153W	11836.4	0.0767291	0.0346634	2.21355	0.0268599	0.153133	PDR5
YOR154W	505.743	0.139825	0.0838968	1.66662	0.0955891	0.357337	SLP1
YOR155C	683.024	0.120783	0.0746658	1.61764	0.105739	0.376078	ISN1
YOR156C	247.068	-0.00195554	0.11252	-0.0173795	0.986134	0.996139	NFI1
YOR157C	1870.32	0.114403	0.0519262	2.20319	0.0275813	0.156256	PUP1
YOR158W	1187.1	-0.152414	0.0626786	-2.43167	0.0150295	0.101557	PET123
YOR159C	385.894	0.056041	0.0943777	0.593795	0.552649	0.822871	SME1
YOR160W	776.251	0.156156	0.0710141	2.19894	0.0278819	0.15737	MTR10
YOR161C	304.415	-0.000389025	0.10401	-0.00374028	0.997016	0.999676	PNS1
YOR161C-C	7.74817	0.166764	0.625258	0.266712	0.789691	NA	NA
YOR162C	559.048	-0.101051	0.0794646	-1.27165	0.203499	0.522438	YRR1
YOR163W	769.724	0.0549979	0.0693624	0.792906	0.427833	0.736096	DDP1
YOR164C	674.534	0.11339	0.0720983	1.57271	0.115785	0.394151	GET4
YOR165W	1436.8	0.0118412	0.0569308	0.207993	0.835234	0.939633	SEY1
YOR166C	377.487	-0.0242015	0.0962658	-0.251403	0.801502	0.927734	SWT1
YOR167C	6453.81	-0.198476	0.0559381	-3.54814	0.000387957	0.00619699	RPS28A
YOR168W	2986.53	0.0797381	0.0499836	1.59528	0.110649	0.385166	GLN4
YOR169C	21.4714	-0.379361	0.366262	-1.03576	0.300313	NA	NA
YOR170W	27.937	0.245564	0.37325	0.657908	0.510597	NA	NA
YOR171C	1013.4	0.128437	0.066976	1.91766	0.0551541	0.250865	LCB4
YOR172W	511.54	0.0623059	0.0872334	0.714244	0.475076	0.767945	YRM1
YOR173W	642.28	0.0745833	0.0858237	0.869029	0.384831	0.70662	DCS2
YOR174W	498.23	-0.0456694	0.0850017	-0.537276	0.591077	0.847378	MED4
YOR175C	1399.92	-0.0566664	0.057147	-0.991589	0.321398	0.652613	ALE1
YOR176W	795.162	-0.0898515	0.0711796	-1.26232	0.206834	0.526992	HEM15
tV(AAC)O	9.81462	-0.100545	0.546209	-0.184079	0.853952	NA	NA
YOR177C	135.352	0.141097	0.15927	0.885902	0.37567	0.699783	MPC54
YOR178C	623.018	-0.523971	0.0835559	-6.2709	3.58958e-10	2.45318e-08	GAC1
YOR179C	221.959	-0.0780768	0.120917	-0.645707	0.518469	0.798901	SYC1
YOR180C	147.43	0.148944	0.142963	1.04183	0.29749	0.62937	DCI1
YOR181W	651.344	0.0649663	0.0890746	0.729347	0.46579	0.760765	LAS17
YOR182C	2978.95	-0.210121	0.119493	-1.75843	0.0786738	0.315806	RPS30A
YOR183W	9.4588	-0.526752	0.557912	-0.944148	0.345094	NA	FYV12
YOR184W	1869.76	-0.00228114	0.0547225	-0.0416856	0.966749	0.991411	SER1
snR36	15.3368	0.226034	0.436475	0.517863	0.604554	NA	NA
YOR185C	718.783	0.215343	0.072344	2.97665	0.00291416	0.0305505	GSP2
YOR186W	4.56958	0.381029	0.796399	0.47844	0.632337	NA	NA
YOR187W	4999.2	-0.244185	0.0457234	-5.34048	9.27001e-08	3.94085e-06	TUF1
YOR188W	861.131	-0.0125071	0.0671096	-0.186369	0.852156	0.94724	MSB1
YOR189W	403.297	-0.10179	0.0904247	-1.12569	0.260297	0.588212	IES4
YOR190W	149.726	0.118324	0.141179	0.83811	0.401969	0.717066	SPR1
YOR191W	914.79	-0.0388739	0.0693571	-0.560489	0.575146	0.837662	ULS1
YOR192C	221.475	-0.0992374	0.117578	-0.844013	0.398662	0.714837	THI72
YOR192C-C	16.9702	-0.020883	0.417599	-0.0500072	0.960117	NA	NA
tM(CAU)O1	11.3379	-0.13886	0.509079	-0.272767	0.785033	NA	NA
YOR193W	519.377	-0.2107	0.0819595	-2.57078	0.0101469	0.0779279	PEX27
YOR194C	1335.57	0.0300979	0.0596894	0.504242	0.614091	0.857068	TOA1
YOR195W	1178.96	-0.106913	0.0635108	-1.68339	0.0922995	0.35044	SLK19
YOR196C	1064.76	0.0332857	0.0621423	0.535638	0.592209	0.8481	LIP5
YOR197W	1736.33	-0.0739084	0.0585001	-1.26339	0.20645	0.526262	MCA1
YOR198C	3378.54	-0.114476	0.0451894	-2.53325	0.0113009	0.0842731	BFR1
YOR199W	56.1129	-0.211135	0.230689	-0.915236	0.360068	NA	NA
YOR201C	644.559	-0.0528188	0.0784249	-0.673494	0.500633	0.785732	MRM1
YOR202W	243.879	0.157804	0.112757	1.39951	0.16166	0.469825	HIS3
YOR203W	3.00098	0.277242	0.980999	0.282611	0.777475	NA	NA
YOR204W	2284.79	-0.12918	0.0483324	-2.67273	0.00752358	0.0618262	DED1
YOR205C	537.281	-0.0989704	0.081402	-1.21582	0.224052	0.548298	GEP3
YOR206W	2669.29	-0.00972687	0.0575238	-0.169093	0.865724	0.951866	NOC2
YOR207C	1833.02	0.0795659	0.0528103	1.50664	0.131904	0.423991	RET1
YOR208W	762.423	-0.168669	0.071679	-2.35311	0.0186172	0.118113	PTP2
YOR209C	2316.52	0.115233	0.0477266	2.41444	0.0157594	0.105173	NPT1
YOR210W	920.856	-0.219046	0.0670412	-3.26734	0.00108564	0.0140225	RPB10
YOR211C	918.301	0.101105	0.0699128	1.44616	0.148133	0.446548	MGM1
YOR212W	1462.87	-0.0537842	0.0590801	-0.91036	0.362633	0.690308	STE4
YOR213C	358.878	-0.167209	0.0943373	-1.77246	0.0763188	0.309184	SAS5
YOR214C	7.95132	0.79783	0.623729	1.27913	0.200852	NA	SPR2
YOR215C	1209.26	-0.00459444	0.0588788	-0.0780322	0.937802	0.979531	AIM41
YOR216C	663.955	-0.0494663	0.0743628	-0.665203	0.505921	0.787715	RUD3
YOR217W	731.339	0.0937814	0.0717754	1.3066	0.19135	0.509921	RFC1
YOR218C	2.5049	-1.34261	1.09556	-1.22551	0.220383	NA	NA
YOR219C	657.774	-0.0416123	0.0738603	-0.563392	0.573168	0.836448	STE13
YOR220W	580.298	0.00386293	0.0809022	0.0477481	0.961917	0.989594	RCN2
YOR221C	607.114	0.1577	0.0772869	2.04044	0.0413062	0.20784	MCT1
YOR222W	1026.97	-0.272192	0.062358	-4.36499	1.27129e-05	0.000346651	ODC2
snR35	22.7072	-0.039761	0.404203	-0.098369	0.921639	NA	NA
YOR223W	318.844	0.00938606	0.100254	0.0936228	0.925409	0.974314	DSC3
YOR224C	1768.58	-0.0886186	0.0529842	-1.67255	0.0944159	0.355228	RPB8
YOR225W	60.1852	-0.170419	0.217424	-0.783809	0.433152	NA	NA
YOR226C	613.654	-0.130457	0.0742497	-1.75701	0.0789166	0.316021	ISU2
YOR227W	1118.36	-0.0282595	0.0672275	-0.420356	0.674225	0.884535	HER1
YOR228C	289.375	0.104232	0.105739	0.985748	0.324257	0.654208	MCP1
YOR229W	271.004	0.214739	0.107408	1.99929	0.0455772	0.220692	WTM2
YOR230W	5437.27	-0.0394151	0.0417641	-0.943755	0.345295	0.67586	WTM1
YOR231W	509.845	0.0630422	0.080941	0.778867	0.436058	0.741505	MKK1
YOR232W	1762.24	-0.215492	0.0527802	-4.08282	4.44924e-05	0.00101179	MGE1
YOR233W	704.627	0.103723	0.0758677	1.36716	0.171576	0.481967	KIN4
YOR234C	3801.28	-0.158443	0.0621894	-2.54776	0.0108418	0.0818672	RPL33B
YOR235W	7.25468	-0.826613	0.635172	-1.3014	0.193122	NA	NA
snR17a	65.7933	0.0820046	0.210283	0.389973	0.696557	NA	NA
YOR236W	377.046	0.23245	0.0974615	2.38504	0.0170773	0.111487	DFR1
YOR237W	24.2721	-0.188292	0.34714	-0.542411	0.587536	NA	HES1
YOR238W	359.896	-0.026843	0.0946657	-0.283556	0.776751	0.920399	NA
YOR239W	1892.27	0.00827944	0.0501049	0.165242	0.868753	0.952752	ABP140
YOR241W	1038.14	0.0580246	0.0617743	0.9393	0.347577	0.67624	MET7
YOR242C	87.6218	0.612258	0.186098	3.28997	0.00100197	0.0131947	SSP2
YOR243C	1754.15	0.00944587	0.0536724	0.175991	0.860301	0.950695	PUS7
YOR244W	585.508	0.0365982	0.0810409	0.451602	0.651556	0.874844	ESA1
YOR245C	631.173	0.0493466	0.0769545	0.641244	0.521364	0.801494	DGA1
YOR246C	1346.83	0.129066	0.0585544	2.20421	0.0275098	0.156014	ENV9
YOR247W	2395.39	0.0900523	0.0491388	1.83261	0.0668606	0.282544	SRL1
YOR248W	86.4344	0.142735	0.184799	0.772377	0.439891	0.743467	NA
YOR249C	303.012	0.160404	0.104663	1.53258	0.125379	0.411002	APC5
YOR250C	409.033	0.154745	0.0904671	1.71051	0.0871712	0.336891	CLP1
YOR251C	775.208	0.150292	0.0679811	2.21079	0.0270504	0.153893	TUM1
YOR252W	759.363	0.10282	0.0733033	1.40266	0.160718	0.469074	TMA16
YOR253W	920.87	-0.0832154	0.0736427	-1.12999	0.258481	0.586854	NAT5
YOR254C	2740.29	-0.0490561	0.0466517	-1.05154	0.29301	0.623905	SEC63
YOR255W	7.24196	-0.193481	0.627915	-0.308132	0.757982	NA	OSW1
YOR256C	1099.33	-0.0102931	0.0616772	-0.166887	0.867459	0.952106	TRE2
YOR257W	407.015	-0.0340462	0.089295	-0.381277	0.702997	0.894822	CDC31
YOR258W	151.334	-0.0143501	0.14738	-0.0973685	0.922434	0.972699	HNT3
YOR259C	2472.73	0.0741395	0.0463276	1.60033	0.109525	0.382391	RPT4
YOR260W	1674.81	0.17728	0.0560544	3.16264	0.00156348	0.0189265	GCD1
YOR261C	2720.15	0.041781	0.0468882	0.891077	0.372888	0.696899	RPN8
YOR262W	503.079	0.0586363	0.0822706	0.712724	0.476017	0.768545	GPN2
YOR263C	2.6888	-1.04367	1.03597	-1.00743	0.313729	NA	NA
YOR264W	614.735	0.094151	0.0750495	1.25452	0.209654	0.529596	DSE3
YOR265W	333.651	-0.0842349	0.106157	-0.793497	0.427488	0.736096	RBL2
YOR266W	388.95	-0.152393	0.0962026	-1.58409	0.113174	0.389188	PNT1
YOR267C	1085.11	-0.0672463	0.0635691	-1.05785	0.290126	0.620598	HRK1
YOR268C	4.18025	-0.0325123	0.839701	-0.038719	0.969114	NA	NA
YOR269W	210.422	0.156481	0.125673	1.24514	0.21308	0.533837	PAC1
YOR270C	4970.93	-0.00861712	0.0402366	-0.214161	0.830421	0.937503	VPH1
YOR271C	2075.28	0.0310355	0.0496833	0.624667	0.53219	0.808013	FSF1
snR8	20.8031	0.192768	0.396757	0.485858	0.627067	NA	NA
YOR272W	1521.27	0.171063	0.0551101	3.10402	0.00190908	0.0222204	YTM1
YOR273C	732.769	-0.0438235	0.0724822	-0.604611	0.545438	0.817324	TPO4
YOR274W	595.639	-0.124658	0.076601	-1.62737	0.103659	0.372605	MOD5
YOR275C	586.952	-0.00889831	0.076051	-0.117005	0.906856	0.96766	RIM20
YOR276W	518.126	-0.0557585	0.0836485	-0.666581	0.50504	0.787611	CAF20
YOR277C	2.55824	-0.030138	1.08264	-0.0278375	0.977792	NA	NA
snR31	78.4364	0.0220825	0.201181	0.109764	0.912596	NA	NA
snR5	40.9328	-0.304651	0.265043	-1.14944	0.250374	NA	NA
YOR278W	254.083	0.173923	0.11228	1.54902	0.121378	0.406822	HEM4
YOR279C	324.564	0.100827	0.104887	0.961292	0.336405	0.66774	RFM1
YOR280C	389.295	0.0971192	0.0907345	1.07037	0.284454	0.612836	FSH3
YOR281C	716.229	0.0880204	0.0727436	1.21001	0.226275	0.550644	PLP2
YOR282W	1.52092	0.0512826	1.39969	0.0366386	0.970773	NA	NA
YOR283W	1076.03	-0.000518704	0.0604042	-0.00858722	0.993148	0.999256	NA
YOR284W	174.626	-0.0228723	0.130448	-0.175336	0.860816	0.950776	HUA2
YOR285W	3229.99	0.00717222	0.0514782	0.139326	0.889193	0.960151	RDL1
YOR286W	1075.01	-0.109003	0.0632776	-1.72262	0.084958	0.330467	RDL2
YOR287C	618.068	0.120623	0.0793187	1.52074	0.128325	0.416478	RRP36
YOR288C	504.694	0.0987969	0.0813857	1.21393	0.224773	0.548683	MPD1
YOR289W	563.49	-0.0800596	0.0807739	-0.991157	0.321609	0.652613	NA
tA(UGC)O	4.18896	0.375879	0.823025	0.456705	0.647883	NA	NA
YOR290C	1590.15	0.0232298	0.0545747	0.425651	0.670362	0.882968	SNF2
YOR291W	846.316	0.118357	0.0668149	1.77142	0.0764907	0.309343	YPK9
YOR292C	284.743	0.0167172	0.109076	0.153263	0.878191	0.957913	NA
YOR293W	8665.04	-0.159931	0.0397216	-4.0263	5.66604e-05	0.00122855	RPS10A
YOR293C-A	12.8728	-0.195097	0.47181	-0.413507	0.679235	NA	NA
YOR294W	1275.82	0.0841907	0.0648394	1.29845	0.194133	0.513535	RRS1
YOR295W	227.721	0.0458094	0.117726	0.389118	0.697189	0.893137	UAF30
YOR296W	422.159	0.135974	0.0934148	1.4556	0.145504	0.442081	NA
YOR297C	290.894	0.0792148	0.105036	0.754164	0.450751	0.750955	TIM18
YOR298W	91.1028	0.0461684	0.183386	0.251755	0.80123	0.927734	MUM3
YOR298C-A	2725.48	0.10157	0.0577952	1.75741	0.078848	0.316021	MBF1
YOR299W	647.13	-0.0391116	0.0745326	-0.524758	0.599752	0.851381	BUD7
YOR300W	3.22721	0.547511	0.951611	0.575352	0.565053	NA	NA
YOR301W	358.57	-0.0917602	0.0991244	-0.925708	0.354598	0.682278	RAX1
YOR302W	246.359	-0.121867	0.115566	-1.05453	0.291641	0.62236	NA
YOR303W	4152.19	0.0082511	0.0446143	0.184943	0.853274	0.94724	CPA1
YOR304W	1035.79	-0.0758667	0.0614458	-1.23469	0.216944	0.537039	ISW2
YOR304C-A	166.174	0.310601	0.139117	2.23266	0.0255714	0.148378	BIL1
YOR305W	570.634	0.0973895	0.0789732	1.2332	0.217503	0.537953	RRG7
YOR306C	1333.03	-0.0687085	0.057111	-1.20307	0.228949	0.551583	MCH5
YOR307C	763.712	-0.120944	0.0709951	-1.70355	0.0884647	0.340292	SLY41
YOR308C	475.447	0.0229896	0.0857589	0.268073	0.788643	0.924764	SNU66
YOR309C	282.958	-0.20873	0.11529	-1.81048	0.070221	0.290962	NA
YOR310C	4179.13	-0.252103	0.0462928	-5.44585	5.15597e-08	2.37924e-06	NOP58
YOR311C	790.437	0.008693	0.07146	0.121649	0.903177	0.966744	DGK1
YOR312C	8895.17	-0.0554422	0.0390804	-1.41867	0.155995	0.462235	NA
YOR313C	140.12	-0.0655975	0.14702	-0.446182	0.655466	0.876535	SPS4
YOR314W	27.9473	-0.0509269	0.330882	-0.153912	0.877679	NA	NA
YOR314W-A	0.619691	2.56312	2.23391	1.14737	0.251229	NA	NA
YOR315W	1181.78	-0.00144667	0.0596201	-0.0242648	0.980641	0.994447	SFG1
YOR316C	1271.83	-0.136118	0.0578845	-2.35155	0.0186955	0.118387	COT1
YOR316C-A	5.88123	-0.0625564	0.691659	-0.090444	0.927934	NA	NA
YOR317W	3519.07	-0.249754	0.0451622	-5.53016	3.19936e-08	1.52862e-06	FAA1
YOR318C	22.877	-0.254603	0.358224	-0.710738	0.477247	NA	NA
YOR319W	306.463	0.12366	0.102493	1.20651	0.227619	0.551083	HSH49
YOR320C	971.33	-0.0275295	0.0636736	-0.432354	0.665484	0.881921	GNT1
YOR321W	505.18	0.0373351	0.0826516	0.451717	0.651473	0.874844	PMT3
YOR322C	969.365	0.0243958	0.0661497	0.368797	0.712279	0.897664	LDB19
YOR323C	1789.31	0.0729334	0.0560119	1.3021	0.192881	0.512082	PRO2
YOR324C	428.459	-0.0651302	0.0901275	-0.722645	0.469898	0.76369	FRT1
YOR325W	0.151281	0.612632	4.03001	0.152017	0.879173	NA	NA
YOR326W	3038.36	0.0292042	0.045247	0.64544	0.518642	0.798901	MYO2
YOR327C	1271.29	-0.0793037	0.0589338	-1.34564	0.178418	0.493571	SNC2
YOR328W	299.313	-0.0544419	0.105389	-0.516579	0.60545	0.854003	PDR10
YOR329C	1086.81	-0.0639364	0.0616504	-1.03708	0.299699	0.632311	SCD5
YOR329W-A	7.4243	-0.0503968	0.643246	-0.0783476	0.937552	NA	NA
YOR330C	769.642	0.0626924	0.0706973	0.886773	0.375201	0.699486	MIP1
YOR331C	0	NA	NA	NA	NA	NA	NA
YOR332W	1021.42	0.0542204	0.0669236	0.810184	0.417835	0.731109	VMA4
YOR333C	1.02984	-1.17107	1.88125	-0.622499	0.533614	NA	NA
YOR334W	190.67	-0.00626098	0.147594	-0.0424203	0.966164	0.991411	MRS2
YOR335C	3977.16	-0.0267352	0.0458435	-0.583183	0.55977	0.826867	NA
YOR336W	680.315	-0.0645104	0.0718418	-0.89795	0.369212	0.694432	KRE5
YOR337W	633.042	0.0846439	0.0754748	1.12149	0.262081	0.590426	TEA1
YOR338W	958.258	-0.167432	0.0628779	-2.66281	0.00774922	0.0630799	NA
YOR339C	58.3645	-0.00783783	0.220482	-0.0355486	0.971642	NA	UBC11
YOR340C	1420.24	0.188153	0.0576351	3.26456	0.00109636	0.0140935	RPA43
YOR341W	4424.04	0.131138	0.0528183	2.48281	0.013035	0.0930056	RPA190
YOR342C	1175.67	-0.0626101	0.0612191	-1.02272	0.30644	0.637806	NA
YOR343C	59.0239	0.186283	0.224425	0.830045	0.406513	NA	NA
tM(CAU)O2	3.64003	-0.491202	0.893325	-0.549858	0.582417	NA	NA
YOR344C	2162.78	-0.316454	0.0555663	-5.69506	1.23325e-08	6.21361e-07	TYE7
tP(UGG)O3	2.45305	0.222683	1.08484	0.205268	0.837363	NA	NA
YOR345C	1.5118	0.317755	1.43827	0.220928	0.825148	NA	NA
YOR346W	899.871	0.0637151	0.0656432	0.970627	0.331734	0.662364	REV1
YOR347C	419.341	0.166733	0.0919136	1.81402	0.0696742	0.290032	PYK2
YOR348C	3275.11	0.268464	0.0543332	4.94106	7.76984e-07	2.72398e-05	PUT4
YOR349W	271.529	0.203871	0.108883	1.87239	0.0611529	0.266476	CIN1
YOR350C	414.979	0.00565763	0.0885498	0.063892	0.949056	0.985489	MNE1
YOR351C	20.9953	0.377095	0.375569	1.00407	0.315347	NA	MEK1
YOR352W	287.437	-0.0221854	0.106538	-0.208239	0.835042	0.939633	TFB6
YOR353C	633.815	-0.0357444	0.0759114	-0.470869	0.637734	0.868667	SOG2
YOR354C	1325.87	-0.100651	0.0570622	-1.76388	0.077752	0.313505	MSC6
YOR355W	1202.37	-0.50151	0.0600015	-8.35829	6.36344e-17	7.80823e-15	GDS1
YOR356W	3078.77	0.0424963	0.0439473	0.966983	0.333553	0.664676	CIR2
YOR357C	431.801	0.0207544	0.0958061	0.21663	0.828497	0.936377	SNX3
YOR358W	328.707	-0.0998768	0.098934	-1.00953	0.312721	0.644858	HAP5
YOR359W	624.356	0.0912369	0.0810651	1.12548	0.260387	0.588212	VTS1
YOR360C	1094.31	-0.0422269	0.0617666	-0.683652	0.494195	0.781763	PDE2
YOR361C	4425.19	-0.269103	0.0468874	-5.73934	9.50475e-09	5.08081e-07	PRT1
YOR362C	2157.6	0.0566092	0.0478922	1.18201	0.237201	0.563169	PRE10
YOR363C	441.761	-0.036987	0.0867476	-0.426375	0.669835	0.882968	PIP2
YOR364W	2.46128	-1.29372	1.12853	-1.14638	0.251639	NA	NA
YOR365C	84.863	0.0561789	0.193999	0.289583	0.772135	0.918791	NA
YOR366W	0.406567	2.00117	2.55648	0.782785	0.433754	NA	NA
YOR367W	354.172	0.0597923	0.0963832	0.62036	0.535021	0.810207	SCP1
YOR368W	343.631	0.228182	0.0969474	2.35367	0.0185893	0.118113	RAD17
YOR369C	18351.3	-0.138536	0.0386504	-3.58433	0.000337944	0.00559681	RPS12
YOR370C	2343.66	-0.0765868	0.0482425	-1.58754	0.112391	0.38901	MRS6
YOR371C	460.255	-0.00930289	0.0865058	-0.107541	0.91436	0.970544	GPB1
YOR372C	667.954	0.0659392	0.0730268	0.902946	0.366555	0.692937	NDD1
YOR373W	493.555	-0.000302702	0.0885241	-0.00341943	0.997272	0.999676	NUD1
YOR374W	9168.32	0.0926704	0.0401651	2.30724	0.0210415	0.12851	ALD4
YOR375C	16248.7	-0.492925	0.0386933	-12.7393	3.57666e-37	1.93104e-34	GDH1
YOR376W	22.4041	-0.512035	0.358723	-1.42739	0.153469	NA	NA
YOR376W-A	26.9976	-0.157199	0.341644	-0.460126	0.645426	NA	NA
YOR377W	375.961	-0.0969542	0.101598	-0.954293	0.339935	0.671537	ATF1
YOR378W	102.651	0.130081	0.168344	0.772706	0.439696	0.743467	AMF1
YOR379C	0.332879	-0.349159	2.83879	-0.122996	0.902111	NA	NA
YOR380W	312.99	-0.0860634	0.108649	-0.79212	0.428291	0.736296	RDR1
YOR381W	269.682	-0.310003	0.109095	-2.84158	0.00448904	0.042199	FRE3
YOR381W-A	4.19497	-0.187798	0.835557	-0.224758	0.822167	NA	NA
YOR382W	2415.66	-0.966541	0.12197	-7.92439	2.29265e-15	2.52612e-13	FIT2
YOR383C	8015.1	-0.857145	0.129891	-6.59893	4.14133e-11	3.10542e-09	FIT3
YOR384W	473.581	-0.327253	0.0841004	-3.89121	9.9744e-05	0.00200192	FRE5
YOR385W	421.637	-0.244872	0.0965782	-2.53548	0.0112294	0.0838554	NA
YOR386W	273.468	0.083533	0.109081	0.765787	0.443803	0.745785	PHR1
YOR387C	51.5356	0.394697	0.249075	1.58465	0.113046	NA	NA
YOR388C	8.17322	-0.259974	0.58859	-0.44169	0.658713	NA	FDH1
YOR389W	326.572	0.063906	0.0995397	0.642015	0.520863	0.801408	NA
YOR390W	72.8753	0.230738	0.20681	1.1157	0.264551	NA	FEX1
YOR391C	18.1084	-0.454048	0.396334	-1.14562	0.251952	NA	HSP33
YOR392W	3.59976	-0.309225	0.897011	-0.344728	0.730299	NA	NA
YOR393W	0	NA	NA	NA	NA	NA	ERR1
YOR394C-A	0.764271	0.290814	2.00842	0.144798	0.884871	NA	NA
YOR396W	0.167033	-1.31095	3.87526	-0.338286	0.735148	NA	YRF1-5
YGL263W	0	NA	NA	NA	NA	NA	COS12
YGL262W	0	NA	NA	NA	NA	NA	NA
YGL261C	0	NA	NA	NA	NA	NA	PAU8
YGL260W	0.151281	0.612632	4.03001	0.152017	0.879173	NA	NA
YGL259W	11.1006	0.347481	0.511018	0.679979	0.496518	NA	YPS5
YGL258W-A	11.3214	-0.31304	0.502865	-0.622514	0.533604	NA	NA
YGL258W	48.9323	-0.314065	0.24431	-1.28552	0.19861	NA	VEL1
YGL257C	742.613	-0.0153147	0.0704513	-0.21738	0.827912	0.936377	MNT2
YGL256W	673.227	0.00546799	0.0764266	0.0715456	0.942964	0.982261	ADH4
YGL255W	1778.75	-0.317281	0.0647498	-4.90011	9.57809e-07	3.23201e-05	ZRT1
YGL254W	201.185	0.219925	0.128943	1.70559	0.0880842	0.339691	FZF1
YGL253W	11519.7	-0.304011	0.0392116	-7.75308	8.96921e-15	9.31245e-13	HXK2
YGL252C	1551.59	-0.0352515	0.0550017	-0.640916	0.521577	0.801593	RTG2
YGL251C	372.283	-0.167549	0.0941232	-1.7801	0.0750594	0.305615	HFM1
YGL250W	243.654	0.0314995	0.114205	0.275815	0.78269	0.923234	RMR1
YGL249W	6.51451	-0.152142	0.679858	-0.223786	0.822924	NA	ZIP2
YGL248W	1250.93	0.00107714	0.0570371	0.018885	0.984933	0.995803	PDE1
YGL247W	231.412	0.0179245	0.122379	0.146467	0.883553	0.959962	BRR6
YGL246C	806.021	0.145518	0.0695114	2.09345	0.0363093	0.189222	RAI1
YGL245W	4707.39	0.0150377	0.0458923	0.327675	0.743158	0.907802	GUS1
YGL244W	1651.44	0.0271524	0.0532333	0.510065	0.610006	0.854768	RTF1
YGL243W	368.847	0.114129	0.0944741	1.20805	0.22703	0.550644	TAD1
YGL242C	571.844	-0.127791	0.0793621	-1.61023	0.107348	0.37831	NA
YGL241W	560.474	-0.0045948	0.0865182	-0.0531078	0.957646	0.988591	KAP114
YGL240W	55.9646	-0.127245	0.23397	-0.543854	0.586542	NA	DOC1
YGL239C	4.33115	-0.253796	0.811403	-0.312787	0.754443	NA	NA
YGL238W	1565.99	0.023948	0.0536837	0.446094	0.655529	0.876535	CSE1
YGL237C	328.839	-0.0133681	0.0980837	-0.136293	0.89159	0.961083	HAP2
YGL236C	580.078	-0.157379	0.0834962	-1.88486	0.059449	0.261212	MTO1
YGL235W	0.278924	1.44804	2.95098	0.490699	0.623639	NA	NA
YGL234W	3099.83	0.0504291	0.0461726	1.09219	0.274751	0.603273	ADE5,7
YGL233W	725.081	0.00837791	0.0733952	0.114148	0.909121	0.968306	SEC15
YGL232W	661.893	0.194779	0.0741789	2.6258	0.00864468	0.0684657	TAN1
YGL231C	1017.35	0.0210638	0.0658284	0.31998	0.748984	0.910148	EMC4
YGL230C	56.7045	0.383781	0.228749	1.67774	0.0933977	NA	NA
YGL229C	117.352	-0.0645009	0.16831	-0.383227	0.701551	0.894266	SAP4
YGL228W	1685.67	0.022037	0.0523157	0.421231	0.673587	0.884535	SHE10
YGL227W	522.569	0.0524918	0.0818278	0.641491	0.521204	0.801475	VID30
YGL226C-A	575.847	0.00852889	0.0817266	0.104359	0.916885	0.970613	OST5
YGL226W	226.759	-0.175048	0.117833	-1.48555	0.137397	0.432852	MTC3
tV(AAC)G3	4.86276	-0.0975932	0.789066	-0.123682	0.901567	NA	NA
YGL225W	2965.6	-0.0919477	0.044572	-2.0629	0.039122	0.200588	VRG4
YGL224C	753.531	0.18105	0.0696444	2.59964	0.00933229	0.0728108	SDT1
YGL223C	441.303	0.226167	0.0885399	2.55441	0.0106368	0.0805444	COG1
YGL222C	357.097	0.0926232	0.0986721	0.938697	0.347886	0.67624	EDC1
YGL221C	1107.78	0.1068	0.0638485	1.67271	0.0943835	0.355228	NIF3
YGL220W	906.053	-0.117282	0.0679782	-1.72529	0.0844759	0.329671	BOL2
YGL219C	660.905	0.0100136	0.0779572	0.12845	0.897793	0.96423	MDM34
YGL218W	0	NA	NA	NA	NA	NA	NA
YGL217C	4.19731	0.648398	0.84111	0.770884	0.440776	NA	NA
YGL216W	436.446	0.145004	0.088828	1.63242	0.102592	0.370001	KIP3
YGL215W	2862.2	-0.0206877	0.0480245	-0.430774	0.666632	0.882144	CLG1
YGL214W	11.908	0.130018	0.495296	0.262505	0.792932	NA	NA
YGL213C	384.759	0.113284	0.0964383	1.17468	0.240123	0.567861	SKI8
YGL212W	164.238	-0.0554187	0.148736	-0.372598	0.709447	0.896878	VAM7
YGL211W	755.481	0.02304	0.0692038	0.33293	0.739187	0.907096	NCS6
YGL210W	598.128	0.0739708	0.0784405	0.943018	0.345672	0.676189	YPT32
YGL209W	236.609	0.00959883	0.114832	0.0835899	0.933383	0.977183	MIG2
YGL208W	411.042	0.144975	0.0921322	1.57355	0.115591	0.394151	SIP2
YGL207W	2452.95	0.0271963	0.0514166	0.528941	0.596847	0.849335	SPT16
YGL206C	2152.01	0.0198368	0.0526329	0.376889	0.706256	0.896351	CHC1
YGL205W	141.038	0.297356	0.151862	1.95807	0.0502221	0.236399	POX1
tH(GUG)G1	1.27756	0.516182	1.57869	0.326968	0.743692	NA	NA
YGL204C	117.759	0.0789281	0.162709	0.485088	0.627614	0.864434	NA
YGL203C	1402.81	0.109356	0.0612542	1.78528	0.0742167	0.303328	KEX1
tK(UUU)G1	1.48391	-0.641901	1.40437	-0.457073	0.647618	NA	NA
YGL202W	3848.18	0.0367964	0.0471813	0.779894	0.435453	0.740943	ARO8
YGL201C	950.542	0.0152639	0.0629755	0.242379	0.808486	0.928941	MCM6
tK(CUU)G1	0.578189	-0.358141	2.3488	-0.152479	0.878809	NA	NA
YGL200C	2997.16	-0.0207028	0.0456987	-0.453029	0.650528	0.874256	EMP24
YGL199C	0	NA	NA	NA	NA	NA	NA
YGL198W	242.338	-0.110441	0.119678	-0.922818	0.356102	0.683614	YIP4
YGL197W	811.22	0.0886568	0.0682609	1.29879	0.194015	0.513473	MDS3
YGL196W	743.003	0.0100607	0.0711081	0.141485	0.887487	0.959962	DSD1
YGL195W	3221.96	0.0636075	0.0493883	1.28791	0.197779	0.517098	GCN1
YGL194C-A	107.922	0.0928742	0.166105	0.559131	0.576072	0.838006	NA
YGL194C	295.339	-0.012873	0.102324	-0.125807	0.899885	0.965133	HOS2
RME2	2.84839	0.830811	1.03034	0.806345	0.420044	NA	NA
YGL191W	3886.32	0.00464348	0.0450364	0.103105	0.91788	0.970613	COX13
YGL190C	1020.91	0.0369939	0.0639122	0.578824	0.562708	0.829391	CDC55
YGL189C	9239.22	-0.0692877	0.0376891	-1.8384	0.0660031	0.280418	RPS26A
YGL188C-A	90.3093	-0.309032	0.183741	-1.68189	0.0925893	0.3508	NA
YGL188C	434.658	-0.0970327	0.0935931	-1.03675	0.299852	0.632311	NA
YGL187C	4363.83	-0.0385972	0.0428366	-0.901033	0.367571	0.693644	COX4
YGL186C	1230.03	0.0558788	0.0584772	0.955565	0.339292	0.671178	TPN1
YGL185C	310.637	0.03384	0.103284	0.327641	0.743183	0.907802	NA
YGL184C	175.271	0.0591314	0.131878	0.448379	0.65388	0.876193	STR3
YGL183C	8.70953	-0.0836799	0.571935	-0.14631	0.883677	NA	MND1
YGL182C	2.28168	-0.156628	1.12661	-0.139026	0.889429	NA	NA
YGL181W	722.167	0.132308	0.070074	1.88812	0.05901	0.261112	GTS1
YGL180W	270.319	0.146183	0.109372	1.33656	0.181367	0.497056	ATG1
YGL179C	171.967	-0.0542305	0.136734	-0.396614	0.691652	0.891374	TOS3
YGL178W	583.526	0.0516654	0.0774631	0.666967	0.504793	0.787454	MPT5
YGL177W	22.358	-0.0051157	0.357847	-0.0142958	0.988594	NA	NA
YGL176C	372.913	0.0614296	0.0940535	0.653135	0.513669	0.79487	NA
YGL175C	95.8372	0.0694922	0.180526	0.384943	0.70028	0.893597	SAE2
YGL174W	230.575	0.167681	0.115357	1.45358	0.146064	0.44248	BUD13
YGL173C	2329.46	0.0418891	0.0497322	0.842293	0.399624	0.715612	XRN1
YGL172W	839.979	0.0904008	0.0667584	1.35415	0.175689	0.489446	NUP49
YGL171W	1151.61	0.0634952	0.0641566	0.989691	0.322325	0.652913	ROK1
YGL170C	50.445	0.526822	0.247852	2.12555	0.0335404	NA	SPO74
tK(CUU)G2	0	NA	NA	NA	NA	NA	NA
YGL169W	785.664	0.0539742	0.0720956	0.748648	0.454069	0.753529	SUA5
YGL168W	67.6117	0.142552	0.208326	0.684274	0.493802	NA	HUR1
YGL167C	1605.32	-0.0158089	0.0610824	-0.258813	0.79578	0.927489	PMR1
YGL166W	70.6776	0.0215942	0.211159	0.102265	0.918546	NA	CUP2
YGL165C	14.5365	0.487861	0.458283	1.06454	0.287083	NA	NA
YGL164C	519.461	0.0657942	0.0885754	0.742805	0.4576	0.754941	YRB30
YGL163C	578.304	0.189909	0.0786355	2.41505	0.015733	0.105173	RAD54
YGL162W	138.958	-0.0828812	0.159459	-0.519766	0.603227	0.852571	SUT1
YGL161C	1502.2	-0.0710164	0.0587719	-1.20834	0.226917	0.550644	YIP5
YGL160W	872.725	0.126238	0.0671584	1.8797	0.0601492	0.262952	AIM14
YGL159W	302.321	0.0430663	0.103191	0.417347	0.676425	0.884694	NA
tL(CAA)G1	0.990673	-1.41033	1.78224	-0.791322	0.428756	NA	NA
YGL158W	28.9556	0.315426	0.317856	0.992355	0.321025	NA	RCK1
YGL157W	254.017	0.165424	0.111386	1.48514	0.137506	0.432867	ARI1
YGL156W	1039.15	0.10968	0.0685305	1.60045	0.109498	0.382391	AMS1
YGL155W	412.764	0.144716	0.0893077	1.62042	0.105142	0.37494	CDC43
YGL154C	254.99	0.182164	0.113231	1.60878	0.107664	0.379176	LYS5
YGL153W	176.774	0.0176419	0.130832	0.134843	0.892736	0.961476	PEX14
YGL152C	0.412484	-2.29029	2.5982	-0.881494	0.378051	NA	NA
YGL151W	867.149	0.00477272	0.0721593	0.0661415	0.947265	0.984084	NUT1
YGL150C	1285.93	0.0787427	0.0565192	1.3932	0.163559	0.472221	INO80
YGL149W	23.5494	-0.274823	0.35619	-0.771562	0.440374	NA	NA
YGL148W	2974.16	-0.049869	0.0437396	-1.14013	0.254231	0.583091	ARO2
YGL147C	6416.93	-0.193137	0.0419614	-4.60274	4.16969e-06	0.000125068	RPL9A
YGL146C	181.05	-0.0246219	0.129319	-0.190396	0.848999	0.945376	RRT6
YGL145W	593.652	-0.0193356	0.0775022	-0.249485	0.802986	0.92806	TIP20
YGL144C	257.244	0.0382768	0.110319	0.346964	0.728619	0.904055	ROG1
YGL143C	556.41	-0.352857	0.0813846	-4.33568	1.45311e-05	0.000390246	MRF1
YGL142C	658.163	0.0651426	0.0747697	0.871243	0.383621	0.705932	GPI10
YGL141W	555.373	0.0553317	0.0803436	0.688689	0.491019	0.780842	HUL5
YGL140C	1371.32	0.0918077	0.0559285	1.64152	0.100689	0.366322	NA
YGL139W	1110.16	0.0582098	0.061186	0.951358	0.341423	0.672971	FLC3
YGL138C	1.51061	0.966688	1.47201	0.656715	0.511364	NA	NA
YGL137W	3040.92	-0.0578627	0.0451361	-1.28196	0.199856	0.518473	SEC27
YGL136C	350.22	-0.0344632	0.0952174	-0.361943	0.717395	0.898949	MRM2
YGL135W	5971.22	-0.11916	0.0417828	-2.8519	0.00434586	0.0414546	RPL1A
YGL134W	646.62	0.024635	0.0738645	0.333517	0.738744	0.906994	PCL10
YGL133W	993.376	0.202716	0.0654353	3.09797	0.00194853	0.022527	ITC1
YGL132W	11.7919	0.557945	0.492782	1.13223	0.257536	NA	NA
YGL131C	449.232	-0.187926	0.0889269	-2.11327	0.0345781	0.183928	SNT2
YGL130W	799.681	-0.102957	0.0689954	-1.49223	0.135639	0.429511	CEG1
YGL129C	1001.29	-0.105091	0.0665642	-1.5788	0.114382	0.39135	RSM23
YGL128C	179.008	0.158142	0.134158	1.17877	0.238489	0.56573	CWC23
YGL127C	256.796	0.0705425	0.110892	0.636139	0.524686	0.803484	SOH1
YGL126W	841.49	-0.0799077	0.073182	-1.0919	0.274875	0.603273	SCS3
YGL125W	541.044	0.0687136	0.0786572	0.873583	0.382346	0.705335	MET13
YGL124C	423.62	0.0333903	0.0899717	0.37112	0.710548	0.897107	MON1
YGL123W	13166.2	-0.158491	0.0362823	-4.36826	1.25242e-05	0.00034499	RPS2
YGL122C	1280.36	-0.0518534	0.0572912	-0.905084	0.365421	0.6919	NAB2
YGL121C	837.666	-0.206844	0.0659179	-3.13791	0.00170158	0.0202353	GPG1
YGL120C	2085.07	0.185191	0.0529267	3.49901	0.000466981	0.00723177	PRP43
YGL119W	592.035	-0.0087478	0.0769615	-0.113665	0.909504	0.968332	COQ8
tW(CCA)G1	0.713861	1.18431	2.09894	0.564242	0.57259	NA	NA
YGL118C	9.84182	0.177444	0.543447	0.326515	0.744035	NA	NA
YGL117W	1124.1	0.163126	0.0641797	2.5417	0.0110316	0.0829517	NA
YGL116W	544.095	0.122641	0.0802764	1.52774	0.126578	0.413677	CDC20
YGL115W	895.973	-0.0827004	0.0692453	-1.19431	0.232357	0.556429	SNF4
YGL114W	1871.66	-0.111503	0.0536223	-2.07942	0.0375786	0.19415	NA
YGL113W	363.505	-3.98272e-05	0.0958731	-0.000415416	0.999669	0.999958	SLD3
YGL112C	714.527	0.0886547	0.0734335	1.20728	0.227325	0.550892	TAF6
YGL111W	1346.34	0.0879149	0.0587384	1.49672	0.134466	0.427049	NSA1
YGL110C	550.364	-0.0267507	0.0798698	-0.334929	0.737679	0.906608	CUE3
YGL109W	59.1457	-0.101849	0.225921	-0.450815	0.652123	NA	NA
YGL108C	166.594	0.00354057	0.141145	0.0250847	0.979987	0.994447	NA
YGL107C	936.94	-0.00164349	0.0643946	-0.0255222	0.979638	0.994447	RMD9
YGL106W	1265.74	-0.0317249	0.0576492	-0.550309	0.582107	0.841445	MLC1
YGL105W	4250.4	0.0403615	0.0410584	0.983028	0.325594	0.655192	ARC1
YGL104C	336.267	0.044787	0.102544	0.436759	0.662286	0.878763	VPS73
YGL103W	238.822	-0.235924	0.116856	-2.01893	0.0434943	0.21477	RPL28
YGL102C	140.772	-0.0792544	0.146128	-0.542364	0.587568	0.84504	NA
YGL101W	761.228	0.104305	0.0765842	1.36196	0.17321	0.484792	NA
YGL100W	997.244	0.122707	0.0631233	1.94392	0.0519052	0.241583	SEH1
YGL099W	1154.17	0.164147	0.0626646	2.61946	0.00880702	0.0695162	LSG1
snR82	30.6687	0.0108514	0.316849	0.0342479	0.972679	NA	NA
YGL098W	301.41	0.0837036	0.103975	0.805038	0.420798	0.731656	USE1
tH(GUG)G2	0.151281	0.612632	4.03001	0.152017	0.879173	NA	NA
YGL097W	1591.22	0.100827	0.0554676	1.81776	0.0691015	0.288092	SRM1
YGL096W	132.383	0.0299199	0.15411	0.194146	0.846062	0.944361	TOS8
tE(UUC)G1	4.82559	0.291243	0.76601	0.380208	0.703791	NA	NA
YGL095C	701.504	0.15099	0.0752879	2.0055	0.0449101	0.218441	VPS45
YGL094C	678.127	-0.0505276	0.0735166	-0.687295	0.491897	0.780842	PAN2
YGL093W	584.956	0.202612	0.0762026	2.65886	0.00784061	0.0635607	SPC105
YGL092W	1724.57	0.0387509	0.0564767	0.686139	0.492625	0.781111	NUP145
YGL091C	778.82	0.0124201	0.0692857	0.179259	0.857734	0.948956	NBP35
YGL090W	302.302	0.00716308	0.101107	0.0708464	0.94352	0.982651	LIF1
YGL089C	73.1049	-0.115871	0.202427	-0.572407	0.567047	NA	MF(ALPHA)2
YGL088W	0.255285	1.34533	3.2838	0.409686	0.682036	NA	NA
snR10	2.47633	-0.000216982	1.10325	-0.000196674	0.999843	NA	NA
YGL087C	627.674	0.0159882	0.083572	0.19131	0.848283	0.945376	MMS2
YGL086W	813.02	0.0246377	0.0696021	0.353979	0.723354	0.900482	MAD1
YGL085W	413.45	0.0548962	0.0903036	0.607908	0.543249	0.81569	LCL3
YGL084C	929.23	-0.0689158	0.069004	-0.998722	0.31793	0.650436	GUP1
YGL083W	507.197	0.104061	0.08175	1.27291	0.203049	0.521664	SCY1
YGL082W	777.957	-0.010184	0.069236	-0.147091	0.88306	0.959962	NA
YGL081W	64.8979	-0.142271	0.212524	-0.669432	0.50322	NA	NA
YGL080W	512.638	-0.0195802	0.0840811	-0.232873	0.81586	0.931463	MPC1
YGL079W	349.894	0.0467798	0.0979632	0.477525	0.632989	0.866288	KXD1
YGL078C	3321.05	-0.115191	0.0496538	-2.31989	0.020347	0.12526	DBP3
YGL077C	3181.81	-0.233966	0.0448158	-5.22062	1.78322e-07	7.02743e-06	HNM1
YGL076C	7081.67	-0.0913996	0.04202	-2.17514	0.0296195	0.164353	RPL7A
snR39	66.2378	-0.119132	0.207257	-0.574803	0.565425	NA	NA
snR39B	8.9999	0.433656	0.581114	0.74625	0.455516	NA	NA
YGL075C	146.775	0.144308	0.148208	0.973686	0.330212	0.660061	MPS2
YGL074C	6.53368	-0.321467	0.659486	-0.48745	0.62594	NA	NA
YGL073W	661.155	0.0203067	0.0757842	0.267955	0.788734	0.924764	HSF1
YGL072C	1.74936	-0.613541	1.28337	-0.478071	0.6326	NA	NA
YGL071W	865.566	-0.219737	0.0696084	-3.15676	0.00159535	0.0191833	AFT1
YGL070C	619.643	-0.00139373	0.0760871	-0.0183176	0.985385	0.995803	RPB9
YGL069C	0.629861	1.18663	2.16563	0.547939	0.583734	NA	NA
YGL068W	371.551	-0.22739	0.0925488	-2.45698	0.0140111	0.09786	MNP1
YGL067W	663.508	0.112851	0.0725487	1.55552	0.119822	0.404072	NPY1
YGL066W	559.081	-0.00783595	0.0780915	-0.100343	0.920072	0.971483	SGF73
YGL065C	708.28	0.105643	0.0708385	1.49133	0.135876	0.430007	ALG2
YGL064C	366.346	-0.161613	0.0943549	-1.71282	0.0867464	0.33549	MRH4
YGL063W	176.513	-0.108429	0.133492	-0.812249	0.416649	0.730353	PUS2
YGL062W	5109.53	0.105347	0.0432711	2.43458	0.014909	0.101085	PYC1
YGL061C	339.347	0.143243	0.103823	1.37969	0.167682	0.476853	DUO1
YGL060W	356.917	0.185767	0.0959101	1.93689	0.052759	0.244293	YBP2
YGL059W	426.487	0.222818	0.0911096	2.4456	0.014461	0.0996104	PKP2
YGL058W	712.625	-0.00239477	0.070389	-0.034022	0.97286	0.992279	RAD6
YGL057C	299.471	0.227066	0.103754	2.18852	0.028632	0.160458	GEP7
YGL056C	1682.91	-0.0545504	0.0532875	-1.0237	0.305977	0.6378	SDS23
YGL055W	18390.5	0.0151845	0.0359576	0.42229	0.672813	0.884535	OLE1
YGL054C	1668.15	-0.112808	0.0525255	-2.14767	0.0317398	0.173445	ERV14
tE(UUC)G2	0	NA	NA	NA	NA	NA	NA
YGL053W	255.882	-0.0788055	0.112326	-0.701579	0.482942	0.77394	PRM8
YGL052W	37.046	0.0202186	0.281238	0.0718914	0.942688	NA	NA
YGL051W	46.4834	0.0285479	0.259034	0.110209	0.912244	NA	MST27
tR(UCU)G1	1.44548	0.15384	1.5705	0.0979561	0.921967	NA	NA
YGL050W	473.08	0.0807453	0.0848156	0.952011	0.341091	0.672591	TYW3
YGL049C	1102.62	0.0100744	0.0599663	0.168001	0.866583	0.951866	TIF4632
YGL048C	2366.19	0.139494	0.0506139	2.75603	0.00585072	0.0508137	RPT6
YGL047W	313.973	-0.0774654	0.100176	-0.773297	0.439347	0.743467	ALG13
tV(AAC)G1	2.05082	0.444248	1.21846	0.364596	0.715413	NA	NA
YGL045W	290.438	-0.141763	0.105555	-1.34303	0.179263	0.494301	RIM8
YGL044C	697.937	0.156304	0.0714679	2.18705	0.0287392	0.160458	RNA15
YGL043W	780.758	0.0205976	0.0694682	0.296504	0.766845	0.917354	DST1
YGL042C	159.812	-0.0359166	0.141931	-0.253056	0.800225	0.927697	NA
YGL041C-B	2.74368	0.0947014	1.07734	0.0879034	0.929953	NA	NA
YGL041W-A	68.6815	0.126667	0.205817	0.615436	0.538267	NA	NA
YGL040C	1958.08	-0.165597	0.0504943	-3.27951	0.00103986	0.0135609	HEM2
tL(CAA)G2	1.17982	1.2705	1.61521	0.786588	0.431523	NA	NA
YGL039W	560.464	-0.107086	0.0804548	-1.331	0.183188	0.499736	NA
YGL038C	1242.52	0.225418	0.0591341	3.81198	0.000137856	0.00265815	OCH1
YGL037C	3032.02	0.0252666	0.05242	0.482003	0.629804	0.864779	PNC1
YGL036W	775.864	0.0754875	0.0709993	1.06321	0.287685	0.617139	NA
YGL035C	1264.13	0.023358	0.0578147	0.404015	0.686202	0.888964	MIG1
YGL034C	9.9461	-0.196663	0.539964	-0.364216	0.715697	NA	NA
YGL033W	27.2497	0.219346	0.339337	0.646396	0.518023	NA	HOP2
YGL032C	403.117	0.57526	0.100836	5.70489	1.1642e-08	6.10247e-07	AGA2
YGL031C	8005.28	-0.154366	0.0411715	-3.74934	0.000177298	0.00331223	RPL24A
YGL030W	10792.5	-0.264387	0.0494202	-5.34979	8.80559e-08	3.77313e-06	RPL30
YGL029W	896.37	0.103653	0.0694449	1.4926	0.135543	0.429457	CGR1
tF(GAA)G	0.644426	1.21538	2.15339	0.564401	0.572482	NA	NA
YGL028C	1900.45	-0.0494119	0.0625947	-0.789394	0.429882	0.737037	SCW11
YGL027C	1517.09	-0.0845143	0.0550693	-1.53469	0.12486	0.411002	CWH41
YGL026C	3244.19	0.0533344	0.0457227	1.16648	0.243422	0.571407	TRP5
YGL025C	478.224	0.18624	0.0843068	2.20907	0.0271695	0.154246	PGD1
YGL024W	10.238	0.160356	0.536161	0.299082	0.764878	NA	NA
YGL023C	1133.35	0.0907158	0.0591408	1.5339	0.125055	0.411002	PIB2
YGL022W	3642.41	-0.0130348	0.0462071	-0.282095	0.77787	0.920739	STT3
YGL021W	1336.39	0.0267002	0.0597923	0.44655	0.6552	0.876535	ALK1
YGL020C	866.692	0.0490243	0.0672248	0.729259	0.465843	0.760765	GET1
YGL019W	1404.03	-0.029013	0.0588988	-0.49259	0.622302	0.860397	CKB1
YGL018C	221.869	0.0210281	0.125872	0.167059	0.867323	0.952106	JAC1
YGL017W	276.14	0.120567	0.107385	1.12275	0.261542	0.589881	ATE1
YGL016W	641.303	0.156069	0.0814379	1.91642	0.055312	0.250949	KAP122
YGL015C	11.8647	0.398789	0.513342	0.776848	0.437248	NA	NA
YGL014W	1730.52	-0.0331735	0.0541358	-0.612782	0.54002	0.814745	PUF4
YGL013C	772.401	0.0164923	0.0684332	0.240999	0.809556	0.928968	PDR1
YGL012W	3831.14	-0.183734	0.0442411	-4.15301	3.2813e-05	0.000783883	ERG4
YGL011C	2174.07	0.0429346	0.0499265	0.859956	0.389813	0.708643	SCL1
YGL010W	202.068	0.0884848	0.123466	0.716673	0.473576	0.76598	MPO1
YGL009C	8786.73	0.146502	0.0399298	3.66898	0.000243518	0.00424114	LEU1
YGL008C	40925.2	-0.958399	0.0404021	-23.7215	2.1642e-124	1.16845e-120	PMA1
YGL007C-A	7.61427	-0.796563	0.617069	-1.29088	0.196744	NA	NA
YGL007W	26.3247	-0.558792	0.343549	-1.62653	0.103837	NA	NA
YGL006W-A	16.7296	0.0184437	0.412495	0.0447125	0.964336	NA	NA
YGL006W	2067.34	-0.0892432	0.0593726	-1.50311	0.132812	0.423991	PMC1
YGL005C	518.491	-0.114089	0.0807338	-1.41315	0.15761	0.465067	COG7
YGL004C	353.263	-0.0455911	0.0966831	-0.471552	0.637246	0.868592	RPN14
YGL003C	390.609	0.104775	0.0999469	1.0483	0.294498	0.625782	CDH1
YGL002W	395.226	0.0174295	0.091799	0.189865	0.849415	0.945448	ERP6
YGL001C	2206.01	-0.123788	0.0558903	-2.21485	0.0267706	0.152952	ERG26
YGR001C	1016.58	0.0869184	0.0653016	1.33103	0.183179	0.499736	EFM5
YGR002C	581.491	-0.0361548	0.0777142	-0.465228	0.641768	0.871648	SWC4
YGR003W	397.574	0.0842553	0.0971826	0.866979	0.385953	0.706632	CUL3
YGR004W	269.067	0.0616272	0.107344	0.574108	0.565895	0.831264	PEX31
YGR005C	1160.18	0.047289	0.0587079	0.805496	0.420534	0.731656	TFG2
YGR006W	110.142	-0.0148759	0.169603	-0.0877101	0.930107	0.975835	PRP18
YGR007W	750.35	-0.0370711	0.0752094	-0.492905	0.62208	0.860397	ECT1
YGR008C	1216.51	0.252369	0.0776358	3.25068	0.00115131	0.0146949	STF2
YGR009C	1050.95	-0.0104274	0.0626783	-0.166364	0.86787	0.952364	SEC9
YGR010W	398.286	5.26286e-06	0.10045	5.2393e-05	0.999958	0.999958	NMA2
YGR011W	41.9266	-0.253119	0.267619	-0.94582	0.34424	NA	NA
YGR012W	530.666	0.0326313	0.0801832	0.406959	0.684038	0.887556	MCY1
YGR013W	618.811	0.141748	0.0775547	1.82772	0.0675917	0.283809	SNU71
YGR014W	2664.31	0.101961	0.0538502	1.89343	0.058301	0.259709	MSB2
YGR015C	218.719	-0.0501408	0.121218	-0.413641	0.679137	0.885667	NA
YGR016W	62.1485	-0.0471338	0.215396	-0.218824	0.826787	NA	NA
YGR017W	577.323	-0.0862467	0.0763581	-1.1295	0.258686	0.587064	NA
YGR018C	14.7468	0.127767	0.464122	0.275287	0.783096	NA	NA
YGR019W	1072.75	0.133382	0.0650265	2.05119	0.040248	0.204421	UGA1
YGR020C	1980.96	-0.00129174	0.0536813	-0.0240632	0.980802	0.994447	VMA7
YGR021W	584.067	-0.116696	0.0795685	-1.46662	0.142481	0.437288	NA
YGR022C	0.294675	-0.349158	2.95102	-0.118318	0.905816	NA	NA
YGR023W	255.749	-0.0381588	0.123506	-0.308964	0.757349	0.912384	MTL1
tD(GUC)G1	1.39064	0.73186	1.49448	0.48971	0.624339	NA	NA
YGR024C	755.927	0.0401412	0.0695344	0.577286	0.563746	0.830059	THG1
YGR025W	65.6943	-0.152478	0.211256	-0.721767	0.470438	NA	NA
YGR026W	1395.41	0.174182	0.059346	2.93502	0.00333525	0.0339755	NA
YGR027C	8578.03	-0.144138	0.0404844	-3.56033	0.000370389	0.00596935	RPS25A
tE(UUC)G3	1.09946	1.09613	1.74295	0.62889	0.529421	NA	NA
YGR028W	587.196	-0.0827253	0.0763933	-1.08289	0.278859	0.607325	MSP1
YGR029W	556.616	-0.0237703	0.0803241	-0.29593	0.767283	0.917354	ERV1
tD(GUC)G2	5.11779	0.0253221	0.743221	0.0340708	0.972821	NA	NA
snR46	26.3357	0.0333947	0.337839	0.0988481	0.921259	NA	NA
YGR030C	248.384	0.0505535	0.110677	0.456766	0.647839	0.873547	POP6
YGR031W	315.256	-0.155095	0.101068	-1.53456	0.124891	0.411002	IMO32
YGR032W	5873.09	-0.373983	0.0439668	-8.50604	1.79975e-17	2.31354e-15	GSC2
YGR033C	838.35	0.0936536	0.0686982	1.36326	0.1728	0.484169	TIM21
YGR034W	7388.49	-0.216177	0.042147	-5.12911	2.91114e-07	1.10685e-05	RPL26B
YGR035C	169.831	-0.0535781	0.138379	-0.387183	0.698621	0.893137	NA
YGR035W-A	85.6667	-0.0696737	0.186246	-0.374095	0.708334	0.896686	NA
YGR036C	246.789	-0.110377	0.115531	-0.95539	0.339381	0.671178	CAX4
YGR037C	2706.93	-0.0283746	0.0490954	-0.577949	0.563299	0.829809	ACB1
YGR038W	504.432	0.0382084	0.0830872	0.459859	0.645617	0.872949	ORM1
tS(AGA)G	0.327298	-0.349159	2.85387	-0.122346	0.902625	NA	NA
YGR039W	82.8511	-0.387921	0.194013	-1.99946	0.0455586	0.220692	NA
YGR040W	595.148	0.0899019	0.0804121	1.11802	0.26356	0.592161	KSS1
YGR041W	410.85	0.131479	0.0889909	1.47744	0.139558	0.435031	BUD9
YGR042W	320.228	0.00536199	0.0989826	0.0541711	0.956799	0.988472	MTE1
YGR043C	288.255	0.0051402	0.11212	0.0458457	0.963433	0.990588	NQM1
YGR044C	1182.86	0.110717	0.0612449	1.80777	0.0706418	0.292033	RME1
YGR045C	14.5361	-0.513679	0.469734	-1.09355	0.274152	NA	NA
YGR046W	1138.8	0.0353321	0.059272	0.5961	0.551109	0.822266	TAM41
YGR047C	559.263	0.126861	0.0775928	1.63496	0.102058	0.368632	TFC4
YGR048W	691.332	0.0940305	0.0727548	1.29243	0.196208	0.514946	UFD1
YGR049W	983.043	0.103485	0.071534	1.44665	0.147994	0.446548	SCM4
YGR050C	60.8818	0.169398	0.225747	0.750388	0.453021	NA	NA
YGR051C	56.7838	0.1866	0.228901	0.815203	0.414956	NA	NA
YGR052W	89.9019	0.282993	0.185388	1.5265	0.126887	0.413909	FMP48
YGR053C	84.1815	-0.00541803	0.189132	-0.0286468	0.977146	0.994447	NA
YGR054W	2339.81	-0.089872	0.047429	-1.89487	0.058109	0.259321	NA
YGR055W	6192.03	-0.0857438	0.0428629	-2.00042	0.0454551	0.220692	MUP1
YGR056W	585.412	-0.0108105	0.0780273	-0.138548	0.889807	0.960621	RSC1
YGR057C	423.726	0.0373697	0.087178	0.42866	0.668171	0.882591	LST7
YGR058W	367.053	0.0938708	0.0951482	0.986574	0.323852	0.65388	PEF1
YGR059W	32.0787	-0.076014	0.300519	-0.252943	0.800313	NA	SPR3
snR48	9.92671	-0.153098	0.558818	-0.273967	0.78411	NA	NA
YGR060W	10662.4	-0.0768289	0.0369048	-2.08181	0.0373597	0.193204	ERG25
YGR061C	3769.06	-0.0601161	0.0484786	-1.24005	0.214956	0.534477	ADE6
YGR062C	320.508	-0.0570706	0.100167	-0.569753	0.568845	0.833463	COX18
YGR063C	124.972	-0.23859	0.155575	-1.53361	0.125126	0.411002	SPT4
YGR064W	6.2491	-0.35419	0.693677	-0.510598	0.609632	NA	NA
YGR065C	1315.59	-0.145852	0.0574621	-2.53823	0.0111413	0.0834287	VHT1
YGR066C	58.3901	0.00415654	0.227435	0.0182757	0.985419	NA	NA
YGR067C	341.201	0.314322	0.100161	3.13816	0.00170014	0.0202353	NA
YGR068C	404.404	0.278016	0.0928888	2.99299	0.00276254	0.0292586	ART5
YGR069W	9.57871	-0.16999	0.588399	-0.288902	0.772657	NA	NA
YGR070W	701.151	0.238358	0.079292	3.00607	0.00264644	0.0285192	ROM1
YGR071C	448.059	0.156921	0.0948135	1.65505	0.0979141	0.362011	ENV11
YGR072W	770.977	0.0147557	0.0713406	0.206835	0.836139	0.939633	UPF3
YGR073C	1.56457	0.361801	1.37	0.264088	0.791712	NA	NA
YGR074W	72.6349	0.278396	0.2	1.39197	0.16393	NA	SMD1
YGR075C	277.036	-0.0364472	0.106371	-0.342643	0.731867	0.904055	PRP38
YGR076C	492.221	-0.210729	0.0861085	-2.44725	0.014395	0.0993847	MRPL25
YGR077C	524.95	0.11438	0.0896549	1.27578	0.202033	0.520339	PEX8
YGR078C	523.119	0.0324479	0.0835894	0.388182	0.697882	0.893137	PAC10
YGR079W	1070.89	0.280286	0.0625837	4.47857	7.5145e-06	0.00021466	NA
YGR080W	823.574	0.080193	0.0664915	1.20606	0.227793	0.551256	TWF1
YGR081C	586.23	0.105782	0.0802245	1.31857	0.187313	0.505905	SLX9
YGR082W	1187.78	-0.180747	0.0618512	-2.92228	0.00347477	0.035066	TOM20
YGR083C	1967.02	0.0402426	0.0502462	0.800909	0.423184	0.732702	GCD2
YGR084C	996.899	-0.0466025	0.0625146	-0.745465	0.45599	0.75447	MRP13
YGR085C	3715.71	-0.107195	0.0468562	-2.28775	0.0221518	0.133629	RPL11B
YGR086C	7149.61	0.0535114	0.0379518	1.40998	0.158544	0.465967	PIL1
YGR087C	39.3458	0.0628918	0.275329	0.228424	0.819317	NA	PDC6
YGR088W	177.272	0.204604	0.138638	1.47581	0.139995	0.435993	CTT1
YGR089W	1091.89	-0.0182969	0.0619611	-0.295296	0.767768	0.917354	NNF2
tT(UGU)G1	0	NA	NA	NA	NA	NA	NA
YGR090W	1721.8	-0.0273508	0.060763	-0.450123	0.652622	0.875405	UTP22
YGR091W	315.715	0.241616	0.0997715	2.42169	0.0154484	0.103868	PRP31
YGR092W	936.502	0.0273791	0.0642651	0.426034	0.670083	0.882968	DBF2
YGR093W	612.761	-0.0117252	0.0814833	-0.143897	0.885582	0.959962	DRN1
YGR094W	6569.25	0.00593504	0.0391492	0.151601	0.879502	0.958311	VAS1
YGR095C	855.877	0.082955	0.0667287	1.24317	0.213806	0.534477	RRP46
YGR096W	178.204	0.19984	0.132002	1.51392	0.130047	0.420298	TPC1
YGR097W	1030.44	-0.0756349	0.0613353	-1.23314	0.217524	0.537953	ASK10
YGR098C	538.313	0.00339881	0.0811722	0.0418716	0.966601	0.991411	ESP1
YGR099W	465.576	0.0288694	0.0856764	0.336959	0.736148	0.906608	TEL2
YGR100W	854.243	0.00990007	0.0668157	0.14817	0.882209	0.959962	MDR1
YGR101W	670.202	-0.0444333	0.0758887	-0.585505	0.558208	0.825852	PCP1
YGR102C	381.472	0.175416	0.105628	1.6607	0.0967745	0.359555	GTF1
YGR103W	4173.03	0.0514018	0.0524236	0.980509	0.326835	0.656099	NOP7
YGR104C	307.545	0.14843	0.108115	1.37289	0.169787	0.479435	SRB5
YGR105W	845.368	-0.0579891	0.0689676	-0.840816	0.400451	0.716512	VMA21
YGR106C	2533.1	0.0287982	0.0457207	0.629874	0.528777	0.805615	VOA1
tL(GAG)G	0.803299	1.49257	1.99541	0.748003	0.454459	NA	NA
tK(UUU)G2	0.494331	-1.14253	2.37442	-0.481184	0.630386	NA	NA
YGR107W	10.6327	0.0813443	0.530307	0.153391	0.87809	NA	NA
YGR108W	1194.16	-0.016904	0.0645753	-0.261772	0.793498	0.92718	CLB1
YGR109C	221.019	0.0669556	0.127524	0.525045	0.599552	0.851381	CLB6
tC(GCA)G	0.293489	1.50017	2.89982	0.517331	0.604925	NA	NA
YGR110W	243.386	0.214473	0.120412	1.78115	0.0748874	0.305145	CLD1
YGR111W	755.357	0.445302	0.0708384	6.28616	3.25411e-10	2.25243e-08	NA
YGR112W	532.914	-0.0518871	0.0836639	-0.620185	0.535136	0.810207	SHY1
YGR113W	449.581	0.0668919	0.091856	0.728226	0.466475	0.761236	DAM1
YGR114C	0.318314	-0.349159	2.87903	-0.121276	0.903472	NA	NA
YGR116W	1921.42	0.00790847	0.0495176	0.15971	0.873109	0.954513	SPT6
YGR117C	501.493	0.200234	0.0841904	2.37835	0.0173904	0.112985	NA
YGR118W	9288.06	-0.144008	0.0419782	-3.43055	0.00060236	0.00869557	RPS23B
YGR119C	1616.71	-0.0539304	0.0564695	-0.955036	0.33956	0.671286	NUP57
YGR120C	405.727	0.0878053	0.0913187	0.961526	0.336288	0.66774	COG2
tN(GUU)G	2.98433	-0.472922	0.980754	-0.482203	0.629662	NA	NA
YGR121C	1245.91	-0.361424	0.0619234	-5.83664	5.32654e-09	2.93449e-07	MEP1
YGR121W-A	6.69621	-0.164061	0.662711	-0.247561	0.804474	NA	NA
YGR122W	218.625	0.0431046	0.119038	0.362106	0.717273	0.898949	NA
YGR122C-A	23.3703	0.108714	0.356512	0.304939	0.760413	NA	NA
tR(UCU)G3	4.48085	-0.630999	0.80942	-0.779569	0.435645	NA	NA
YGR123C	996.844	0.0386643	0.0740244	0.522319	0.601448	0.852153	PPT1
tI(AAU)G	1.09273	-1.43958	1.74009	-0.827306	0.408064	NA	NA
YGR124W	5260.47	0.0303077	0.0390898	0.775335	0.438142	0.743449	ASN2
YGR125W	1038.06	0.0268315	0.0610648	0.439394	0.660376	0.877594	NA
YGR126W	86.4388	-0.0954467	0.186724	-0.511165	0.609236	0.854354	NA
YGR127W	274.406	0.110098	0.108534	1.01441	0.310388	0.641571	NA
YGR128C	1490.87	0.194616	0.065027	2.99285	0.00276382	0.0292586	UTP8
YGR129W	279.942	0.0821059	0.110455	0.743341	0.457276	0.754941	SYF2
YGR130C	1709.24	0.0487294	0.0607254	0.802455	0.42229	0.732629	NA
YGR131W	51.2976	0.0285072	0.24285	0.117386	0.906554	NA	FHN1
YGR132C	2227.63	-0.0796239	0.0484917	-1.64201	0.100588	0.3662	PHB1
YGR133W	184.019	0.064022	0.135756	0.471597	0.637215	0.868592	PEX4
YGR134W	508.446	-0.0522907	0.0823042	-0.635335	0.52521	0.803972	CAF130
YGR135W	2129.44	0.0496693	0.0523917	0.948038	0.34311	0.673864	PRE9
YGR136W	738.736	0.0413872	0.071259	0.5808	0.561375	0.828784	LSB1
YGR137W	153.066	-0.264729	0.139739	-1.89445	0.0581658	0.259321	NA
YGR138C	1218.24	-0.0357502	0.0584168	-0.611985	0.540548	0.814745	TPO2
YGR139W	20.1616	0.425991	0.38997	1.09237	0.274671	NA	NA
YGR140W	552.809	-0.00736782	0.0784073	-0.0939686	0.925134	0.974215	CBF2
YGR141W	556.844	0.0540168	0.0869194	0.621459	0.534298	0.809847	VPS62
YGR142W	621.888	0.194113	0.0861936	2.25206	0.0243186	0.142869	BTN2
tA(AGC)G	0.161452	-1.31095	3.92758	-0.33378	0.738546	NA	NA
YGR143W	1112.64	-0.10944	0.0614949	-1.77966	0.0751321	0.305681	SKN1
tG(UCC)G	0.161452	-1.31095	3.92758	-0.33378	0.738546	NA	NA
YGR144W	42.4033	-0.476435	0.262991	-1.8116	0.0700475	NA	THI4
YGR145W	1609.25	0.175376	0.0601055	2.91779	0.00352518	0.0354422	ENP2
YGR146C	686.09	-0.05329	0.0797506	-0.668209	0.504	0.787347	ECL1
YGR146C-A	9.23583	0.169791	0.569351	0.298218	0.765537	NA	NA
YGR147C	1113.51	-0.0181128	0.0617765	-0.293199	0.76937	0.918117	NAT2
YGR148C	7806.56	-0.123043	0.0425432	-2.89219	0.00382561	0.0376906	RPL24B
YGR149W	705.101	-0.0963036	0.0734094	-1.31187	0.189564	0.507566	GPC1
YGR150C	950.444	-0.134727	0.066538	-2.02482	0.042886	0.212814	CCM1
tA(UGC)G	0.857113	0.656194	1.92227	0.341364	0.732829	NA	NA
YGR151C	7.30211	1.31935	0.677805	1.9465	0.051595	NA	NA
YGR152C	388.551	-0.0471213	0.0992039	-0.474994	0.634791	0.867875	RSR1
YGR153W	266.174	-0.10372	0.115216	-0.900221	0.368003	0.694064	NA
YGR154C	246.998	-0.0636508	0.115214	-0.552457	0.580635	0.840361	GTO1
YGR155W	10929.3	-0.0268269	0.0408649	-0.656477	0.511517	0.792513	CYS4
YGR156W	495.125	0.0481967	0.088084	0.547168	0.584263	0.842982	PTI1
YGR157W	4387.62	-0.229379	0.0421764	-5.43857	5.37112e-08	2.42864e-06	CHO2
YGR158C	760.957	0.061026	0.074929	0.814451	0.415387	0.728377	MTR3
YGR159C	3375.53	0.0379283	0.0464918	0.815806	0.414611	0.728083	NSR1
YGR160W	3.26679	-0.320182	0.915202	-0.349848	0.726453	NA	NA
YGR161C	1515.8	-0.357412	0.062432	-5.72482	1.03544e-08	5.48071e-07	RTS3
YGR161W-C	408.233	-0.214979	0.0938224	-2.29134	0.0219439	0.132671	NA
tV(AAC)G2	4.49988	-1.08572	0.822499	-1.32002	0.186828	NA	NA
YGR162W	3933.01	-0.135293	0.0456286	-2.96509	0.0030259	0.031417	TIF4631
YGR163W	547.986	0.0579399	0.0787255	0.735974	0.461746	0.75787	GTR2
YGR164W	6.24979	-0.0171467	0.68815	-0.024917	0.980121	NA	NA
YGR165W	1199.87	-0.0660164	0.0590339	-1.11828	0.263448	0.592154	MRPS35
YGR166W	419.192	-0.0976242	0.087804	-1.11184	0.266206	0.594887	TRS65
YGR167W	1540.27	0.0296618	0.0583708	0.508162	0.61134	0.855699	CLC1
YGR168C	392.028	-0.0958818	0.0950035	-1.00925	0.312857	0.644858	NA
YGR169C	285.038	0.21902	0.104788	2.09014	0.0366056	0.190215	PUS6
YGR169C-A	674.356	0.172547	0.0759692	2.27128	0.0231302	0.137984	LSO2
YGR170W	783.052	-0.142781	0.0730654	-1.95415	0.0506834	0.237329	PSD2
YGR171C	455.067	-0.124463	0.0898696	-1.38493	0.166074	0.476174	MSM1
YGR172C	876.441	-0.0101391	0.0654134	-0.155001	0.876821	0.957322	YIP1
YGR173W	1019.61	0.0985537	0.0647462	1.52215	0.127971	0.415974	RBG2
tG(GCC)G1	4.24897	-0.725275	0.833196	-0.870474	0.384041	NA	NA
YGR174C	806.751	-0.0694914	0.0683398	-1.01685	0.309224	0.640748	NA
YGR174W-A	46.4919	-0.0912864	0.276719	-0.329888	0.741485	NA	NA
YGR175C	6582.43	-0.223626	0.0425637	-5.25392	1.48894e-07	6.0442e-06	ERG1
YGR176W	12.2051	0.0766065	0.486708	0.157397	0.874932	NA	NA
YGR177C	266.696	-0.135101	0.108914	-1.24045	0.214811	0.534477	ATF2
YGR178C	2255.89	0.107636	0.0504873	2.13194	0.0330118	0.178231	PBP1
YGR179C	281.896	0.130145	0.111084	1.17158	0.241364	0.568306	OKP1
YGR180C	5051.21	-0.130558	0.043044	-3.03312	0.00242039	0.0264528	RNR4
tL(CAA)G3	0.406567	2.00117	2.55648	0.782785	0.433754	NA	NA
YGR181W	361.438	-0.166245	0.0938301	-1.77176	0.0764336	0.309343	TIM13
YGR182C	1446.98	-0.0766134	0.0559178	-1.37011	0.170654	0.480625	NA
YGR183C	2779.35	-0.0904131	0.0494191	-1.82952	0.0673223	0.283438	QCR9
YGR184C	1428.94	0.00257111	0.0549926	0.0467536	0.96271	0.990032	UBR1
YGR185C	3293.93	0.014113	0.0457469	0.308503	0.7577	0.912384	TYS1
YGR186W	1761.69	0.0077891	0.0505115	0.154205	0.877448	0.95762	TFG1
YGR187C	1130.13	-0.000942109	0.0596837	-0.015785	0.987406	0.996263	HGH1
YGR188C	272.743	-0.0229382	0.105889	-0.216626	0.8285	0.936377	BUB1
tK(CUU)G3	0.445957	0.49533	2.43796	0.203174	0.838999	NA	NA
YGR189C	7234.54	-0.16856	0.038061	-4.42867	9.48174e-06	0.000266625	CRH1
tW(CCA)G2	0.645612	-0.202652	2.08508	-0.0971915	0.922574	NA	NA
YGR190C	75.9813	-0.255683	0.197736	-1.29305	0.195993	NA	NA
YGR191W	1542.83	0.0431548	0.0535687	0.805596	0.420476	0.731656	HIP1
YGR192C	139800	0.0194831	0.0477628	0.407915	0.683336	0.887408	TDH3
YGR193C	1097.23	0.0181578	0.0630223	0.288117	0.773257	0.918791	PDX1
YGR194C	420.048	0.0213611	0.0874917	0.24415	0.807115	0.928941	XKS1
YGR195W	846.586	0.151467	0.0702024	2.15758	0.0309605	0.169874	SKI6
YGR196C	591.45	0.12181	0.0795201	1.53181	0.125569	0.411376	FYV8
YGR197C	365.041	0.0492175	0.0978165	0.503161	0.614851	0.85733	SNG1
YGR198W	633.403	0.0121942	0.0771356	0.158087	0.874388	0.955245	YPP1
YGR199W	1060.85	-0.0877818	0.0624465	-1.40571	0.159809	0.46833	PMT6
YGR200C	1651.26	0.0688768	0.0587562	1.17225	0.241098	0.568216	ELP2
YGR201C	382.586	-0.0615196	0.0939592	-0.654749	0.512629	0.793716	NA
YGR202C	966.304	-0.0217777	0.0625382	-0.348231	0.727667	0.903777	PCT1
YGR203W	355.156	-0.135176	0.0967716	-1.39686	0.162456	0.47156	YCH1
YGR204W	4516.2	-0.0781045	0.040527	-1.92722	0.0539522	0.247484	ADE3
YGR204C-A	26.5179	0.264255	0.338581	0.780476	0.435111	NA	NA
YGR205W	301.372	-0.00932022	0.103489	-0.0900604	0.928239	0.975266	TDA10
YGR206W	179.753	-0.0222186	0.151507	-0.146651	0.883408	0.959962	MVB12
YGR207C	1149.94	-0.0447555	0.0632997	-0.707041	0.479541	0.770983	CIR1
YGR208W	742.309	-0.0652098	0.0734873	-0.88736	0.374885	0.699138	SER2
YGR209C	3462.56	-0.0760019	0.0612503	-1.24084	0.214665	0.534477	TRX2
YGR210C	1549.05	0.0369589	0.0534768	0.69112	0.48949	0.779495	NA
YGR211W	2013.84	0.1689	0.0490427	3.44395	0.000573287	0.00843372	ZPR1
YGR212W	230.599	-0.0980667	0.116651	-0.840685	0.400525	0.716512	SLI1
YGR213C	227.474	-0.0495978	0.128515	-0.38593	0.699548	0.893137	RTA1
YGR214W	9045.1	-0.0474055	0.0382338	-1.23988	0.215018	0.534477	RPS0A
YGR215W	693.663	-0.260102	0.0736422	-3.53197	0.00041248	0.00654994	RSM27
YGR216C	537.427	0.00974161	0.0795369	0.122479	0.90252	0.966231	GPI1
[truncated: 4,826 more rows]

## Sheet: pGAL-EUC1_contr_GO_up
	GOBPID	Pvalue	OddsRatio	ExpCount	Count	Size	Term
1	GO:0016999	3.55158e-06	5.73566	2.87533	13	60	antibiotic metabolic process
2	GO:0019752	1.42806e-05	2.29991	20.0794	40	419	carboxylic acid metabolic process
3	GO:0043436	3.64919e-05	2.19323	20.894	40	436	oxoacid metabolic process
4	GO:0006082	4.05636e-05	2.18128	20.9899	40	438	organic acid metabolic process
5	GO:0019674	5.81346e-05	7.42522	1.43766	8	30	NAD metabolic process
6	GO:0019878	8.85446e-05	16.8659	0.527143	5	11	lysine biosynthetic process via aminoadipic acid
7	GO:0044281	9.74993e-05	1.83842	37.6668	60	786	small molecule metabolic process
8	GO:0006108	0.000108829	Inf	0.143766	3	3	malate metabolic process
9	GO:0055114	0.000131566	2.0873	20.6065	38	430	oxidation-reduction process
10	GO:0046496	0.000153212	3.77876	4.02546	13	84	nicotinamide nucleotide metabolic process
11	GO:0019362	0.000173275	3.72554	4.07338	13	85	pyridine nucleotide metabolic process
12	GO:1901605	0.000177113	2.68194	8.86559	21	185	alpha-amino acid metabolic process
13	GO:0043648	0.000224643	5.11134	2.1565	9	45	dicarboxylic acid metabolic process
14	GO:0009085	0.00022783	12.6444	0.622988	5	13	lysine biosynthetic process
15	GO:0046395	0.000247577	3.57438	4.21715	13	88	carboxylic acid catabolic process
16	GO:0006733	0.000256594	3.36344	4.79221	14	100	oxidoreduction coenzyme metabolic process
17	GO:0016054	0.000277752	3.52664	4.26507	13	89	organic acid catabolic process
18	GO:0006553	0.000340628	11.2373	0.67091	5	14	lysine metabolic process
19	GO:0006099	0.000521952	5.92938	1.48559	7	31	tricarboxylic acid cycle
20	GO:0006101	0.000521952	5.92938	1.48559	7	31	citrate metabolic process
21	GO:0072524	0.000533041	3.26468	4.5526	13	95	pyridine-containing compound metabolic process
22	GO:0044282	0.000602097	2.80678	6.42156	16	134	small molecule catabolic process
23	GO:0072350	0.000641192	5.69108	1.53351	7	32	tricarboxylic acid metabolic process
24	GO:0032787	0.000731379	2.50045	8.48222	19	177	monocarboxylic acid metabolic process
25	GO:1901606	0.00083774	4.6553	2.06065	8	43	alpha-amino acid catabolic process
26	GO:1901607	0.000843857	2.81554	5.99027	15	125	alpha-amino acid biosynthetic process
27	GO:0006116	0.000860382	13.4392	0.479221	4	10	NADH oxidation

## Sheet: pGAL-EUC1_contr_GO_down
	GOBPID	Pvalue	OddsRatio	ExpCount	Count	Size	Term
1	GO:0006412	1.23056e-48	6.00917	45.0286	152	453	translation
2	GO:0043043	4.53341e-48	5.9251	45.4262	152	457	peptide biosynthetic process
3	GO:0006518	9.48334e-46	5.49032	48.8059	155	491	peptide metabolic process
4	GO:0043604	5.97383e-44	5.22168	50.7939	156	511	amide biosynthetic process
5	GO:0002181	1.57455e-42	10.1892	17.8922	88	180	cytoplasmic translation
6	GO:0043603	3.42174e-40	4.59479	58.249	163	586	cellular amide metabolic process
7	GO:1901566	2.18114e-38	3.68373	98.3076	219	989	organonitrogen compound biosynthetic process
8	GO:0044271	3.36427e-18	2.2792	148.505	237	1494	cellular nitrogen compound biosynthetic process
9	GO:0032543	3.98231e-18	6.08929	12.7233	49	128	mitochondrial translation
10	GO:0140053	1.96958e-17	5.51099	14.1149	51	142	mitochondrial gene expression
11	GO:0044249	3.1932e-16	2.11379	199.498	287	2007	cellular biosynthetic process
12	GO:1901576	1.34615e-15	2.07865	202.281	288	2035	organic substance biosynthetic process
13	GO:0009058	2.68188e-15	2.06193	203.176	288	2044	biosynthetic process
14	GO:1901564	3.45849e-12	1.88958	198.802	273	2000	organonitrogen compound metabolic process
15	GO:0034645	1.11354e-10	1.84971	148.306	213	1492	cellular macromolecule biosynthetic process
16	GO:0009059	2.52372e-10	1.82629	149.499	213	1504	macromolecule biosynthetic process
17	GO:0055085	4.41337e-10	2.39828	42.5436	83	428	transmembrane transport
18	GO:0006811	1.85665e-09	2.46351	35.7844	72	360	ion transport
19	GO:0044267	1.4556e-08	1.73786	134.987	190	1358	cellular protein metabolic process
20	GO:0019538	3.9642e-08	1.69674	142.939	197	1438	protein metabolic process
21	GO:0006407	1.40917e-07	14.5176	1.78922	11	18	rRNA export from nucleus
22	GO:0051029	1.40917e-07	14.5176	1.78922	11	18	rRNA transport
23	GO:0000028	1.47347e-07	8.65816	2.88263	14	29	ribosomal small subunit assembly
24	GO:0042254	3.24856e-07	2.09596	41.0526	73	413	ribosome biogenesis
25	GO:0042274	6.81673e-07	2.97902	14.1149	34	142	ribosomal small subunit biogenesis
26	GO:0051181	7.36005e-07	8.0242	2.78323	13	28	cofactor transport
27	GO:0055072	1.11891e-06	4.66113	5.66586	19	57	iron ion homeostasis
28	GO:0006450	1.21429e-06	7.52111	2.88263	13	29	regulation of translational fidelity
29	GO:0042255	1.27389e-06	3.84438	7.85268	23	79	ribosome assembly
30	GO:0010467	1.76201e-06	1.55842	169.379	218	1704	gene expression
31	GO:0034220	2.26302e-06	2.37165	22.9616	46	231	ion transmembrane transport
32	GO:0015688	2.78292e-06	32.1212	0.894609	7	9	iron chelate transport
33	GO:0015891	2.78292e-06	32.1212	0.894609	7	9	siderophore transport
34	GO:0009127	3.07375e-06	3.73752	7.65387	22	77	purine nucleoside monophosphate biosynthetic process
35	GO:0009168	3.07375e-06	3.73752	7.65387	22	77	purine ribonucleoside monophosphate biosynthetic process
36	GO:0006812	5.65974e-06	2.46313	18.7868	39	189	cation transport
37	GO:1901678	7.41974e-06	14.7029	1.29221	8	13	iron coordination entity transport
38	GO:0009156	1.16028e-05	3.16026	9.44309	24	95	ribonucleoside monophosphate biosynthetic process
39	GO:0006754	1.307e-05	4.15426	5.46705	17	55	ATP biosynthetic process
40	GO:0000041	1.53088e-05	4.63275	4.47304	15	45	transition metal ion transport
41	GO:0046031	1.56283e-05	4.98363	3.97604	14	40	ADP metabolic process
42	GO:0009124	2.04302e-05	3.03023	9.7413	24	98	nucleoside monophosphate biosynthetic process
43	GO:0006879	2.06713e-05	4.48237	4.57244	15	46	cellular iron ion homeostasis
44	GO:0009135	2.16017e-05	4.79805	4.07544	14	41	purine nucleoside diphosphate metabolic process
45	GO:0009179	2.16017e-05	4.79805	4.07544	14	41	purine ribonucleoside diphosphate metabolic process
46	GO:0009185	2.16017e-05	4.79805	4.07544	14	41	ribonucleoside diphosphate metabolic process
47	GO:0033212	2.20778e-05	27.48	0.795208	6	8	iron assimilation
48	GO:0006096	2.87816e-05	5.53873	3.18083	12	32	glycolytic process
49	GO:0006757	2.87816e-05	5.53873	3.18083	12	32	ATP generation from ADP
50	GO:0042866	2.87816e-05	5.53873	3.18083	12	32	pyruvate biosynthetic process
51	GO:0030490	3.5693e-05	2.76323	11.3317	26	114	maturation of SSU-rRNA
52	GO:0009145	3.63769e-05	3.75547	5.86466	17	59	purine nucleoside triphosphate biosynthetic process
53	GO:0009206	3.63769e-05	3.75547	5.86466	17	59	purine ribonucleoside triphosphate biosynthetic process
54	GO:0055076	3.98728e-05	3.15398	8.25028	21	83	transition metal ion homeostasis
55	GO:0009132	5.31577e-05	4.31554	4.37364	14	44	nucleoside diphosphate metabolic process
56	GO:0006165	5.80139e-05	5.03311	3.37963	12	34	nucleoside diphosphate phosphorylation
57	GO:0097064	5.80139e-05	5.03311	3.37963	12	34	ncRNA export from nucleus
58	GO:0009152	6.66181e-05	2.92736	9.14489	22	92	purine ribonucleotide biosynthetic process
59	GO:0009201	9.09342e-05	3.42603	6.26226	17	63	ribonucleoside triphosphate biosynthetic process
60	GO:0070585	9.19763e-05	3.27485	6.85867	18	69	protein localization to mitochondrion
61	GO:0072655	9.19763e-05	3.27485	6.85867	18	69	establishment of protein localization to mitochondrion
62	GO:0009260	9.42568e-05	2.69651	10.6359	24	107	ribonucleotide biosynthetic process
63	GO:0019419	9.66345e-05	Inf	0.397604	4	4	sulfate reduction
64	GO:0006826	9.75772e-05	8.16146	1.68982	8	17	iron ion transport
65	GO:0046939	0.000102383	4.28702	4.07544	13	41	nucleotide phosphorylation
66	GO:0006164	0.000111371	2.80529	9.44309	22	95	purine nucleotide biosynthetic process
67	GO:0098656	0.000111371	2.80529	9.44309	22	95	anion transmembrane transport
68	GO:0022613	0.000117105	1.693	49.7999	75	501	ribonucleoprotein complex biogenesis
69	GO:0000462	0.000141261	2.67749	10.2383	23	103	maturation of SSU-rRNA from tricistronic rRNA transcript (SSU-rRNA, 5.8S rRNA, LSU-rRNA)
70	GO:0072330	0.000141748	2.82984	8.94609	21	90	monocarboxylic acid biosynthetic process
71	GO:0017144	0.00014619	1.94221	26.8383	46	270	drug metabolic process
72	GO:1990542	0.00016984	3.36593	5.96406	16	60	mitochondrial transmembrane transport
73	GO:0009142	0.000170084	3.21425	6.56046	17	66	nucleoside triphosphate biosynthetic process
74	GO:0009166	0.000197462	4.25522	3.77724	12	38	nucleotide catabolic process
75	GO:0046390	0.000231067	2.51154	11.2323	24	113	ribose phosphate biosynthetic process
76	GO:0006626	0.000257016	3.21824	6.16286	16	62	protein targeting to mitochondrion
77	GO:1901292	0.000259934	4.09677	3.87664	12	39	nucleoside phosphate catabolic process
78	GO:0034641	0.000262123	1.38023	225.839	264	2272	cellular nitrogen compound metabolic process
79	GO:0009126	0.000271092	2.42661	12.0275	25	121	purine nucleoside monophosphate metabolic process
80	GO:0009167	0.000271092	2.42661	12.0275	25	121	purine ribonucleoside monophosphate metabolic process
81	GO:0015677	0.000280091	10.9851	1.09341	6	11	copper ion import
82	GO:0006820	0.000285956	2.09687	18.4886	34	186	anion transport
83	GO:0072522	0.000332349	2.55604	10.1389	22	102	purine-containing compound biosynthetic process
84	GO:0071428	0.000380521	3.08285	6.36166	16	64	rRNA-containing ribonucleoprotein complex export from nucleus
85	GO:0033214	0.000445011	36.5085	0.497005	4	5	iron assimilation by chelation and transport
86	GO:0009161	0.000447157	2.24761	13.8167	27	139	ribonucleoside monophosphate metabolic process
87	GO:0055114	0.000456627	1.66438	42.7424	64	430	oxidation-reduction process
88	GO:0016052	0.000474295	2.61294	9.04549	20	91	carbohydrate catabolic process
89	GO:0046916	0.000520348	2.85999	7.15687	17	72	cellular transition metal ion homeostasis
90	GO:0046434	0.000588283	3.22988	5.36765	14	54	organophosphate catabolic process
91	GO:0042273	0.00059148	2.32495	11.9281	24	120	ribosomal large subunit biogenesis
92	GO:0009123	0.000635131	2.18758	14.1149	27	142	nucleoside monophosphate metabolic process
93	GO:0006364	0.00065978	1.7907	28.6275	46	288	rRNA processing
94	GO:0016053	0.000660015	1.90596	22.3652	38	225	organic acid biosynthetic process
95	GO:0046394	0.000660015	1.90596	22.3652	38	225	carboxylic acid biosynthetic process
96	GO:0098655	0.000688993	2.13949	14.9101	28	150	cation transmembrane transport
97	GO:0055065	0.000764445	2.3747	10.7353	22	108	metal ion homeostasis
98	GO:0030001	0.000783508	2.64439	8.05148	18	81	metal ion transport
99	GO:0030150	0.000818383	5.24119	2.18682	8	22	protein import into mitochondrial matrix
100	GO:0009069	0.000834681	3.74815	3.77724	11	38	serine family amino acid metabolic process
101	GO:0006414	0.000882101	3.45303	4.37364	12	44	translational elongation
102	GO:0006090	0.000891459	3.23813	4.97005	13	50	pyruvate metabolic process
103	GO:0009165	0.000952608	2.08681	15.2083	28	153	nucleotide biosynthetic process
104	GO:0019379	0.000977143	Inf	0.298203	3	3	sulfate assimilation, phosphoadenylyl sulfate reduction by phosphoadenylyl-sulfate reductase (thioredoxin)
