# Supplementary material for: Slx5/Slx8‐dependent ubiquitin hotspots on chromatin contribute to stress tolerance
Source: EMBO J. 2019 Apr 23;38(11):e100368. doi: 10.15252/embj.2018100368 (PMC6545562; doi:10.15252/embj.2018100368)
Supplement: Supplementary file 11 — Dataset EV9 [file EMBJ-38-e100368-s011.xlsx]

## Sheet: Dataset_EV9_legend
Dataset EV9
EUC1/YMR111C genetic interactors with GO-term analysis (SGD/YeastMine).
Genetic interactors: Analysis was performed using the Saccharomyces Genome Database (SGD), 2019-10-30
Gene ontology (GO) analysis tab: significantly enriched GO-terms of genetic interactors are displayed.

## Sheet: Ymr111c_gen_IA_SGD_list
ORF	Gene	Annotation
YAL013W	DEP1	Disability in regulation of Expression of genes involved in Phospholipid biosynthesis
YAL043C	PTA1	Pre-Trna Accumulation
YAL048C	GEM1	GTPase EF-hand protein of Mitochondria
YBL052C	SAS3	Something About Silencing
YBL074C	AAR2	A1-Alpha2 Repression
YBR010W	HHT1	Histone H Three
YBR095C	RXT2
YBR253W	SRB6	Suppressor of RNA polymerase B
YBR297W	MAL33	MALtose
YCL017C	NFS1	NiFS-like
YCL032W	STE50	STErile
YCR046C	IMG1	Integrity of Mitochondrial Genome
YEL041W	YEF1
YER013W	PRP22	Pre-mRNA Processing
YER099C	PRS2	PhosphoRibosylpyrophosphate Synthetase
YHL018W	MCO14	Mitochondrial Class One protein of 14 kDa
YHR013C	ARD1	ARrest Defective
YHR066W	SSF1	Suppressor of ste4 (Four)
YHR107C	CDC12	Cell Division Cycle
YHR112C
YHR178W	STB5	Sin Three Binding protein
YIL016W	SNL1	Suppressor of Nup116-C Lethal
YIL084C	SDS3	Suppressor of Defective Silencing
YIL106W	MOB1	Mps One Binder
YIL151C	ESL1	EST/SMG-like
YKL032C	IXR1	Intrastrand cross (X)-link Recognition
YKL087C	CYT2	CYTochrome-c1-heme-lyase
YKL144C	RPC25	RNA Polymerase C
YKL213C	DOA1	Degradation Of Alpha
YKR100C	SKG1	Suppressor of lethality of Kex2 Gas1 double null mutant
YKR103W	NFT1	New Full-length MRP-type Transporter
YFR052W	RPN12	Regulatory Particle Non-ATPase
YDL040C	NAT1	N-terminal AcetylTransferase
YDL103C	QRI1
YDL121C	EXP1	ER eXport of Pma1
YDL135C	RDI1	Rho GDP Dissociation Inhibitor
YDL143W	CCT4	Chaperonin Containing TCP-1
YDR143C	SAN1	Sir Antagonist
YDR188W	CCT6	Chaperonin Containing TCP-1
YDR207C	UME6	Unscheduled Meiotic gene Expression
YDR334W	SWR1	SWi2/snf2-Related
YDR432W	NPL3	Nuclear Protein Localization
YGL048C	RPT6	Regulatory Particle Triple-A protein, or Regulatory Particle Triphosphatase
YGL100W	SEH1	SEc13 Homolog
YGL222C	EDC1	Enhancer of mRNA DeCapping
YGR274C	TAF1	TATA binding protein-Associated Factor
YJL168C	SET2	SET domain-containing
YJR011C
YJR016C	ILV3	IsoLeucine-plus-Valine requiring
YJR141W	IPA1	Important for cleavage and PolyAdenylation
YLL036C	PRP19	Pre-RNA Processing
YLR020C	YEH2	Yeast steryl Ester Hydrolase
YLR085C	ARP6	Actin-Related Protein
YLR193C	UPS1	UnProceSsed
YLR448W	RPL6B	Ribosomal Protein of the Large subunit
YML041C	VPS71	Vacuolar Protein Sorting
YMR070W	MOT3	Modifier of Transcription
YMR078C	CTF18	Chromosome Transmission Fidelity
YNL003C	PET8	PETite colonies
YNL004W	HRB1	Hypothetical RNA-Binding protein
YNL064C	YDJ1	Yeast dnaJ
YNL107W	YAF9	Yeast homolog of the human leukemogenic protein AF9
YNL172W	APC1	Anaphase Promoting Complex subunit
YNL216W	RAP1	Repressor/Activator site binding Protein
YNL234W
YNL249C	MPA43	Multicopy PDC1 Activator
YNL261W	ORC5	Origin Recognition Complex
YNR010W	CSE2	Chromosome SEgregation
YOL004W	SIN3	Switch INdependent
YOL012C	HTZ1	Histone Two A Z1
YOR048C	RAT1	Ribonucleic Acid Trafficking
YOR065W	CYT1	CYTochrome c1
YOR187W	TUF1
YOR346W	REV1	REVersionless
YOR353C	SOG2
YOR360C	PDE2	PhosphoDiEsterase
YPL036W	PMA2	Plasma Membrane ATPase
YPL042C	SSN3	Suppressor of SNf1
YPL061W	ALD6	ALdehyde Dehydrogenase
YPL213W	LEA1	Looks Exceptionally like U2A
YPL217C	BMS1	BMh Sensitive
YPR045C	THP3	THO-related Protein
YPR080W	TEF1	Translation Elongation Factor
YDR363W-A	SEM1	Suppressor of Exocyst Mutations

## Sheet: Ymr111c_gen_IA_GO_YeastMine
YMR111C genetic interactions	GO-term	p-value	Matches	GO-ID
GO-term enrichment analysis	chromatin organization	0.000886495	YAL013W,YBL052C,YBR010W,YBR095C,YDR207C,YDR334W,YDR363W-A,YGL048C,YGR274C,YHR013C,YIL084C,YJL168C,YLR085C,YML041C,YNL107W,YNL216W,YNL261W,YOL004W,YOL012C	GO:0006325
YeastMine 2019-10-30	negative regulation of transcription, DNA-templated	0.00128048	YAL013W,YBL052C,YBR095C,YDR207C,YDR432W,YIL084C,YJL168C,YKL032C,YMR070W,YNL107W,YNL216W,YNL261W,YNR010W,YOL004W,YOL012C,YOR048C,YPL042C	GO:0045892
	negative regulation of RNA biosynthetic process	0.00141803	YAL013W,YBL052C,YBR095C,YDR207C,YDR432W,YIL084C,YJL168C,YKL032C,YMR070W,YNL107W,YNL216W,YNL261W,YNR010W,YOL004W,YOL012C,YOR048C,YPL042C	GO:1902679
	negative regulation of nucleic acid-templated transcription	0.00141803	YAL013W,YBL052C,YBR095C,YDR207C,YDR432W,YIL084C,YJL168C,YKL032C,YMR070W,YNL107W,YNL216W,YNL261W,YNR010W,YOL004W,YOL012C,YOR048C,YPL042C	GO:1903507
	negative regulation of RNA metabolic process	0.00233189	YAL013W,YBL052C,YBR095C,YDR207C,YDR432W,YIL084C,YJL168C,YKL032C,YMR070W,YNL107W,YNL216W,YNL261W,YNR010W,YOL004W,YOL012C,YOR048C,YPL042C	GO:0051253
	chromatin silencing at silent mating-type cassette	0.00357555	YAL013W,YBL052C,YBR095C,YIL084C,YNL216W,YNL261W,YOL004W,YOL012C	GO:0030466
	negative regulation of transcription by RNA polymerase II	0.00475054	YAL013W,YBR095C,YDR207C,YDR432W,YIL084C,YKL032C,YMR070W,YNL216W,YNR010W,YOL004W,YOR048C,YPL042C	GO:0000122
	negative regulation of nucleobase-containing compound metabolic process	0.0118594	YAL013W,YBL052C,YBR095C,YDR207C,YDR432W,YIL084C,YJL168C,YKL032C,YMR070W,YNL107W,YNL216W,YNL261W,YNR010W,YOL004W,YOL012C,YOR048C,YPL042C	GO:0045934
	negative regulation of chromatin silencing at rDNA	0.0129899	YAL013W,YBR095C,YIL084C,YOL004W	GO:0061188
	negative regulation of alcohol biosynthetic process	0.0142567	YAL013W,YDR207C,YMR070W	GO:1902931
	protein deacetylation	0.0155895	YAL013W,YBR095C,YIL084C,YJL168C,YML041C,YOL004W	GO:0006476
	histone deacetylation	0.0155895	YAL013W,YBR095C,YIL084C,YJL168C,YML041C,YOL004W	GO:0016575
	negative regulation of cellular macromolecule biosynthetic process	0.0164872	YAL013W,YBL052C,YBR095C,YDR207C,YDR432W,YIL084C,YJL168C,YKL032C,YMR070W,YNL107W,YNL216W,YNL261W,YNR010W,YOL004W,YOL012C,YOR048C,YPL042C	GO:2000113
	negative regulation of macromolecule biosynthetic process	0.0178748	YAL013W,YBL052C,YBR095C,YDR207C,YDR432W,YIL084C,YJL168C,YKL032C,YMR070W,YNL107W,YNL216W,YNL261W,YNR010W,YOL004W,YOL012C,YOR048C,YPL042C	GO:0010558
	protein deacylation	0.0191004	YAL013W,YBR095C,YIL084C,YJL168C,YML041C,YOL004W	GO:0035601
	macromolecule deacylation	0.0191004	YAL013W,YBR095C,YIL084C,YJL168C,YML041C,YOL004W	GO:0098732
	regulation of chromatin organization	0.0216186	YAL013W,YBR095C,YIL084C,YJL168C,YML041C,YNL216W,YNL261W,YOL004W	GO:1902275
	negative regulation of gene expression	0.0243862	YAL013W,YBL052C,YBR095C,YDR207C,YDR432W,YGL222C,YIL084C,YJL168C,YKL032C,YMR070W,YNL004W,YNL107W,YNL216W,YNL261W,YNR010W,YOL004W,YOL012C,YOR048C,YPL042C	GO:0010629
	histone exchange	0.0258274	YDR334W,YJL168C,YLR085C,YML041C,YNL107W	GO:0043486
	regulation of chromatin silencing at rDNA	0.0380593	YAL013W,YBR095C,YIL084C,YOL004W	GO:0061187
	negative regulation of biosynthetic process	0.0418157	YAL013W,YBL052C,YBR095C,YDR207C,YDR432W,YIL084C,YJL168C,YKL032C,YMR070W,YNL107W,YNL216W,YNL261W,YNR010W,YOL004W,YOL012C,YOR048C,YPL042C	GO:0009890
	negative regulation of cellular biosynthetic process	0.0418157	YAL013W,YBL052C,YBR095C,YDR207C,YDR432W,YIL084C,YJL168C,YKL032C,YMR070W,YNL107W,YNL216W,YNL261W,YNR010W,YOL004W,YOL012C,YOR048C,YPL042C	GO:0031327
	negative regulation of chromatin organization	0.0476965	YAL013W,YBR095C,YIL084C,YJL168C,YNL216W,YOL004W	GO:1905268
